# Supplementary material for: Derivation of nociceptive sensory neurons from hiPSCs with early patterning and temporally controlled NEUROG2 overexpression
Source: Cell Rep Methods. 2022 Nov 15;2(11):100341. doi: 10.1016/j.crmeth.2022.100341 (PMC9701618; doi:10.1016/j.crmeth.2022.100341)
Supplement: Table S1. Significant DEGs identified from RNA-seq (upregulated), related to Figures 5 and S6 [file mmc2.xlsx]

## Sheet: Heat
	gene_name	baseMean	log2FoldChange	pvalue	padj
ENSG00000263934	SNORD3A	13.7896	8.17727	1.31681e-15	4.47817e-15
ENSG00000221676	RNU6ATAC	9.57707	8.04531	2.57421e-12	7.75476e-12
ENSG00000213791		9.52698	7.69803	7.56015e-14	2.42054e-13
ENSG00000188163	FAM166A	5.35344	7.01625	1.4111e-07	3.45004e-07
ENSG00000278705	H4C2	4.51759	6.71503	0.000405603	0.000812702
ENSG00000277918	RNVU1-28	3.58711	6.64007	0.000147072	0.000303409
ENSG00000202515	VTRNA1-3	29.0871	6.53069	1.34722e-21	5.65477e-21
ENSG00000250956		7.53393	6.50356	1.67914e-10	4.70553e-10
ENSG00000242088		4.13273	6.46725	8.23632e-05	0.000172763
ENSG00000223609	HBD	15.2536	6.36535	1.08381e-14	3.56411e-14
ENSG00000227304		10.0361	6.3495	3.48489e-08	8.79092e-08
ENSG00000248473	LINC01962	7.08386	6.31747	1.23907e-06	2.88879e-06
ENSG00000213755		11.234	6.21365	4.93889e-10	1.35405e-09
ENSG00000240426		8.3751	6.14075	2.34872e-05	5.09658e-05
ENSG00000270123	VTRNA2-1	6.52407	6.07247	1.61673e-10	4.53381e-10
ENSG00000261701	HPR	2.33091	6.04952	0.0201262	0.0341566
ENSG00000234559	RPL22P7	3.12143	6.0433	0.00158135	0.00302019
ENSG00000213816	CNN2P4	2.65175	6.03995	0.00145897	0.00279359
ENSG00000275630		3.52024	5.92029	0.0012122	0.0023389
ENSG00000270722	RNVU1-31	4.27612	5.91892	2.60009e-05	5.62824e-05
ENSG00000213063	RPL29P7	2.06814	5.89835	0.000570169	0.00112919
ENSG00000225840		4.33601	5.85425	0.00169399	0.00322501
ENSG00000099399	MAGEB2	3.92883	5.7917	0.00315106	0.00585943
ENSG00000224598	RPS5P2	2.19507	5.76648	0.00914122	0.0162317
ENSG00000286644		1.81052	5.69649	0.00748866	0.013425
ENSG00000206585	RNVU1-7	2.11386	5.69096	0.0198935	0.0337857
ENSG00000217379		10.2123	5.65304	2.46484e-10	6.84236e-10
ENSG00000261889		62.8681	5.63929	3.6604e-53	3.73924e-52
ENSG00000278637	H4C1	2.98764	5.63838	0.00259191	0.00485861
ENSG00000253190		3.39585	5.6186	0.00117799	0.00227564
ENSG00000212769	HMGN2P8	9.85232	5.61388	3.73981e-05	8.01689e-05
ENSG00000239532		16.0277	5.6121	1.83226e-15	6.19758e-15
ENSG00000004468	CD38	1.87284	5.60775	0.00701242	0.0126024
ENSG00000223203	RNA5SP221	1.58614	5.60306	0.0153164	0.0264444
ENSG00000266402	SNHG25	123.13	5.60154	1.18337e-10	3.33931e-10
ENSG00000234589		6.24216	5.5575	1.4209e-05	3.12238e-05
ENSG00000196420	S100A5	4.82655	5.53217	0.000807747	0.00158162
ENSG00000213875		13.3709	5.52338	4.50631e-12	1.34464e-11
ENSG00000243779		4.07653	5.47272	0.000217896	0.00044495
ENSG00000230080		1.61778	5.44074	0.0285421	0.0473799
ENSG00000223968		1.92452	5.4304	0.0196163	0.0333481
ENSG00000237888		2.02732	5.42267	0.00308648	0.00574649
ENSG00000213587		2.35633	5.40043	0.00990779	0.0175187
ENSG00000213820	RPL13P2	2.4891	5.37951	0.00421024	0.00774047
ENSG00000286171		4.77945	5.3792	7.6279e-05	0.000160367
ENSG00000224114		2.5066	5.34476	0.0128029	0.0222997
ENSG00000235211	TMSB10P2	2.08066	5.3371	0.0182409	0.0311539
ENSG00000228078	HLA-U	1.92092	5.33701	0.0192632	0.0327944
ENSG00000234118	RPL13AP6	11.39	5.32982	7.56277e-09	1.96821e-08
ENSG00000201901	RN7SKP48	1.2547	5.31889	0.0171356	0.0293817
ENSG00000240554	RPL7AP58	1.19632	5.3185	0.0168883	0.0289971
ENSG00000256826	ATP5MFP4	1.07858	5.31439	0.0299031	0.0494879
ENSG00000200312	RN7SKP255	3.27256	5.27072	0.0166461	0.0286017
ENSG00000267605		2.05647	5.26842	0.02108	0.0356665
ENSG00000277654		20.9316	5.219	2.43154e-12	7.3305e-12
ENSG00000259001		3.67584	5.21659	0.00101189	0.00196509
ENSG00000235354	RPS29P16	3.18649	5.17042	0.000417096	0.00083489
ENSG00000214297	ALDOAP2	1.54492	5.16399	0.0114304	0.0200419
ENSG00000213891	RPL3P6	6.25222	5.13955	2.67531e-05	5.78529e-05
ENSG00000060303	RPS17P5	7.41905	5.10351	1.46379e-05	3.21425e-05
ENSG00000258651	SEC23A-AS1	3.24998	5.07327	0.0125267	0.021852
ENSG00000257074	RPL29P33	3.08523	4.98177	0.00841909	0.0150187
ENSG00000236768		4.15178	4.97109	0.00012002	0.00024889
ENSG00000234718		5.6942	4.94285	1.33996e-05	2.95074e-05
ENSG00000235065	RPL24P2	12.1455	4.93878	1.24021e-08	3.19876e-08
ENSG00000241431	RPL37P6	5.51626	4.93475	9.31317e-05	0.000194702
ENSG00000214748		66.3957	4.92124	2.37147e-26	1.14938e-25
ENSG00000243449	C4orf48	492.471	4.86908	1.03714e-08	2.68078e-08
ENSG00000283907		27.128	4.8678	5.08982e-10	1.3951e-09
ENSG00000240738		2.81916	4.86554	0.00228428	0.00430118
ENSG00000227959		1.72936	4.82363	0.0129483	0.022543
ENSG00000242858		11.2555	4.81431	6.04697e-12	1.79361e-11
ENSG00000213343	RPL21P18	6.71652	4.78271	0.00059558	0.00117761
ENSG00000254139		2.8812	4.75765	0.0063525	0.0114717
ENSG00000285703		6.20271	4.7484	0.00101513	0.0019709
ENSG00000243830		11.5531	4.74738	2.36849e-06	5.43708e-06
ENSG00000210112	MT-TM	7.93998	4.73333	2.22021e-06	5.10602e-06
ENSG00000237757	EEF1A1P30	26.5066	4.69852	3.02259e-14	9.81017e-14
ENSG00000240238		2.59618	4.68888	0.016715	0.0287141
ENSG00000272369		3.39664	4.67837	0.0117477	0.0205546
ENSG00000261481	CARHSP1-DT	1.50262	4.66954	0.0250091	0.0418552
ENSG00000228499	TMSB10P1	50.4718	4.64649	4.43387e-21	1.83401e-20
ENSG00000101441	CST4	5.29244	4.64244	1.00782e-05	2.23353e-05
ENSG00000241464	RPL39P38	3.00265	4.61891	0.011176	0.0196218
ENSG00000213269	RPS6P26	2.07505	4.61561	0.0230362	0.0387514
ENSG00000202538	RNU4-2	10.6579	4.577	1.38175e-05	3.03969e-05
ENSG00000212695		7.53856	4.55846	6.51593e-08	1.62179e-07
ENSG00000241612		20.5518	4.53996	0.0063328	0.0114387
ENSG00000226363	HAGLROS	1.57035	4.53292	0.0139711	0.0242321
ENSG00000248699		1.80532	4.52043	0.0260958	0.043564
ENSG00000241081	RPL22P2	7.23093	4.50196	6.19289e-05	0.000130969
ENSG00000228053		8.73242	4.48231	6.38762e-08	1.59035e-07
ENSG00000282458	WASH5P	3.80921	4.46517	0.00321799	0.0059783
ENSG00000207524	RNU6-33P	2.56917	4.46195	0.00109821	0.00212701
ENSG00000202111	VTRNA1-2	2.71893	4.45783	0.0180259	0.0307977
ENSG00000219274	RPS20P2	2.46736	4.4558	0.00388706	0.00716923
ENSG00000266640	MIR4754	2.71657	4.41114	0.0216821	0.0366256
ENSG00000238150		2.36339	4.40903	0.016185	0.0278555
ENSG00000213253	RPL12P42	2.4738	4.35017	0.00659805	0.0118926
ENSG00000242083	RPL7AP31	8.91597	4.28499	1.07374e-07	2.64387e-07
ENSG00000237745	RPL22P8	3.91484	4.25197	0.00785887	0.0140623
ENSG00000171695	LKAAEAR1	6.74771	4.21034	1.7492e-06	4.0442e-06
ENSG00000243007	RPL12P35	3.72338	4.16759	0.016451	0.028297
ENSG00000241002	RPL32P13	5.89188	4.15316	0.00171279	0.00325873
ENSG00000287080	H3C3	4.67112	4.14174	0.00134475	0.00258442
ENSG00000169253		4.24802	4.1371	0.00250282	0.00469713
ENSG00000165917	RAPSN	4.71974	4.13627	0.00547159	0.00995304
ENSG00000233597		6.74997	4.09951	0.000112867	0.000234361
ENSG00000240776		10.2631	4.09696	8.11391e-07	1.90806e-06
ENSG00000220793	RPL21P119	11.9665	4.09653	0.000185626	0.000380679
ENSG00000240919		2.57795	4.09129	0.0076362	0.0136813
ENSG00000238172	RPS2P35	8.24856	4.07448	9.57381e-07	2.24431e-06
ENSG00000260229	PPIAP51	2.44146	4.0614	0.0270037	0.0449886
ENSG00000226701	RPL15P14	3.19687	4.06053	0.0140798	0.0244098
ENSG00000233747	RPL36AP13	156.21	4.03545	6.58717e-13	2.03095e-12
ENSG00000241429	EEF1A1P25	9.89953	4.03482	4.49569e-07	1.07101e-06
ENSG00000214263	RPSAP53	203.493	4.03253	3.91001e-43	3.03556e-42
ENSG00000213394	RPSAP46	3.52823	3.9981	0.00641999	0.0115892
ENSG00000226903	LINC00354	6.12294	3.9696	0.000995589	0.00193437
ENSG00000205940	HSP90AB2P	77.1484	3.94637	1.04779e-25	4.98535e-25
ENSG00000227747		3.2849	3.93684	0.0255813	0.042744
ENSG00000213087		13.2893	3.92565	9.80635e-09	2.53719e-08
ENSG00000197061	H4C3	15.0885	3.92159	1.37709e-07	3.36792e-07
ENSG00000286259		5.31187	3.92148	0.00151396	0.00289587
ENSG00000249617		8.77306	3.91781	2.11707e-07	5.13041e-07
ENSG00000219023		5.58082	3.8949	0.000583589	0.00115452
ENSG00000241746		11.9866	3.88238	4.53574e-07	1.08023e-06
ENSG00000243678	NME2	509.141	3.87768	9.94218e-12	2.92538e-11
ENSG00000230037	UBBP1	11.1893	3.87378	4.94771e-07	1.17588e-06
ENSG00000173110	HSPA6	52.9728	3.86641	3.88358e-13	1.20876e-12
ENSG00000287884		1.84237	3.86472	0.00553332	0.01006
ENSG00000219797	PPIAP9	7.94306	3.86444	3.71187e-05	7.95914e-05
ENSG00000238168	IFITM3P5	4.27617	3.85183	0.0144649	0.0250393
ENSG00000226327	RPSAP49	5.67941	3.851	0.0038814	0.00715957
ENSG00000141933	TPGS1	148.892	3.84158	4.5433e-08	1.13959e-07
ENSG00000242952	RPSAP3	5.56896	3.84048	0.00280396	0.00524007
ENSG00000205106	LINC02716	3.56136	3.83969	0.00274088	0.00512701
ENSG00000184357	H1-5	6.63805	3.80912	0.00517082	0.00943537
ENSG00000222038	POTEJ	2.32816	3.79742	0.0170085	0.0291804
ENSG00000240463	RPS19P3	20.0584	3.76673	1.67057e-08	4.27919e-08
ENSG00000217327	RPS7P5	1.90185	3.76612	0.00387012	0.00714043
ENSG00000204434	POTEKP	11.4234	3.76462	2.27476e-08	5.78775e-08
ENSG00000213051	RPL5P5	2.94535	3.74937	0.0203345	0.0344808
ENSG00000267421	ZFP28-DT	4.16974	3.73676	0.00500034	0.00913334
ENSG00000261557	EEF1A1P38	24.9811	3.72922	7.43434e-17	2.64568e-16
ENSG00000269388		26.2139	3.7257	1.20695e-09	3.25705e-09
ENSG00000231416		3.58426	3.72532	0.00906244	0.0161014
ENSG00000232037		9.81837	3.72279	0.000303593	0.000613914
ENSG00000213970		5.17254	3.72231	0.00847941	0.0151206
ENSG00000234513		4.84979	3.70424	0.0133914	0.0232687
ENSG00000178715		42.1492	3.70062	4.5595e-27	2.25187e-26
ENSG00000227337	RPL23AP43	6.23782	3.69655	0.000311603	0.00062974
ENSG00000184709	LRRC26	5.83651	3.6964	0.0105133	0.0185254
ENSG00000234648		14.3007	3.68186	1.13776e-06	2.657e-06
ENSG00000240036		4.69635	3.67253	0.00373929	0.0069065
ENSG00000115155	OTOF	3.30892	3.66259	0.0132572	0.0230507
ENSG00000227791	RPS10P9	7.75412	3.65823	6.98867e-05	0.000147369
ENSG00000286522	H3C2	5.68133	3.65181	0.00200404	0.00379262
ENSG00000124107	SLPI	2.54002	3.64929	0.0162232	0.0279133
ENSG00000172247	C1QTNF4	40.8933	3.6475	1.36221e-18	5.14739e-18
ENSG00000243955	GSTA1	9.92159	3.64431	8.62752e-06	1.92094e-05
ENSG00000217026	RPL10P1	4.07562	3.64427	0.0148897	0.0257431
ENSG00000216819	TUBB2BP1	8.87623	3.63713	8.19578e-05	0.000171928
ENSG00000213613	RPL11P3	3.14764	3.63712	0.0170022	0.0291718
ENSG00000226532		111.726	3.63491	1.34349e-08	3.45804e-08
ENSG00000160951	PTGER1	3.06558	3.63109	0.0108247	0.0190372
ENSG00000226428	RPL15P13	4.06027	3.63025	0.017716	0.0303073
ENSG00000122121	XPNPEP2	5.59912	3.61374	0.00419033	0.00770564
ENSG00000223886		20.7348	3.60059	1.38885e-09	3.73316e-09
ENSG00000105664	COMP	3.36237	3.5941	0.0219077	0.0369937
ENSG00000239917	RPS10P16	5.04853	3.59263	0.00316384	0.00588228
ENSG00000242571	RPL21P11	8.20633	3.58125	0.0002123	0.000433894
ENSG00000213261	EEF1B2P6	25.0088	3.57516	8.45718e-09	2.19549e-08
ENSG00000287369		6.46043	3.5751	0.000580877	0.00114944
ENSG00000239470		8.81173	3.57464	0.000170825	0.000351078
ENSG00000225591		5.37406	3.57386	0.00145345	0.00278324
ENSG00000242697	RPL5P12	36.5174	3.56493	1.33069e-11	3.8967e-11
ENSG00000213169		5.11295	3.56171	0.000832287	0.0016278
ENSG00000249148		5.02486	3.55782	0.00107397	0.00208175
ENSG00000272115		3.13668	3.5567	0.0266305	0.0444101
ENSG00000249774		2.77431	3.54983	0.0179451	0.0306751
ENSG00000233380	RPS2P48	6.94911	3.54478	0.00173623	0.00330068
ENSG00000240342	RPS2P5	1269.3	3.51922	8.79365e-33	5.07615e-32
ENSG00000239269	RPSAP4	6.70913	3.517	0.000617089	0.00121888
ENSG00000135480	KRT7	23.1877	3.50777	3.08572e-09	8.17115e-09
ENSG00000130748	TMEM160	247.206	3.5057	1.58823e-10	4.45442e-10
ENSG00000230507	RPL7AP8	12.8953	3.49859	1.14196e-05	2.52124e-05
ENSG00000233287		4.46754	3.49337	0.00623151	0.0112634
ENSG00000145425	RPS3A	14861.8	3.48043	8.13015e-36	5.14408e-35
ENSG00000279140		3.56662	3.47983	0.00406944	0.0074914
ENSG00000226945		12.3024	3.4797	4.04366e-06	9.17162e-06
ENSG00000143125	PROK1	3.247	3.4786	0.017727	0.0303195
ENSG00000228981		34.7021	3.47534	5.58948e-22	2.37531e-21
ENSG00000223861		4.74621	3.47096	0.00271824	0.00508545
ENSG00000241556		7.02939	3.44657	0.000135082	0.000279325
ENSG00000233278	RPS26P2	3.24617	3.43307	0.0117317	0.0205297
ENSG00000242137	RPL11P5	2.65493	3.42701	0.0268201	0.0447014
ENSG00000235828	RPL36AP26	7.29552	3.41665	0.00085444	0.00166963
ENSG00000220267	ACTBP8	8.53593	3.40407	3.59575e-05	7.72124e-05
ENSG00000225475		3.92526	3.40371	0.0174061	0.0298155
ENSG00000213304		6.60223	3.39381	0.00104134	0.0020203
ENSG00000230216	HSPB1P2	5.54443	3.37605	0.00336962	0.00624544
ENSG00000172746	RPL12P13	9.16349	3.37208	3.62493e-05	7.78249e-05
ENSG00000244002	RPSAP39	4.17974	3.3702	0.000198857	0.000407115
ENSG00000215003	RPL15P20	6.92079	3.36368	0.000416567	0.000833901
ENSG00000134438	RAX	2.30196	3.36144	0.0167774	0.028817
ENSG00000162009	SSTR5	2.32643	3.3555	0.0147803	0.0255595
ENSG00000179058	C9orf50	6.32508	3.3511	0.000782963	0.00153497
ENSG00000247675	LRP4-AS1	11.2195	3.35092	1.74598e-06	4.03752e-06
ENSG00000217716	RPS10P3	8.16165	3.34806	0.00525156	0.00957466
ENSG00000242299		539.53	3.3446	2.36821e-58	2.8136e-57
ENSG00000230199		6.76343	3.34457	0.000711285	0.00139801
ENSG00000234031	RPS3AP44	6.47676	3.34441	0.00206027	0.00389532
ENSG00000233719	GOT2P3	4.56305	3.34091	0.00177303	0.00336798
ENSG00000105640	RPL18A	18728.8	3.33781	1.32407e-107	6.40698e-106
ENSG00000219451	RPL23P8	8.11252	3.33711	0.000497187	0.000989653
ENSG00000214612	RPS19P1	7.76288	3.33393	0.000848395	0.00165849
ENSG00000167476	JSRP1	4.01302	3.33026	0.0113014	0.0198275
ENSG00000204632	HLA-G	19.6448	3.32719	4.40494e-07	1.05044e-06
ENSG00000214389	RPS3AP26	163.133	3.32397	1.12611e-23	5.0485e-23
ENSG00000071082	RPL31	22866.9	3.32361	5.28969e-119	3.436e-117
ENSG00000186743	TPI1P3	7.42381	3.31262	0.00629068	0.0113651
ENSG00000136149	RPL13AP25	717.944	3.30009	1.47341e-08	3.78308e-08
ENSG00000185972	CCIN	3.01722	3.29279	0.0268503	0.0447456
ENSG00000168298	H1-4	9.60368	3.28949	0.00304183	0.00566645
ENSG00000234287		12.6631	3.28446	2.00442e-06	4.61906e-06
ENSG00000243071		11.9491	3.27916	0.000291605	0.000590072
ENSG00000233927	RPS28	10691.7	3.27687	6.94117e-41	5.03098e-40
ENSG00000243312		1.85057	3.26995	0.00953461	0.0168826
ENSG00000224215		4.77449	3.26818	0.0230631	0.0387939
ENSG00000220472		13.0695	3.26717	2.32504e-07	5.62415e-07
ENSG00000238287		4.23707	3.26556	0.0151942	0.0262467
ENSG00000196126	HLA-DRB1	19.2333	3.26287	4.09339e-07	9.77898e-07
ENSG00000227939	RPL3P2	184.632	3.26242	5.06903e-44	4.02692e-43
ENSG00000167779	IGFBP6	18.1513	3.25981	3.91069e-07	9.35467e-07
ENSG00000225193	RPS12P26	3.56333	3.25668	0.0247162	0.0413968
ENSG00000224321	RPL12P14	3.66148	3.25141	0.0245907	0.0412156
ENSG00000267062		10.3272	3.25045	0.00117811	0.00227568
ENSG00000234751		3.57061	3.24981	0.00853325	0.0152109
ENSG00000288554		2.77624	3.2394	0.0199443	0.0338672
ENSG00000230721		7.8373	3.23777	0.000862554	0.00168465
ENSG00000205609	EIF3CL	11.1067	3.2341	9.4184e-06	2.09235e-05
ENSG00000228149	RPL3P1	10.3742	3.22434	4.36832e-05	9.32241e-05
ENSG00000224993	RPL29P12	4.85544	3.2239	0.00740333	0.013278
ENSG00000260260	SNHG19	207.513	3.21738	7.80651e-35	4.79462e-34
ENSG00000229349	ACTG1P9	4.31959	3.21519	0.0084213	0.0150215
ENSG00000100300	TSPO	462.531	3.21123	1.61595e-70	2.68434e-69
ENSG00000201098	RNY1	3.16569	3.20657	0.00625353	0.0112997
ENSG00000259038		2.51815	3.2065	0.0270275	0.0450189
ENSG00000231167	YBX1P2	68.8518	3.20601	3.50476e-15	1.17155e-14
ENSG00000243829		21.6931	3.19603	7.88304e-08	1.95352e-07
ENSG00000115268	RPS15	13932.8	3.19343	6.23633e-100	2.37e-98
ENSG00000243859	RPL5P17	3.15076	3.19336	0.027647	0.0459802
ENSG00000177350	RPL13AP3	11.3372	3.19313	0.00028445	0.000576131
ENSG00000187504	RPL7P48	4.01535	3.19262	0.0115171	0.020188
ENSG00000276966	H4C5	23.5058	3.18244	1.59017e-05	3.48312e-05
ENSG00000230580	RPL19P5	3.5434	3.16946	0.0168632	0.0289562
ENSG00000175602	CCDC85B	493.25	3.16647	4.20343e-17	1.50643e-16
ENSG00000274641	H2BC17	4.86567	3.16307	0.029829	0.0493687
ENSG00000223822	EEF1A1P1	13.9447	3.16245	9.71579e-06	2.15662e-05
ENSG00000213152	RPL7AP60	4.60972	3.16111	0.00123958	0.00238921
ENSG00000237402	CAMTA1-IT1	3.68829	3.15415	0.0113486	0.0199044
ENSG00000112306	RPS12	29320.7	3.14794	2.79285e-100	1.08026e-98
ENSG00000284621		5.04634	3.14685	0.0039889	0.00734992
ENSG00000257907	EEF1A1P17	18.85	3.146	1.51598e-07	3.70002e-07
ENSG00000242169		13.6602	3.1406	1.625e-07	3.95963e-07
ENSG00000226855	RPSAP17	4.85772	3.13905	0.00575047	0.0104405
ENSG00000228979	PPIAP55	6.05487	3.13611	0.0160636	0.0276685
ENSG00000222020	HDAC4-AS1	4.48642	3.1338	0.00430716	0.0079144
ENSG00000162244	RPL29	19134.6	3.13271	9.14526e-90	2.58097e-88
ENSG00000242445	RPL7AP11	17.2868	3.12654	5.92393e-07	1.40315e-06
ENSG00000213157	RPL32P10	5.27738	3.12458	0.014497	0.0250859
ENSG00000232883		6.27794	3.11828	0.00241852	0.00454572
ENSG00000228501	RPL15P18	4.24967	3.11548	0.0203555	0.0345139
ENSG00000235459	RPS26P31	8.284	3.11357	0.00797035	0.0142522
ENSG00000219773	RPSAP45	4.46259	3.10989	0.0245085	0.0410835
ENSG00000125931	CITED1	8.71975	3.1082	0.00142229	0.0027262
ENSG00000235169	SMIM1	28.4558	3.10476	6.82479e-18	2.51565e-17
ENSG00000230777	RPS29P5	5.56444	3.10416	0.00478957	0.00876311
ENSG00000220583	RPL35P2	3.91025	3.10337	0.00599734	0.0108623
ENSG00000224282		7.33193	3.10026	0.012065	0.0210865
ENSG00000196205	EEF1A1P5	1046.17	3.0994	7.5531e-12	2.23369e-11
ENSG00000237729		13.4361	3.09815	2.34062e-06	5.37414e-06
ENSG00000256338	RPL41P2	57.1758	3.09813	1.89481e-18	7.1138e-18
ENSG00000240418		7.43316	3.09306	0.00510513	0.00931906
ENSG00000236533	RPS12P4	5.75977	3.09157	0.0115527	0.0202445
ENSG00000161677	JOSD2	401.075	3.09022	2.33628e-52	2.33179e-51
ENSG00000180172	RPS12P23	2.11903	3.0874	0.0211379	0.0357595
ENSG00000160180	TFF3	6.13903	3.08544	0.000113896	0.000236395
ENSG00000229806	RPS15P5	23.8291	3.08377	1.14269e-07	2.80901e-07
ENSG00000198832	SELENOM	673.106	3.08301	2.10854e-90	6.10941e-89
ENSG00000243403		6.35893	3.07597	0.00403299	0.00742832
ENSG00000241723		4.22197	3.06449	0.00219776	0.00414511
ENSG00000214784	RPS3AP21	43.8493	3.0632	3.93293e-12	1.17707e-11
ENSG00000171222	SCAND1	1088.14	3.06306	2.69753e-53	2.76508e-52
ENSG00000214108	TPT1P5	4.21705	3.06288	0.0286425	0.0475301
ENSG00000197149		243.004	3.04949	3.22946e-57	3.72572e-56
ENSG00000237774		4.3088	3.04948	0.0297305	0.0492262
ENSG00000272030		5.49785	3.04916	0.000903739	0.00176265
ENSG00000214093		6.9959	3.04858	0.00125735	0.0024221
ENSG00000133321	PLAAT4	6.95146	3.04269	0.00335722	0.00622438
ENSG00000171858	RPS21	6994.45	3.04069	2.83735e-86	7.25391e-85
ENSG00000213553	RPLP0P6	396.729	3.03903	1.63616e-61	2.1141e-60
ENSG00000234785	EEF1GP5	8.62435	3.03702	0.000583532	0.00115451
ENSG00000196183	RPS2P4	47.6905	3.03522	1.21323e-09	3.27327e-09
ENSG00000102109	PCSK1N	1361.78	3.03315	3.62465e-13	1.12979e-12
ENSG00000213621	RPSAP54	9.19366	3.02988	0.000205079	0.000419493
ENSG00000231500	RPS18	52374.8	3.02839	1.40017e-136	1.54952e-134
ENSG00000214593		5.23158	3.02282	0.00485061	0.00886934
ENSG00000216866	RPS2P55	31.2162	3.01506	2.14642e-12	6.48239e-12
ENSG00000213539	YBX1P6	4.4589	3.00888	0.0200943	0.0341049
ENSG00000125652	ALKBH7	1143.31	3.00218	1.40567e-64	1.97538e-63
ENSG00000152082	MZT2B	1157.47	3.00013	7.76313e-18	2.85361e-17
ENSG00000225338	RPL23AP18	5.99095	2.99424	0.00328794	0.00610115
ENSG00000197756	RPL37A	38424.2	2.99307	2.80386e-126	2.31116e-124
ENSG00000130255	RPL36	20479.2	2.99144	8.62609e-120	5.75973e-118
ENSG00000253593		5.15025	2.99005	0.0290653	0.0481882
ENSG00000230734	RPL10P3	216.91	2.98396	6.58971e-09	1.72172e-08
ENSG00000213763	ACTBP2	14.3524	2.97597	2.51807e-07	6.08061e-07
ENSG00000255198	SNHG9	189.41	2.96975	3.32739e-43	2.59081e-42
ENSG00000236762	RPL19P16	11.6298	2.9647	1.58933e-05	3.48162e-05
ENSG00000280071	GATD3B	36.1378	2.96323	2.15e-12	6.49236e-12
ENSG00000243989	ACY1	40.9367	2.95856	1.89167e-08	4.83466e-08
ENSG00000275557		4.40277	2.95739	0.0298005	0.0493317
ENSG00000241360	PDXP	85.5808	2.95734	1.20841e-07	2.9672e-07
ENSG00000233913	RPL10P9	22.7961	2.95657	4.5578e-07	1.08505e-06
ENSG00000054938	CHRDL2	4.89436	2.94965	0.0299251	0.0495175
ENSG00000188290	HES4	237.766	2.94942	2.15766e-08	5.49448e-08
ENSG00000236216	PPP1R11P1	12.908	2.94596	1.77679e-06	4.10521e-06
ENSG00000116014	KISS1R	4.8056	2.94546	0.0242046	0.040597
ENSG00000250896	RNPS1P1	9.26467	2.93945	0.000506924	0.00100786
ENSG00000219133		7.21351	2.93844	0.00324799	0.00602936
ENSG00000242747		6.7371	2.93476	0.00681154	0.0122571
ENSG00000235587	GAPDHP65	24.176	2.93149	2.24064e-05	4.86691e-05
ENSG00000236976		18.1364	2.92246	3.63317e-07	8.70213e-07
ENSG00000276290	RBBP4P3	2.00352	2.91956	0.0196447	0.033389
ENSG00000226525	RPS7P10	52.6758	2.91721	3.82481e-16	1.32543e-15
ENSG00000225616		4.48235	2.9148	0.00776129	0.013894
ENSG00000216480		5.15467	2.90975	0.00634791	0.0114642
ENSG00000223916		38.2062	2.90451	5.34161e-09	1.40222e-08
ENSG00000230191	IFITM3P4	7.66166	2.90428	0.000614539	0.00121394
ENSG00000006015	REX1BD	617.447	2.90303	5.60673e-18	2.07274e-17
ENSG00000219747	RPL32P16	39.7305	2.90147	3.48369e-10	9.61373e-10
ENSG00000188305	PEAK3	4.57665	2.8981	0.0114296	0.0200419
ENSG00000232888	RPS11P5	140.403	2.89502	1.45665e-40	1.0469e-39
ENSG00000180211		24.909	2.8939	1.56487e-09	4.19309e-09
ENSG00000226972	RPL12P19	19.2077	2.89106	6.36106e-06	1.42828e-05
ENSG00000257058		1.65721	2.88827	0.0265647	0.0443128
ENSG00000132329	RAMP1	77.3193	2.88693	6.88372e-17	2.45375e-16
ENSG00000223953	C1QTNF5	14.4647	2.88534	0.000639088	0.00126025
ENSG00000223803	RPS20P14	10.2444	2.87873	1.70978e-05	3.73827e-05
ENSG00000266282	UBL5P2	4.49066	2.87385	0.00107945	0.00209169
ENSG00000229133	RPS7P4	10.9332	2.86902	0.000129533	0.000268176
ENSG00000213280		95.587	2.86869	2.87882e-16	1.00183e-15
ENSG00000224415		24.4635	2.86197	1.47643e-06	3.42679e-06
ENSG00000231409		7.00799	2.85903	0.0023846	0.00448407
ENSG00000225580	PA2G4P5	13.0118	2.8465	1.91097e-06	4.40882e-06
ENSG00000124614	RPS10	2391.99	2.84328	3.51364e-130	3.20573e-128
ENSG00000205078	SYCE1L	39.3478	2.8401	1.27278e-09	3.42851e-09
ENSG00000273186		11.9974	2.83904	0.00185671	0.00352217
ENSG00000163701	IL17RE	23.9319	2.83811	1.28457e-07	3.14809e-07
ENSG00000240376		88.3596	2.83754	1.23538e-28	6.38358e-28
ENSG00000130876	SLC7A10	4.19467	2.83705	0.00650779	0.0117405
ENSG00000230364	RPL4P3	13.9057	2.83645	0.000238667	0.000486202
ENSG00000147403	RPL10	32971.8	2.83627	2.83624e-118	1.79358e-116
ENSG00000131188	PRR7	156.771	2.83488	1.15714e-07	2.84367e-07
ENSG00000177954	RPS27	21866.4	2.83376	1.031e-173	3.24277e-171
ENSG00000249210	GAPDHP38	8.45898	2.83034	0.000313251	0.00063291
ENSG00000233487	RPSAP69	6.94682	2.82925	0.000332138	0.000669372
ENSG00000255618	LINC02440	44.3532	2.82774	4.09599e-10	1.12618e-09
ENSG00000083845	RPS5	26167.4	2.82582	1.70679e-110	8.831e-109
ENSG00000225405	RPS15AP17	10.6105	2.82523	7.4451e-06	1.66496e-05
ENSG00000177700	POLR2L	3791.33	2.82268	9.42381e-61	1.19442e-59
ENSG00000253341	PCBP2P2	87.047	2.82141	1.43021e-28	7.36486e-28
ENSG00000167157	PRRX2	46.7316	2.81658	4.65607e-14	1.50018e-13
ENSG00000062582	MRPS24	36.5117	2.81491	1.50845e-08	3.87178e-08
ENSG00000234017		5.08641	2.79904	0.0246406	0.0412905
ENSG00000244313		432.562	2.79122	4.20136e-68	6.52987e-67
ENSG00000063177	RPL18	26484.1	2.79093	2.58932e-128	2.22644e-126
ENSG00000272564		2.37233	2.78676	0.0157753	0.0271993
ENSG00000213235	EEF1A1P16	41.205	2.77682	5.49076e-13	1.69904e-12
ENSG00000219222	RPL12P47	8.22036	2.77603	0.00222355	0.00419046
ENSG00000259612	EEF1A1P22	31.8241	2.77601	1.15704e-08	2.98616e-08
ENSG00000231564	EIF4A1P11	2.04716	2.764	0.0171153	0.0293552
ENSG00000103490	PYCARD	10.079	2.76163	1.94965e-07	4.73286e-07
ENSG00000167526	RPL13	36442.4	2.76014	3.7888e-115	2.19292e-113
ENSG00000170955	CAVIN3	630.874	2.75989	1.96787e-103	8.41502e-102
ENSG00000242992	FTH1P4	10.0415	2.75846	0.000779601	0.00152864
ENSG00000228205		30.5553	2.75366	1.47187e-11	4.30487e-11
ENSG00000167996	FTH1	6835.85	2.75121	8.16393e-26	3.89522e-25
ENSG00000130203	APOE	3474.56	2.75015	5.20326e-77	1.01866e-75
ENSG00000105372	RPS19	27081.6	2.7489	4.67808e-137	5.20115e-135
ENSG00000217130		18.4107	2.74466	1.254e-07	3.07505e-07
ENSG00000250182	EEF1A1P13	193.335	2.74228	5.09021e-29	2.65495e-28
ENSG00000232341	RPL4P2	11.8154	2.74186	0.000520572	0.00103414
ENSG00000243742	RPLP0P2	40.7327	2.74041	2.44688e-05	5.30235e-05
ENSG00000228150		6.66962	2.73987	0.00461892	0.00846066
ENSG00000006638	TBXA2R	10.4099	2.73952	0.00121221	0.0023389
ENSG00000172428	COPS9	1694.3	2.73906	9.64621e-61	1.22196e-59
ENSG00000170889	RPS9	21968.5	2.73128	4.18719e-126	3.3929e-124
ENSG00000234981		24.6759	2.7308	2.91584e-06	6.66414e-06
ENSG00000241923	RPL14P3	6.07066	2.72618	0.0107963	0.0189901
ENSG00000197483	ZNF628	152.017	2.72556	3.02368e-34	1.82751e-33
ENSG00000223668	EEF1A1P24	49.6658	2.72332	2.0151e-15	6.80352e-15
ENSG00000203724	C1orf53	60.1733	2.72188	4.42443e-17	1.58444e-16
ENSG00000163815	CLEC3B	99.4945	2.71981	8.56461e-33	4.94632e-32
ENSG00000117472	TSPAN1	8.39972	2.71956	0.000910253	0.00177448
ENSG00000103254	ANTKMT	249.506	2.71786	5.72161e-32	3.22722e-31
ENSG00000099624	ATP5F1D	2680.27	2.71516	1.78492e-62	2.37963e-61
ENSG00000272195		4.56832	2.71482	0.00879436	0.0156519
ENSG00000228502	EEF1A1P11	464.21	2.71373	9.09738e-55	9.71688e-54
ENSG00000189129	PLAC9	169.093	2.71357	5.09388e-38	3.41938e-37
ENSG00000144713	RPL32	32233.3	2.71112	2.95899e-134	3.10227e-132
ENSG00000196154	S100A4	176.451	2.70823	2.49965e-22	1.07583e-21
ENSG00000266441	ARHGAP28-AS1	8.7607	2.70801	0.000186993	0.000383451
ENSG00000214975	PPIAP29	30.5253	2.70797	2.14309e-08	5.45797e-08
ENSG00000243746	EEF1A1P10	113.809	2.70597	5.63984e-30	3.02547e-29
ENSG00000181218	H2AW	535.166	2.70492	8.63561e-51	8.26695e-50
ENSG00000180879	SSR4	7661.12	2.7049	1.61992e-133	1.6763e-131
ENSG00000215093	EEF1A1P29	33.2189	2.70165	5.51061e-08	1.37644e-07
ENSG00000213225	NOC2LP1	19.2157	2.7	8.74647e-06	1.94652e-05
ENSG00000088726	TMEM40	7.05808	2.69905	0.0126885	0.0221149
ENSG00000174567	GOLT1A	5.69748	2.69681	0.0229273	0.0385833
ENSG00000213363	RPS3P6	8.11022	2.69602	0.000138999	0.000287251
ENSG00000166592	RRAD	12.5383	2.69043	1.28517e-05	2.83114e-05
ENSG00000164587	RPS14	29086.3	2.68976	8.82637e-144	1.22666e-141
ENSG00000187556	NANOS3	23.4229	2.68287	4.59104e-08	1.15132e-07
ENSG00000186493	C5orf38	237.71	2.6783	1.16e-36	7.5125e-36
ENSG00000236811	GAPDHP2	4.43437	2.67778	0.00116994	0.00226045
ENSG00000241061	RPL5P1	31.3282	2.67678	6.75919e-10	1.8438e-09
ENSG00000277075	H2AC8	59.7275	2.67668	5.35906e-11	1.53398e-10
ENSG00000235225	RPL31P17	7.46556	2.67544	0.00213786	0.00403596
ENSG00000184188		8.00046	2.67397	0.0090283	0.016042
ENSG00000174886	NDUFA11	800.282	2.67338	9.92722e-47	8.49321e-46
ENSG00000143947	RPS27A	15893.4	2.67141	6.71731e-97	2.3718e-95
ENSG00000213942		30.1758	2.66694	4.86913e-12	1.44982e-11
ENSG00000115138	POMC	15.7583	2.66682	0.00313547	0.0058318
ENSG00000240972	MIF	7.80767	2.66489	0.00213474	0.0040304
ENSG00000131469	RPL27	22187.9	2.66483	1.84288e-150	3.03808e-148
ENSG00000131771	PPP1R1B	15.3509	2.66464	3.6429e-05	7.81827e-05
ENSG00000137818	RPLP1	39444.3	2.66421	4.26678e-101	1.70557e-99
ENSG00000198258	UBL5	5705.89	2.66191	5.47408e-123	4.0764e-121
ENSG00000261143	ADAMTS7P3	9.42873	2.65819	0.000668072	0.00131578
ENSG00000232134	RPS15AP12	4.64623	2.6568	0.00781913	0.0139922
ENSG00000141552	ANAPC11	1437.8	2.6558	4.33933e-64	6.03768e-63
ENSG00000232527	LINC02802	9.23742	2.65449	0.000345572	0.000695744
ENSG00000228360		5.03439	2.65306	0.0233266	0.0392013
ENSG00000283390		34.8957	2.65212	1.61886e-11	4.73013e-11
ENSG00000118137	APOA1	14.0579	2.6517	4.24606e-05	9.07283e-05
ENSG00000184990	SIVA1	828.508	2.65019	8.67269e-52	8.5419e-51
ENSG00000106400	ZNHIT1	2756.23	2.64164	2.31695e-137	2.6002e-135
ENSG00000242060	RPS3AP49	23.7059	2.63771	4.37593e-07	1.04383e-06
ENSG00000213178	RPL22P1	21.076	2.63691	2.28737e-06	5.25642e-06
ENSG00000187608	ISG15	159.205	2.63626	4.99319e-35	3.08736e-34
ENSG00000196683	TOMM7	4357.75	2.63397	2.19179e-91	6.52461e-90
ENSG00000168899	VAMP5	111.536	2.633	1.29445e-44	1.0443e-43
ENSG00000180662	RPL21P8	8.17752	2.63291	0.00502395	0.00917366
ENSG00000186704	DTX2P1	8.6026	2.62995	0.0190192	0.0324075
ENSG00000103024	NME3	388.61	2.62705	1.66159e-27	8.32504e-27
ENSG00000119632	IFI27L2	1081.17	2.62364	1.99917e-104	8.81699e-103
ENSG00000261040	WFDC21P	42.4562	2.62356	2.17727e-15	7.3346e-15
ENSG00000211450	SELENOH	552.549	2.62243	1.14842e-40	8.27612e-40
ENSG00000125995	ROMO1	2139.61	2.62154	1.48345e-81	3.30478e-80
ENSG00000125534	PPDPF	6490.11	2.62036	1.90387e-26	9.24065e-26
ENSG00000274248		3.2171	2.61859	0.0191942	0.0326887
ENSG00000204482	LST1	97.438	2.61775	1.56668e-17	5.69926e-17
ENSG00000227638	HNRNPA1P14	8.56175	2.61719	0.00875928	0.0155953
ENSG00000213741	RPS29	8760.66	2.61657	2.39917e-96	8.34786e-95
ENSG00000108298	RPL19	45359.3	2.61632	9.50151e-172	2.804e-169
ENSG00000206147	RPL23AP57	9.31676	2.61538	0.000179948	0.000369384
ENSG00000244192		4.88106	2.61428	0.0159263	0.0274479
ENSG00000261857	MIA	559.766	2.61402	8.82272e-100	3.337e-98
ENSG00000173272	MZT2A	866.145	2.61273	2.75816e-37	1.81378e-36
ENSG00000281571		4.99422	2.60426	0.023087	0.0388259
ENSG00000284194	SCO2	36.6486	2.60095	1.11306e-10	3.14349e-10
ENSG00000142185	TRPM2	8.07047	2.60031	0.00355475	0.00657532
ENSG00000243517		17.5091	2.59993	1.33673e-06	3.1113e-06
ENSG00000142937	RPS8	43310.9	2.59933	8.57533e-140	1.0621e-137
ENSG00000105404	RABAC1	1472.49	2.59887	6.98425e-19	2.66781e-18
ENSG00000118640	VAMP8	47.9673	2.59827	6.44547e-15	2.13456e-14
ENSG00000100290	BIK	152.727	2.59574	8.9013e-25	4.11242e-24
ENSG00000170373	CST1	239.237	2.59548	5.85748e-45	4.76411e-44
ENSG00000230993	RPL12P15	6.28523	2.59511	0.00245173	0.00460523
ENSG00000226287	TMEM191A	32.7135	2.59508	9.81937e-11	2.78272e-10
ENSG00000182853	VMO1	17.6756	2.59376	1.34447e-05	2.96015e-05
ENSG00000171119	NRTN	47.0412	2.59336	4.10672e-14	1.32568e-13
ENSG00000105246	EBI3	29.1537	2.59287	2.9067e-10	8.05214e-10
ENSG00000063241	ISOC2	1135.42	2.59112	4.74023e-80	1.02266e-78
ENSG00000183298	RPSAP19	10.1763	2.59111	0.00117236	0.00226494
ENSG00000042753	AP2S1	4545.64	2.59094	1.70684e-84	4.16756e-83
ENSG00000149806	FAU	13099.3	2.58827	1.45762e-145	2.1508e-143
ENSG00000248415	GAPDHP61	32.293	2.58418	8.38802e-08	2.07694e-07
ENSG00000213757	RPS3AP20	105.901	2.58374	1.91997e-21	8.01799e-21
ENSG00000101278	RPS10P5	12.8609	2.57991	0.000113416	0.000235481
ENSG00000183617	MRPL54	1140.28	2.57893	6.35694e-93	1.98118e-91
ENSG00000241352		10.2211	2.57674	0.0017014	0.00323834
ENSG00000243181		15.1956	2.57623	0.000176359	0.000362297
ENSG00000170369	CST2	98.1287	2.57269	6.83113e-22	2.89421e-21
ENSG00000172809	RPL38	14900.2	2.572	1.39047e-112	7.57124e-111
ENSG00000132702	HAPLN2	38.8078	2.57149	1.58567e-08	4.0665e-08
ENSG00000129009	ISLR	833.577	2.57096	4.20438e-35	2.60733e-34
ENSG00000142544	CTU1	119.849	2.57038	1.29189e-29	6.84576e-29
ENSG00000167136	ENDOG	86.438	2.56931	4.04255e-14	1.30532e-13
ENSG00000163017	ACTG2	5565.13	2.56763	7.14387e-50	6.66278e-49
ENSG00000218426		210.067	2.5666	6.00559e-47	5.17884e-46
ENSG00000128309	MPST	978.616	2.56618	7.55263e-67	1.13048e-65
ENSG00000253626	EIF5AL1	333.924	2.56474	8.22482e-37	5.34837e-36
ENSG00000157326	DHRS4	164.315	2.56454	4.21713e-34	2.5392e-33
ENSG00000213399	RPS2P17	112.598	2.56437	4.73381e-23	2.08354e-22
ENSG00000196954	CASP4	10.1244	2.56379	0.0208676	0.0353246
ENSG00000260136		26.3985	2.56245	2.26526e-07	5.48119e-07
ENSG00000131634	TMEM204	16.7765	2.56036	7.068e-05	0.000149002
ENSG00000185834	RPL12P4	40.6786	2.55946	2.02602e-09	5.40452e-09
ENSG00000228887	EEF1DP1	47.8424	2.5588	1.42733e-16	5.02488e-16
ENSG00000105373	NOP53	7862.41	2.55546	2.24654e-63	3.05641e-62
ENSG00000213939		9.13503	2.55468	0.000632564	0.00124811
ENSG00000101335	MYL9	5219.83	2.55286	1.18339e-50	1.12925e-49
ENSG00000264920	SP2-DT	308.877	2.55118	5.87463e-67	8.81526e-66
ENSG00000230979		111.86	2.54997	1.44631e-12	4.40023e-12
ENSG00000088992	TESC	94.3802	2.54973	3.6645e-30	1.97422e-29
ENSG00000250321		30.1244	2.54884	9.97761e-09	2.58122e-08
ENSG00000242114	MTFP1	76.6243	2.54869	9.87374e-15	3.25323e-14
ENSG00000105193	RPS16	23287.7	2.54775	2.30947e-141	3.0003e-139
ENSG00000171159	C9orf16	2893.7	2.54651	2.6241e-54	2.77796e-53
ENSG00000168028	RPSA	15761.7	2.54573	7.44616e-135	7.94612e-133
ENSG00000240652		23.6584	2.54512	5.8112e-06	1.30654e-05
ENSG00000006327	TNFRSF12A	1058.94	2.54321	7.82003e-64	1.0799e-62
ENSG00000232412		14.7109	2.54229	0.000102415	0.000213382
ENSG00000167925	GHDC	248.827	2.54001	4.65365e-49	4.23613e-48
ENSG00000233276	GPX1	3599.83	2.53825	8.16416e-73	1.43708e-71
ENSG00000179965	ZNF771	324.413	2.53729	1.38943e-36	8.9716e-36
ENSG00000152669	CCNO	9.66836	2.53093	0.00106335	0.00206167
ENSG00000269313	MAGIX	27.524	2.53089	9.53554e-12	2.80746e-11
ENSG00000244076		9.16815	2.52495	0.00297433	0.00554504
ENSG00000182154	MRPL41	983.758	2.51994	3.41559e-41	2.49989e-40
ENSG00000204347	BTBD17	861.481	2.51818	3.94479e-16	1.36582e-15
ENSG00000269893	SNHG8	1607.09	2.51663	2.17395e-63	2.95935e-62
ENSG00000125691	RPL23	31685.8	2.51611	5.93886e-141	7.67365e-139
ENSG00000240509	RPL34P18	6.74882	2.5149	0.0240149	0.0403013
ENSG00000100097	LGALS1	13735.6	2.51382	1.21373e-168	3.31522e-166
ENSG00000160539	PLPP7	192.975	2.51057	4.86194e-49	4.42237e-48
ENSG00000230849	GOT2P2	18.399	2.51053	4.18231e-06	9.47889e-06
ENSG00000213442	RPL18AP3	277.504	2.50621	1.3409e-26	6.53471e-26
ENSG00000146677	RPL32P18	271.504	2.50427	2.73328e-31	1.51557e-30
ENSG00000125743	SNRPD2	6527.93	2.50285	9.86337e-116	5.80724e-114
ENSG00000136942	RPL35	21635.3	2.5008	2.28304e-167	5.80572e-165
ENSG00000260428	SCX	4.7096	2.49991	0.00264297	0.00495005
ENSG00000236480	PKMP1	5.50449	2.49967	0.0214619	0.0362766
ENSG00000263146	LINC01896	7.02594	2.49745	0.0107956	0.0189901
ENSG00000109475	RPL34	11853.7	2.49704	2.24716e-156	4.63071e-154
ENSG00000131495	NDUFA2	1547.94	2.49696	6.53259e-68	1.01071e-66
ENSG00000167513	CDT1	478.576	2.49641	1.29828e-33	7.69885e-33
ENSG00000235001	EIF4A1P2	22.2503	2.49604	0.000121411	0.00025173
ENSG00000187730	GABRD	38.2839	2.49546	3.45081e-08	8.70772e-08
ENSG00000227615		680.962	2.4944	1.32219e-07	3.23928e-07
ENSG00000233016	SNHG7	1386.11	2.49326	1.2514e-119	8.3093e-118
ENSG00000172366	MCRIP2	318.276	2.48877	1.55322e-31	8.6748e-31
ENSG00000250479	CHCHD10	469.974	2.48476	1.7984e-54	1.91146e-53
ENSG00000197958	RPL12	27844.8	2.48466	2.0616e-137	2.32455e-135
ENSG00000185269	NOTUM	14.7736	2.48175	0.000112149	0.000232952
ENSG00000117691	NENF	1437.98	2.48129	5.76756e-79	1.20514e-77
ENSG00000204228	HSD17B8	151.317	2.48073	3.30717e-19	1.27817e-18
ENSG00000237797	MACORIS	38.6382	2.4804	2.85783e-12	8.59614e-12
ENSG00000241741	RPL7AP30	36.3509	2.47888	1.86281e-11	5.42835e-11
ENSG00000225093	RPL3P7	17.852	2.47886	4.51337e-05	9.6268e-05
ENSG00000268222	EEF1A1P7	20.1487	2.47782	2.02094e-06	4.65624e-06
ENSG00000233901	LINC01503	34.1994	2.47617	1.4629e-08	3.7573e-08
ENSG00000237941	KCNQ1DN	2.32031	2.47397	0.0226424	0.0381427
ENSG00000149823	VPS51	1727.81	2.47183	3.14772e-70	5.17846e-69
ENSG00000174917	MICOS13	964.915	2.47178	5.86223e-70	9.55872e-69
ENSG00000110717	NDUFS8	2661.1	2.471	7.93113e-78	1.58384e-76
ENSG00000233954	UQCRHL	42.0183	2.46959	5.30882e-11	1.51997e-10
ENSG00000225022	UBE2D3P1	9.93157	2.46952	0.000910398	0.00177462
ENSG00000270673	YTHDF3-DT	19.4636	2.46942	0.000267966	0.000543803
ENSG00000243494		5.40016	2.46907	0.0259046	0.0432599
ENSG00000131187	F12	55.4788	2.46889	7.4561e-14	2.38787e-13
ENSG00000130332	LSM7	2435.34	2.4676	4.09411e-73	7.22788e-72
ENSG00000227097	RPS28P7	46.6754	2.46755	3.68407e-07	8.82139e-07
ENSG00000198336	MYL4	33.4204	2.46661	8.65899e-09	2.24617e-08
ENSG00000105672	ETV2	43.3422	2.46476	1.75016e-13	5.51852e-13
ENSG00000213216		5.04013	2.46212	0.0260459	0.0434838
ENSG00000065268	WDR18	1715.76	2.45964	1.01375e-52	1.02291e-51
ENSG00000226608	FTLP3	25.8798	2.45938	3.78313e-07	9.05588e-07
ENSG00000090932	DLL3	1311.36	2.45931	2.90597e-12	8.73985e-12
ENSG00000240087	RPSAP12	9.93128	2.45827	0.00141205	0.00270744
ENSG00000182492	BGN	6351.21	2.45782	3.30564e-20	1.32625e-19
ENSG00000101000	PROCR	22.7363	2.45702	5.46656e-06	1.2309e-05
ENSG00000237668	RPS15AP38	8.43496	2.45634	0.00658996	0.0118798
ENSG00000170315	UBB	13762.3	2.45617	1.79516e-151	3.06511e-149
ENSG00000240950		10.0364	2.4556	0.0191702	0.0326501
ENSG00000240616	RPS6P25	9.84135	2.45298	0.0075455	0.0135239
ENSG00000226084		27.7314	2.45116	1.46895e-05	3.2253e-05
ENSG00000221983	UBA52	17418.7	2.44989	2.04227e-112	1.10951e-110
ENSG00000122026	RPL21	6389.87	2.44778	1.67395e-67	2.55355e-66
ENSG00000213453	FTH1P3	7.64389	2.4471	0.020686	0.035047
ENSG00000090971	NAT14	1344.89	2.44512	3.41831e-58	4.03911e-57
ENSG00000162032	SPSB3	7.88847	2.44414	0.00358813	0.00663397
ENSG00000144485	HES6	1128.81	2.44343	1.18946e-36	7.69495e-36
ENSG00000233426	EIF3FP3	546.571	2.44311	1.80208e-58	2.14633e-57
ENSG00000167775	CD320	1651.95	2.44301	7.21734e-62	9.4439e-61
ENSG00000198931	APRT	2165.87	2.443	1.19225e-107	5.79261e-106
ENSG00000269293	ZSCAN16-AS1	280.367	2.44275	3.98252e-51	3.84639e-50
ENSG00000205220	PSMB10	99.471	2.44071	1.30171e-16	4.58938e-16
ENSG00000142541	RPL13A	66322.4	2.43869	1.81509e-128	1.57203e-126
ENSG00000148803	FUOM	205.266	2.43856	1.99285e-40	1.4254e-39
ENSG00000158716	DUSP23	532.642	2.43786	8.36781e-41	6.05216e-40
ENSG00000274015		11.5512	2.43577	0.00353959	0.00654778
ENSG00000149591	TAGLN	18074.9	2.43514	7.42013e-50	6.90965e-49
ENSG00000171097	KYAT1	14.6487	2.43444	0.000146502	0.000302311
ENSG00000158747	NBL1	2148.36	2.4338	2.76757e-89	7.75567e-88
ENSG00000125520	SLC2A4RG	1329.36	2.43298	1.7672e-49	1.62412e-48
ENSG00000168101	NUDT16L1	1305.26	2.4323	2.53647e-71	4.28795e-70
ENSG00000103363	ELOB	6942.07	2.4309	4.35899e-109	2.19363e-107
ENSG00000182899	RPL35A	16490.6	2.43021	1.55108e-122	1.12696e-120
ENSG00000179772	FOXS1	39.2836	2.42975	1.58452e-10	4.44505e-10
ENSG00000131650	KREMEN2	47.6098	2.42945	1.35885e-09	3.65541e-09
ENSG00000184897	H1-10	2372.3	2.42876	3.38299e-43	2.63325e-42
ENSG00000254531	FLJ20021	116.453	2.42853	5.70646e-32	3.21943e-31
ENSG00000104870	FCGRT	2196.98	2.4285	1.05452e-91	3.17072e-90
ENSG00000167653	PSCA	4.82133	2.42737	0.0205553	0.0348354
ENSG00000007264	MATK	58.023	2.42571	1.8935e-11	5.51574e-11
ENSG00000272172		9.63322	2.42541	0.000464117	0.000926297
ENSG00000104529	EEF1D	2308.31	2.42529	7.42229e-91	2.16898e-89
ENSG00000241343	RPL36A	80.9006	2.42383	7.70447e-18	2.83291e-17
ENSG00000176956	LY6H	1215.6	2.42311	6.12734e-45	4.97851e-44
ENSG00000175482	POLD4	174.844	2.422	6.09522e-33	3.53813e-32
ENSG00000126267	COX6B1	7816.02	2.42181	3.75667e-125	2.97349e-123
ENSG00000226243	RPL37AP1	12.9287	2.42172	6.90678e-05	0.000145681
ENSG00000101222	SPEF1	24.7819	2.42106	9.77891e-05	0.000204003
ENSG00000118181	RPS25	15139	2.42083	2.94108e-83	6.947e-82
ENSG00000088002	SULT2B1	7.6801	2.4207	0.000520657	0.00103422
ENSG00000142227	EMP3	1197.31	2.41906	4.81368e-133	4.95975e-131
ENSG00000130731	METTL26	1308.3	2.41809	8.89186e-79	1.8355e-77
ENSG00000232573	RPL3P4	831.289	2.41661	1.74638e-06	4.03805e-06
ENSG00000248636		27.6274	2.41463	1.34528e-08	3.46228e-08
ENSG00000186998	EMID1	223.457	2.41441	7.95382e-27	3.90247e-26
ENSG00000169976	SF3B5	2823.91	2.41376	1.42025e-124	1.10585e-122
ENSG00000287849		8.06521	2.41343	0.00676062	0.0121719
ENSG00000267280	TBX2-AS1	64.62	2.41319	2.84253e-15	9.5352e-15
ENSG00000257790	EIF4A1P4	14.4067	2.41289	0.00577357	0.01048
ENSG00000123338	NCKAP1L	9.09447	2.41285	0.0193306	0.0328974
ENSG00000137100	DCTN3	3581.7	2.4113	8.35834e-142	1.10386e-139
ENSG00000166441	RPL27A	28152.6	2.4113	1.06324e-120	7.28245e-119
ENSG00000142546	NOSIP	2319.44	2.41037	1.64214e-95	5.55215e-94
ENSG00000116774	OLFML3	871.2	2.40625	7.02566e-51	6.74193e-50
ENSG00000147123	NDUFB11	3116.61	2.40414	9.26251e-122	6.62907e-120
ENSG00000198467	TPM2	13106.1	2.40408	2.52836e-83	5.98394e-82
ENSG00000172935	MRGPRF	11.4698	2.40355	0.000982827	0.00191035
ENSG00000034510	TMSB10	70082.5	2.40204	3.92712e-129	3.46398e-127
ENSG00000103253	HAGHL	215.795	2.40165	2.29649e-26	1.11327e-25
ENSG00000213638	ADAT3	20.1584	2.40163	1.77444e-06	4.10016e-06
ENSG00000260211		20.3576	2.39878	1.83563e-06	4.23869e-06
ENSG00000198937	CCDC167	1164.1	2.3974	2.67605e-108	1.31622e-106
ENSG00000169100	SLC25A6	24012.4	2.39696	7.27331e-88	1.96453e-86
ENSG00000278376		32.6794	2.39655	1.25084e-09	3.3713e-09
ENSG00000188873	RPL10AP2	48.9559	2.39546	2.49661e-14	8.1207e-14
ENSG00000122971	ACADS	294.433	2.3938	8.10585e-43	6.21033e-42
ENSG00000007080	CCDC124	2851.91	2.39337	3.92266e-68	6.10464e-67
ENSG00000107872	FBXL15	309.429	2.39335	4.3929e-23	1.93634e-22
ENSG00000114391	RPL24	18516.2	2.39278	3.97937e-103	1.68658e-101
ENSG00000213049	HNRNPA1P34	9.86233	2.39199	0.00995135	0.0175919
ENSG00000173156	RHOD	41.083	2.38978	8.46695e-09	2.19778e-08
ENSG00000180176	TH	13.4684	2.38757	0.00012207	0.000253075
ENSG00000205544	TMEM256	685.362	2.38727	1.00135e-75	1.9149e-74
ENSG00000147889	CDKN2A	348.653	2.38722	1.44374e-46	1.22772e-45
ENSG00000206140	TMEM191C	14.8045	2.38656	0.000529107	0.00105057
ENSG00000285043		70.7283	2.38561	8.08762e-16	2.77489e-15
ENSG00000171345	KRT19	95.4426	2.38319	1.43428e-09	3.85354e-09
ENSG00000220842	RPL21P16	109.261	2.38274	0.000581569	0.00115072
ENSG00000240395	RPL5P23	13.677	2.37967	0.000225172	0.000459416
ENSG00000152076	CCDC74B	39.4225	2.37939	2.83377e-08	7.17644e-08
ENSG00000100316	RPL3	76341.8	2.37765	5.2957e-152	9.30796e-150
ENSG00000165886	UBTD1	565.939	2.37622	2.12227e-59	2.59758e-58
ENSG00000242071	RPL7AP6	103.503	2.3743	4.58937e-28	2.33414e-27
ENSG00000103260	METRN	1372.33	2.37388	2.3922e-34	1.44841e-33
ENSG00000247970		10.7218	2.3727	0.000929538	0.0018106
ENSG00000105472	CLEC11A	207.795	2.37227	4.73199e-16	1.63435e-15
ENSG00000123810	B9D2	157.875	2.37216	2.06077e-36	1.32421e-35
ENSG00000160221	GATD3A	33.1071	2.3718	2.03242e-07	4.93079e-07
ENSG00000174775	HRAS	2041.44	2.37168	1.14713e-140	1.45084e-138
ENSG00000165948	IFI27L1	648.122	2.37148	2.32164e-71	3.93314e-70
ENSG00000065057	NTHL1	637.551	2.37118	3.70205e-78	7.46154e-77
ENSG00000171863	RPS7	14851.5	2.37113	7.88748e-104	3.42182e-102
ENSG00000198755	RPL10A	25817.6	2.37046	3.59265e-114	2.03504e-112
ENSG00000175756	AURKAIP1	2495.2	2.37012	7.75506e-82	1.74554e-80
ENSG00000183048	SLC25A10	71.0377	2.36993	1.42271e-15	4.83073e-15
ENSG00000177600	RPLP2	13309.1	2.36907	2.83726e-126	2.33065e-124
ENSG00000160050	CCDC28B	654.68	2.36903	6.7464e-87	1.75862e-85
ENSG00000172889	EGFL7	820.364	2.36848	5.49224e-56	6.09218e-55
ENSG00000107833	NPM3	1009.3	2.36841	2.00264e-74	3.67957e-73
ENSG00000087250	MT3	7.42642	2.36781	0.00236975	0.0044572
ENSG00000125656	CLPP	1928.48	2.36702	8.4142e-67	1.2563e-65
ENSG00000179091	CYC1	3505.21	2.36698	1.182e-131	1.13472e-129
ENSG00000090013	BLVRB	689.26	2.36622	2.88802e-45	2.36341e-44
ENSG00000250144		62.7086	2.36579	1.85472e-10	5.18298e-10
ENSG00000188186	LAMTOR4	1915.13	2.36507	8.6089e-120	5.75973e-118
ENSG00000183971	NPW	11.6913	2.3637	0.0045802	0.00839417
ENSG00000164713	BRI3	1256.17	2.3623	3.10243e-76	6.00004e-75
ENSG00000054148	PHPT1	3554.31	2.36174	2.61284e-163	6.00552e-161
ENSG00000163682	RPL9	14391	2.36063	8.02416e-65	1.1343e-63
ENSG00000212664		25.0495	2.36048	3.2822e-07	7.88203e-07
ENSG00000130005	GAMT	963.277	2.36044	8.5969e-51	8.23318e-50
ENSG00000133315	MACROD1	375.367	2.35935	2.76624e-48	2.47101e-47
ENSG00000105202	FBL	3566.6	2.35925	8.34087e-98	2.99369e-96
ENSG00000277791	PSMB3	3769.16	2.35821	2.80454e-139	3.43794e-137
ENSG00000226396		97.9	2.35798	8.80382e-11	2.49873e-10
ENSG00000269246		8.27023	2.3564	0.00887921	0.0157923
ENSG00000255642	PABPC1P4	14.4255	2.35442	0.000661106	0.00130238
ENSG00000167671	UBXN6	3105.99	2.35427	8.52222e-95	2.82545e-93
ENSG00000129968	ABHD17A	1020.94	2.35408	1.22651e-31	6.86296e-31
ENSG00000149090	PAMR1	433.443	2.35335	1.46608e-11	4.28951e-11
ENSG00000104979	C19orf53	3257.24	2.35222	6.60564e-141	8.48932e-139
ENSG00000164405	UQCRQ	2660.97	2.35172	5.29816e-94	1.70454e-92
ENSG00000218582	GAPDHP63	12.8055	2.34904	0.00143265	0.00274562
ENSG00000166595	CIAO2B	2165.23	2.34902	1.39207e-76	2.70978e-75
ENSG00000162910	MRPL55	802.616	2.3488	7.91225e-76	1.51915e-74
ENSG00000167617	CDC42EP5	418.795	2.34832	4.09342e-37	2.68227e-36
ENSG00000185803	SLC52A2	1415.64	2.34695	5.48797e-68	8.51295e-67
ENSG00000105671	DDX49	2991.26	2.34691	1.31958e-119	8.73772e-118
ENSG00000187051	RPS19BP1	1711.61	2.34549	3.01085e-77	5.92358e-76
ENSG00000160932	LY6E	2877.66	2.34405	2.10265e-73	3.74808e-72
ENSG00000176101	SSNA1	1485.46	2.3438	1.10486e-108	5.50218e-107
ENSG00000095906	NUBP2	1737.13	2.34329	3.87762e-44	3.09278e-43
ENSG00000136059	VILL	66.6629	2.3421	4.74756e-13	1.4725e-12
ENSG00000179148	ALOXE3	8.03311	2.34129	0.00597953	0.0108317
ENSG00000145491	ROPN1L	9.29014	2.34108	0.00881034	0.0156792
ENSG00000126934	MAP2K2	5551.29	2.34038	9.23511e-84	2.22536e-82
ENSG00000167508	MVD	2003.57	2.34011	7.77934e-61	9.87558e-60
ENSG00000233921	RPS15AP40	27.6257	2.34001	0.000171489	0.000352414
ENSG00000161036	LRWD1	1233.35	2.33854	9.21034e-64	1.26823e-62
ENSG00000148362	PAXX	648.459	2.33823	6.71612e-45	5.4532e-44
ENSG00000150991	UBC	12315.4	2.33812	1.45845e-225	2.32419e-222
ENSG00000140988	RPS2	53470.1	2.33799	7.86848e-153	1.4142e-150
ENSG00000130159	ECSIT	1643.23	2.33756	2.95675e-132	2.90857e-130
ENSG00000277043	EEF1A1P42	12.7291	2.33727	0.000363002	0.000729545
ENSG00000237039	RPS28P4	239.141	2.33721	6.03411e-37	3.93666e-36
ENSG00000161618	ALDH16A1	509.551	2.33651	2.7233e-38	1.84309e-37
ENSG00000273619		39.3293	2.33556	1.63381e-10	4.58011e-10
ENSG00000215899		11.8115	2.33358	0.00100402	0.00195028
ENSG00000212123	PRR22	37.9526	2.33321	2.46635e-06	5.65739e-06
ENSG00000166741	NNMT	138.065	2.33205	2.01253e-10	5.61414e-10
ENSG00000169682	SPNS1	33.0185	2.32944	7.16965e-07	1.691e-06
ENSG00000110711	AIP	2086.4	2.32941	1.01217e-109	5.16985e-108
ENSG00000242262		10.8312	2.32917	0.00077589	0.00152148
ENSG00000108479	GALK1	373.608	2.32845	1.30128e-53	1.34773e-52
ENSG00000227525	RPL7P6	28.9957	2.32781	3.4246e-08	8.64341e-08
ENSG00000149273	RPS3	55134.2	2.32689	5.8619e-100	2.23481e-98
ENSG00000236060	HSPB1P1	7.19554	2.32602	0.00740712	0.0132838
ENSG00000169689	CENPX	1061.59	2.32574	3.34807e-103	1.42406e-101
ENSG00000140264	SERF2	16248.8	2.32353	3.44364e-165	8.57466e-163
ENSG00000140682	TGFB1I1	753.038	2.32292	6.55055e-102	2.68124e-100
ENSG00000232587	EEF1A1P3	17.8514	2.32242	1.0738e-05	2.37493e-05
ENSG00000173641	HSPB7	23.3839	2.32205	1.3988e-06	3.25167e-06
ENSG00000172590	MRPL52	1482.46	2.32153	1.96898e-78	4.00226e-77
ENSG00000128185	DGCR6L	1157.42	2.32074	4.71964e-75	8.82081e-74
ENSG00000253676	TAGLN2P1	27.451	2.31992	5.75865e-10	1.57464e-09
ENSG00000169228	RAB24	137.195	2.31863	7.03816e-11	2.00477e-10
ENSG00000184260	H2AC20	14.2756	2.31787	0.00604618	0.0109466
ENSG00000131435	PDLIM4	1421.05	2.31782	1.13848e-78	2.34203e-77
ENSG00000187017	ESPN	49.5756	2.31591	4.30424e-10	1.18236e-09
ENSG00000171443	ZNF524	131.622	2.31569	4.05196e-34	2.44098e-33
ENSG00000231439	WASIR2	3.76256	2.31489	0.0200558	0.0340468
ENSG00000105963	ADAP1	310.172	2.31466	4.20333e-25	1.96166e-24
ENSG00000163453	IGFBP7	7391.58	2.31404	3.8827e-51	3.7515e-50
ENSG00000174939	ASPHD1	786.913	2.3138	6.74776e-42	5.039e-41
ENSG00000185885	IFITM1	2663.04	2.31354	8.00876e-35	4.91632e-34
ENSG00000227008	RPS24P19	40.9957	2.31346	4.22311e-08	1.06006e-07
ENSG00000002330	BAD	932.333	2.31328	2.02751e-49	1.85834e-48
ENSG00000232022	FAAHP1	8.14792	2.3127	0.000937983	0.0018266
ENSG00000197785	ATAD3A	859.774	2.31233	1.56779e-50	1.49249e-49
ENSG00000229659	RPL26P6	130.518	2.31158	0.00387661	0.0071513
ENSG00000114854	TNNC1	150.689	2.31047	8.10403e-21	3.3245e-20
ENSG00000196839	ADA	246.18	2.30948	6.82071e-39	4.69321e-38
ENSG00000117410	ATP6V0B	6297.68	2.30783	3.43949e-131	3.24971e-129
ENSG00000176428	VPS37D	264.945	2.30705	7.69512e-34	4.59516e-33
ENSG00000267778	CBARP-DT	14.6923	2.30661	2.85651e-05	6.16932e-05
ENSG00000126432	PRDX5	11280.9	2.30439	1.4992e-179	5.42984e-177
ENSG00000105655	ISYNA1	3612.55	2.30244	4.6094e-56	5.1248e-55
ENSG00000233108	GLCCI1-DT	1.96277	2.30163	0.0248536	0.0416183
ENSG00000171425	ZNF581	608.262	2.30061	3.66042e-63	4.96024e-62
ENSG00000160867	FGFR4	43.3069	2.29938	3.65772e-10	1.008e-09
ENSG00000158710	TAGLN2	9488.06	2.29887	1.53379e-135	1.65152e-133
ENSG00000051523	CYBA	1577.38	2.29588	1.31169e-45	1.08568e-44
ENSG00000285693		40.352	2.29579	9.30269e-08	2.2977e-07
ENSG00000101460	MAP1LC3A	1402.05	2.29284	1.39195e-65	2.00924e-64
ENSG00000163156	SCNM1	1555.95	2.29116	2.99937e-99	1.11678e-97
ENSG00000197728	RPS26	6189.6	2.2891	2.49787e-76	4.84651e-75
ENSG00000158104	HPD	6.1288	2.28905	0.0244765	0.0410356
ENSG00000130751	NPAS1	31.2274	2.28768	4.71779e-10	1.29462e-09
ENSG00000164620	RELL2	191.156	2.28638	1.22641e-27	6.16794e-27
ENSG00000167900	TK1	798.608	2.28519	8.56647e-78	1.70502e-76
ENSG00000089157	RPLP0	66307.5	2.28492	5.02519e-147	7.74982e-145
ENSG00000244363	RPL7P23	30.6898	2.28487	1.19026e-10	3.35837e-10
ENSG00000225131	PSME2P2	39.9495	2.28418	8.88537e-08	2.1969e-07
ENSG00000198242	RPL23A	13019.9	2.28368	7.22471e-113	3.95193e-111
ENSG00000176340	COX8A	4698.1	2.28216	1.13462e-92	3.4996e-91
ENSG00000145592	RPL37	27124.9	2.28207	4.56752e-144	6.46048e-142
ENSG00000167969	ECI1	842.433	2.28162	1.13353e-45	9.40506e-45
ENSG00000266964	FXYD1	17.4335	2.2815	0.000691882	0.00136121
ENSG00000111678	C12orf57	1862.36	2.28101	4.49127e-92	1.3607e-90
ENSG00000142347	MYO1F	24.9243	2.27887	2.67689e-07	6.45174e-07
ENSG00000130707	ASS1	1233.04	2.2788	1.55192e-62	2.07363e-61
ENSG00000230202		166.705	2.27839	1.06626e-12	3.26056e-12
ENSG00000213563	C8orf82	448.724	2.27763	2.91413e-56	3.26274e-55
ENSG00000179967	PPP1R14BP3	413.286	2.27742	3.25458e-41	2.3835e-40
ENSG00000158792	SPATA2L	587.82	2.27725	2.53437e-48	2.26643e-47
ENSG00000197956	S100A6	2748.27	2.27687	5.72883e-69	9.09913e-68
ENSG00000099795	NDUFB7	3196.68	2.27649	3.21936e-73	5.70888e-72
ENSG00000172354	GNB2	8637.71	2.27629	2.96148e-146	4.48046e-144
ENSG00000007312	CD79B	10.2365	2.27476	0.00114396	0.00221187
ENSG00000092096	SLC22A17	3053.44	2.27382	6.49495e-55	6.96524e-54
ENSG00000115234	SNX17	3486.03	2.27369	1.00819e-113	5.67055e-112
ENSG00000128626	MRPS12	746.227	2.27281	9.9431e-80	2.12784e-78
ENSG00000188856	RPSAP47	12.5944	2.27152	0.000107312	0.000223254
ENSG00000205309	NT5M	313.298	2.27087	1.47264e-52	1.48157e-51
ENSG00000225663	MCRIP1	5470.9	2.27072	7.57093e-72	1.29546e-70
ENSG00000130305	NSUN5	834.096	2.27003	1.0846e-45	9.00527e-45
ENSG00000125835	SNRPB	4557.49	2.26837	2.60257e-101	1.04734e-99
ENSG00000168003	SLC3A2	5024.15	2.26743	1.80729e-120	1.23432e-118
ENSG00000169692	AGPAT2	669.588	2.26552	2.14929e-68	3.36234e-67
ENSG00000235962	RPL7AP53	7.11202	2.26522	0.000975309	0.0018962
ENSG00000159173	TNNI1	154.73	2.26463	5.23223e-27	2.58039e-26
ENSG00000130511	SSBP4	1341.59	2.26353	7.21593e-41	5.22855e-40
ENSG00000110057	UNC93B1	114.281	2.26345	1.86684e-21	7.8002e-21
ENSG00000204264	PSMB8	261.267	2.26321	3.32401e-49	3.03735e-48
ENSG00000129951	PLPPR3	2884.37	2.26108	1.70514e-39	1.18798e-38
ENSG00000161179	YDJC	333.314	2.26089	8.52954e-38	5.68414e-37
ENSG00000115457	IGFBP2	30501.7	2.26062	4.67459e-111	2.45586e-109
ENSG00000110700	RPS13	10480.1	2.2602	1.00109e-93	3.20777e-92
ENSG00000215030	RPL13P12	361.397	2.25991	1.47018e-08	3.77518e-08
ENSG00000123349	PFDN5	11743.1	2.259	1.51201e-116	9.08116e-115
ENSG00000127445	PIN1	3554.98	2.2583	5.41046e-79	1.13349e-77
ENSG00000137154	RPS6	62997.4	2.2554	1.29826e-103	5.59162e-102
ENSG00000234009	RPL5P34	16.8569	2.25419	0.000157261	0.000323983
ENSG00000150779	TIMM8B	2151.46	2.25071	2.32501e-83	5.5136e-82
ENSG00000077463	SIRT6	738.436	2.25067	1.23311e-40	8.87573e-40
ENSG00000071889	FAM3A	1103.83	2.24931	3.1687e-70	5.20939e-69
ENSG00000234741	GAS5	6170.33	2.24928	5.47438e-87	1.43172e-85
ENSG00000182809	CRIP2	3212.37	2.24825	2.87622e-58	3.40699e-57
ENSG00000200087	SNORA73B	8.9147	2.2478	0.00528228	0.00962773
ENSG00000196976	LAGE3	390.887	2.24757	1.82195e-45	1.50179e-44
ENSG00000197982	C1orf122	1514.56	2.2463	2.34672e-109	1.19353e-107
ENSG00000167646	DNAAF3	12.0052	2.24499	0.013042	0.0226947
ENSG00000213362	FTH1P12	15.226	2.24465	0.000352471	0.000709274
ENSG00000179168	GGN	40.5962	2.24449	4.67332e-08	1.17122e-07
ENSG00000167645	YIF1B	1750.63	2.24414	1.20942e-85	3.03039e-84
ENSG00000159674	SPON2	502.657	2.24409	5.13914e-26	2.47175e-25
ENSG00000142552	RCN3	114.459	2.24304	1.36582e-18	5.16018e-18
ENSG00000167658	EEF2	146046	2.24196	8.89146e-116	5.24794e-114
ENSG00000161016	RPL8	46028.4	2.24156	3.87895e-128	3.29973e-126
ENSG00000214063	TSPAN4	1352.78	2.24153	1.03868e-44	8.39938e-44
ENSG00000142409	ZNF787	709.478	2.24138	4.03933e-12	1.20861e-11
ENSG00000167767	KRT80	84.1974	2.24068	1.19768e-16	4.22761e-16
ENSG00000260018		16.9596	2.24034	1.33229e-05	2.93414e-05
ENSG00000256940	PPP1R14B-AS1	40.239	2.23956	2.0247e-10	5.64611e-10
ENSG00000215210	RBMXP2	30.477	2.239	1.11376e-07	2.73959e-07
ENSG00000018280	SLC11A1	6.02371	2.2389	0.0227503	0.0383136
ENSG00000232956	SNHG15	469.411	2.23763	7.31341e-53	7.39509e-52
ENSG00000099804	CDC34	3066.06	2.23702	1.17209e-97	4.20055e-96
ENSG00000137809	ITGA11	2530.54	2.23604	9.99414e-16	3.41676e-15
ENSG00000007255	TRAPPC6A	480.967	2.23574	6.25253e-50	5.84286e-49
ENSG00000126254	RBM42	2436.43	2.23572	1.36349e-64	1.91836e-63
ENSG00000242173	ARHGDIG	653.102	2.23568	1.95384e-80	4.25749e-79
ENSG00000139637	MYG1	1684.5	2.23417	1.82659e-114	1.03959e-112
ENSG00000167641	PPP1R14A	135.317	2.23322	2.98395e-17	1.07503e-16
ENSG00000140675	SLC5A2	7.1253	2.23112	0.00690992	0.0124266
ENSG00000099800	TIMM13	2702.15	2.23039	1.74208e-97	6.20605e-96
ENSG00000185507	IRF7	227.863	2.22947	2.30146e-29	1.21123e-28
ENSG00000084207	GSTP1	11342.1	2.22943	1.31357e-98	4.79382e-97
ENSG00000187653	TMSB4XP8	145.947	2.2291	7.28966e-15	2.41079e-14
ENSG00000240583	AQP1	481.579	2.22823	2.07183e-56	2.33829e-55
ENSG00000110080	ST3GAL4	1057.7	2.2282	4.13236e-113	2.27603e-111
ENSG00000287115		23.8888	2.22808	2.01739e-08	5.14661e-08
ENSG00000172009	THOP1	1351.88	2.22746	5.79059e-68	8.97655e-67
ENSG00000161981	SNRNP25	2054.49	2.22692	5.363e-91	1.5749e-89
ENSG00000135441	BLOC1S1	935.012	2.22687	1.28907e-89	3.62515e-88
ENSG00000104518	GSDMD	126.675	2.2266	4.59844e-21	1.90142e-20
ENSG00000135940	COX5B	3949.96	2.22647	4.73914e-80	1.02266e-78
ENSG00000100577	GSTZ1	1198.03	2.22618	1.33342e-97	4.77158e-96
ENSG00000280649		29.6079	2.22496	4.28931e-08	1.07645e-07
ENSG00000167700	MFSD3	241.702	2.22485	9.84847e-36	6.21483e-35
ENSG00000224420	ADM5	52.7177	2.22446	1.11466e-09	3.01277e-09
ENSG00000180209	MYLPF	60.5547	2.22322	5.78109e-08	1.44174e-07
ENSG00000243024		7.20632	2.223	0.00144325	0.00276461
ENSG00000137288	UQCC2	1534.58	2.22285	2.1674e-67	3.29787e-66
ENSG00000100142	POLR2F	2321.84	2.22226	6.9503e-83	1.6193e-81
ENSG00000244459		7.45412	2.22128	0.0115605	0.0202552
ENSG00000137285	TUBB2B	15461	2.22094	4.83246e-131	4.51231e-129
ENSG00000120913	PDLIM2	338.184	2.22057	4.19929e-41	3.0613e-40
ENSG00000262814	MRPL12	374.228	2.21852	5.23769e-33	3.0485e-32
ENSG00000105568	PPP2R1A	18791.9	2.21763	5.48069e-203	4.22614e-200
ENSG00000187837	H1-2	159.37	2.21669	3.42841e-25	1.60597e-24
ENSG00000100726	TELO2	1116.19	2.21373	2.15966e-34	1.31093e-33
ENSG00000197238	H4C11	9.43304	2.21336	0.0029191	0.00544505
ENSG00000230897	RPS18P12	119.658	2.21257	3.62208e-18	1.34716e-17
ENSG00000198691	ABCA4	42.9801	2.21219	3.61034e-12	1.08175e-11
ENSG00000120708	TGFBI	6097.82	2.21194	5.58497e-17	1.99556e-16
ENSG00000223529	EEF1A1P8	29.3455	2.21165	2.96927e-07	7.14274e-07
ENSG00000239719		11.872	2.20923	0.00269224	0.00503878
ENSG00000121680	PEX16	655.06	2.20911	1.50035e-67	2.29606e-66
ENSG00000174521	TTC9B	255.511	2.20892	1.36776e-34	8.3363e-34
ENSG00000110719	TCIRG1	157.016	2.20877	7.71587e-21	3.16744e-20
ENSG00000130313	PGLS	1712.82	2.20791	1.81779e-86	4.67733e-85
ENSG00000143416	SELENBP1	195.547	2.2075	2.28129e-37	1.5035e-36
ENSG00000184967	NOC4L	523.381	2.20747	1.69367e-60	2.13869e-59
ENSG00000230076	RPL10P6	54.0269	2.20694	9.53367e-12	2.80725e-11
ENSG00000182383	RPL27AP5	19.5208	2.20656	0.000676011	0.00133098
ENSG00000174851	YIF1A	2024.26	2.20549	4.85687e-98	1.75641e-96
ENSG00000237550		1720.15	2.20279	2.24761e-47	1.95798e-46
ENSG00000187134	AKR1C1	467.551	2.20252	5.51303e-74	1.00139e-72
ENSG00000242372	EIF6	2860.1	2.20244	5.82834e-195	3.66633e-192
ENSG00000168273	SMIM4	280.698	2.20137	8.27806e-33	4.78546e-32
ENSG00000168754	FAM178B	7.58299	2.20123	0.010256	0.0180996
ENSG00000131116	ZNF428	2478.12	2.20088	6.60231e-51	6.33822e-50
ENSG00000231982		9.71183	2.20085	0.0013657	0.00262257
ENSG00000236992	RPL12P12	9.15815	2.19935	0.00288887	0.00539159
ENSG00000173660	UQCRH	4346.12	2.19923	2.59034e-88	7.07652e-87
ENSG00000197345	MRPL21	1489.81	2.1975	2.51842e-92	7.68842e-91
ENSG00000132004	FBXW9	369.658	2.1974	2.587e-48	2.31176e-47
ENSG00000167664	TMIGD2	60.5322	2.19675	4.09267e-14	1.32133e-13
ENSG00000100908	EMC9	402.703	2.19637	7.4556e-46	6.22272e-45
ENSG00000172005	MAL	393.76	2.19626	2.25507e-37	1.48663e-36
ENSG00000100116	GCAT	628.271	2.19623	3.17062e-92	9.64256e-91
ENSG00000042493	CAPG	42.2606	2.19412	4.73342e-12	1.41012e-11
ENSG00000204628	RACK1	51684.1	2.19378	8.3209e-123	6.15798e-121
ENSG00000068781	STON1-GTF2A1L	4.24852	2.19181	0.018842	0.03213
ENSG00000162585	FAAP20	1143.63	2.19053	3.52681e-41	2.57971e-40
ENSG00000173171	MTX1	458.944	2.19	2.24362e-71	3.80365e-70
ENSG00000101997	CCDC22	786.765	2.18924	1.56161e-89	4.38646e-88
ENSG00000244486	SCARF2	1196.44	2.1891	7.74653e-33	4.48252e-32
ENSG00000142534	RPS11	50814.7	2.189	3.20085e-82	7.30088e-81
ENSG00000260471	PPIAP49	22.523	2.18882	4.26016e-07	1.01662e-06
ENSG00000135636	DYSF	479.587	2.18857	2.25283e-38	1.52814e-37
ENSG00000104522	GFUS	2155.53	2.18827	4.54136e-115	2.62214e-113
ENSG00000102871	TRADD	141.328	2.18751	6.02128e-24	2.72187e-23
ENSG00000233762	RPS15P4	509.679	2.18601	9.31344e-06	2.06962e-05
ENSG00000149743	TRPT1	430.582	2.186	1.27536e-49	1.17844e-48
ENSG00000187736	NHEJ1	23.133	2.18431	0.000869373	0.00169756
ENSG00000186010	NDUFA13	1206.63	2.18286	1.80738e-132	1.80768e-130
ENSG00000251211		12.1847	2.18196	0.0116911	0.0204645
ENSG00000105669	COPE	5080.58	2.1818	1.86903e-86	4.804e-85
ENSG00000131143	COX4I1	14094	2.18161	4.39402e-185	1.94509e-182
ENSG00000219928		54.5748	2.1802	1.28624e-11	3.77024e-11
ENSG00000166165	CKB	6714.54	2.18009	4.01661e-45	3.27913e-44
ENSG00000114942	EEF1B2	12405.1	2.17937	1.35082e-119	8.91992e-118
ENSG00000229117	RPL41	36680.8	2.17824	4.44354e-90	1.27208e-88
ENSG00000196923	PDLIM7	3821.05	2.17814	9.10363e-59	1.09353e-57
ENSG00000126453	BCL2L12	338.842	2.17737	8.19233e-43	6.27457e-42
ENSG00000261236	BOP1	2539.82	2.17703	7.90819e-79	1.64238e-77
ENSG00000151882	CCL28	3.08671	2.17659	0.0114358	0.0200484
ENSG00000141741	MIEN1	1189.02	2.17599	9.73657e-105	4.34222e-103
ENSG00000136732	GYPC	3210.18	2.17524	2.35752e-100	9.1484e-99
ENSG00000160284	SPATC1L	472.609	2.17457	1.23694e-41	9.16834e-41
ENSG00000223722	IFITM3P2	166.572	2.17368	3.58246e-17	1.28678e-16
ENSG00000244187	TMEM141	733.592	2.17346	5.52947e-80	1.19185e-78
ENSG00000244242	IFITM10	27.1563	2.17346	2.02018e-05	4.40043e-05
ENSG00000188015	S100A3	29.7704	2.17248	6.17655e-07	1.46139e-06
ENSG00000127540	UQCR11	1539.73	2.17219	1.86657e-78	3.79731e-77
ENSG00000183072	NKX2-5	128.361	2.172	1.11936e-27	5.63545e-27
ENSG00000163931	TKT	14096.9	2.17196	6.10047e-130	5.5237e-128
ENSG00000111057	KRT18	769.813	2.17153	0.00513564	0.00937332
ENSG00000148303	RPL7A	53013.7	2.17006	1.74301e-109	8.88379e-108
ENSG00000257718	CPNE8-AS1	8.05373	2.16924	0.00999103	0.0176555
ENSG00000196756	SNHG17	394.611	2.16893	1.74888e-74	3.21826e-73
ENSG00000073350	LLGL2	44.9351	2.16863	1.53709e-07	3.75077e-07
ENSG00000249264	EEF1A1P9	185.656	2.16819	4.93062e-19	1.89488e-18
ENSG00000130176	CNN1	1178.46	2.16783	4.36948e-29	2.28452e-28
ENSG00000182774	RPS17	445.37	2.1671	1.43228e-27	7.18819e-27
ENSG00000184110	EIF3C	411.96	2.16596	1.02551e-59	1.2662e-58
ENSG00000236939	BAALC-AS2	13.2612	2.16552	0.00565204	0.0102696
ENSG00000065978	YBX1	35600.6	2.1654	1.03292e-120	7.1134e-119
ENSG00000102103	PQBP1	2950.96	2.16477	1.33197e-86	3.4421e-85
ENSG00000230337	EXOSC10-AS1	10.3252	2.16459	0.00211046	0.00398676
ENSG00000134072	CAMK1	175.082	2.16303	2.68178e-33	1.57739e-32
ENSG00000101210	EEF1A2	8213.11	2.16301	3.56769e-90	1.02379e-88
ENSG00000258947	TUBB3	1456.84	2.16181	1.38232e-43	1.08837e-42
ENSG00000148290	SURF1	832.408	2.16146	2.4283e-74	4.45823e-73
ENSG00000074842	MYDGF	2746.1	2.16079	1.82823e-128	1.57769e-126
ENSG00000175854	SWI5	692.937	2.16044	9.25616e-90	2.60919e-88
ENSG00000178149	DALRD3	496.837	2.1602	4.70597e-62	6.18766e-61
ENSG00000105137	SYDE1	710.324	2.15991	1.00694e-80	2.20623e-79
ENSG00000105254	TBCB	6874.98	2.15968	4.25786e-111	2.25177e-109
ENSG00000217950	NOC2LP2	7.84301	2.15845	0.00943528	0.0167152
ENSG00000174744	BRMS1	1870.16	2.15828	3.36882e-131	3.19556e-129
ENSG00000062524	LTK	11.1503	2.15805	0.00193919	0.00367426
ENSG00000105755	ETHE1	601.127	2.15769	1.18745e-95	4.03766e-94
ENSG00000218537	MIF-AS1	11.4453	2.15765	0.0102826	0.0181439
ENSG00000169727	GPS1	4816.8	2.15763	6.2545e-126	5.01703e-124
ENSG00000053371	AKR7A2	1745.31	2.15756	1.79676e-99	6.73194e-98
ENSG00000228519	RANBP1P1	10.9815	2.15641	0.00282149	0.00527161
ENSG00000106211	HSPB1	4272.97	2.15625	2.57905e-71	4.35686e-70
ENSG00000227081		244.442	2.15583	5.40438e-13	1.6734e-12
ENSG00000143537	ADAM15	1473.55	2.15552	3.68691e-98	1.33939e-96
ENSG00000197019	SERTAD1	318.97	2.1552	5.84555e-42	4.37894e-41
ENSG00000248180	GAPDHP60	8.66472	2.15493	0.0194286	0.0330502
ENSG00000224877	NDUFAF8	547.848	2.15478	5.28796e-45	4.31117e-44
ENSG00000112514	CUTA	5183.37	2.15464	4.95584e-138	5.77875e-136
ENSG00000115073	ACTR1B	1702.82	2.15396	1.53811e-114	8.81705e-113
ENSG00000100162	CENPM	234.124	2.15384	1.1198e-19	4.41274e-19
ENSG00000105143	SLC1A6	444.847	2.15365	3.74768e-58	4.42392e-57
ENSG00000176058	TPRN	529.6	2.15332	1.07232e-46	9.16768e-46
ENSG00000184227	ACOT1	75.5536	2.15315	1.75974e-18	6.61919e-18
ENSG00000010361	FUZ	438.72	2.15298	2.5671e-58	3.04686e-57
ENSG00000177697	CD151	5328.02	2.15294	5.72134e-155	1.0941e-152
ENSG00000179085	DPM3	338.886	2.15247	2.42461e-46	2.0487e-45
ENSG00000102030	NAA10	1745.92	2.15246	7.70007e-100	2.917e-98
ENSG00000105248	YJU2	816.195	2.15179	5.01997e-55	5.40529e-54
ENSG00000264107	MIR4733HG	21.1036	2.15128	0.000153404	0.000316199
ENSG00000271737		11.2091	2.1507	0.0059497	0.0107842
ENSG00000108106	UBE2S	1769.02	2.14916	4.52559e-49	4.12113e-48
ENSG00000134020	PEBP4	9.9065	2.14801	0.015567	0.0268538
ENSG00000171551	ECEL1	99.6196	2.14737	4.29138e-21	1.77599e-20
ENSG00000185504	FAAP100	1661.4	2.14726	7.14569e-69	1.12821e-67
ENSG00000066248	NGEF	42.8465	2.14722	1.85385e-06	4.28034e-06
ENSG00000213881	NPM1P6	13.555	2.14718	0.0100385	0.0177354
ENSG00000168894	RNF181	1878.95	2.14608	2.75043e-115	1.59966e-113
ENSG00000241680	RPL31P49	26.8617	2.14592	3.18838e-05	6.86436e-05
ENSG00000167792	NDUFV1	4858.71	2.14576	1.91736e-90	5.56897e-89
ENSG00000187244	BCAM	548.036	2.14502	3.87759e-59	4.71225e-58
ENSG00000254986	DPP3	2147.45	2.14404	1.51511e-128	1.31699e-126
ENSG00000235508	RPS2P7	37.5982	2.14269	1.14645e-08	2.95947e-08
ENSG00000125970	RALY	7602.52	2.14233	1.47589e-99	5.55587e-98
ENSG00000204498	NFKBIL1	763.563	2.14212	1.15104e-59	1.41754e-58
ENSG00000160161	CILP2	160.818	2.14211	6.35958e-19	2.43192e-18
ENSG00000225067	RPL23AP2	17.2661	2.14208	0.00141024	0.00270419
ENSG00000117308	GALE	883.27	2.14089	1.80966e-81	4.02402e-80
ENSG00000130726	TRIM28	12650.5	2.1393	3.99633e-131	3.7462e-129
ENSG00000178980	SELENOW	6913.87	2.13922	7.25063e-130	6.54034e-128
ENSG00000203875	SNHG5	3285.43	2.13841	8.0594e-70	1.30612e-68
ENSG00000100417	PMM1	1311.19	2.13801	1.44567e-131	1.38229e-129
ENSG00000116661	FBXO2	308.748	2.13781	6.31589e-31	3.46989e-30
ENSG00000167468	GPX4	7506.44	2.1375	1.11728e-81	2.50304e-80
ENSG00000168701	TMEM208	896.205	2.13675	7.49115e-92	2.26669e-90
ENSG00000110375	UPK2	17.4891	2.13387	0.000322724	0.000651169
ENSG00000237310	GS1-124K5.4	31.8313	2.13335	2.10813e-06	4.85338e-06
ENSG00000130600	H19	86.0858	2.13223	0.000606914	0.00119928
ENSG00000127952	STYXL1	745.699	2.13125	2.95153e-58	3.49447e-57
ENSG00000177830	CHID1	4294.84	2.131	8.12252e-107	3.84477e-105
ENSG00000167747	C19orf48	2603.67	2.13073	4.17917e-59	5.07359e-58
ENSG00000163382	NAXE	1548.97	2.12957	2.44402e-94	7.99206e-93
ENSG00000176978	DPP7	2768.47	2.12949	5.37892e-46	4.50676e-45
ENSG00000130208	APOC1	19.0799	2.12936	8.98581e-05	0.000188088
ENSG00000159685	CHCHD6	987.546	2.12918	5.57687e-102	2.28661e-100
ENSG00000143774	GUK1	5098.94	2.12898	8.8033e-93	2.72583e-91
ENSG00000167733	HSD11B1L	340.632	2.12814	4.71305e-43	3.6448e-42
ENSG00000174444	RPL4	77856.9	2.12747	3.30375e-129	2.92492e-127
ENSG00000257108	NHLRC4	94.3272	2.12702	4.34942e-18	1.61367e-17
ENSG00000105255	FSD1	1390.19	2.12694	2.73439e-100	1.05937e-98
ENSG00000101220	C20orf27	2198.28	2.12608	5.30062e-47	4.57258e-46
ENSG00000215021	PHB2	8522.08	2.12563	1.60652e-107	7.74239e-106
ENSG00000132507	EIF5A	10867.4	2.1238	1.83008e-121	1.29811e-119
ENSG00000214485	RPL7P1	29.6473	2.12362	1.57564e-05	3.45258e-05
ENSG00000108961	RANGRF	284.616	2.12315	9.3187e-49	8.41216e-48
ENSG00000169020	ATP5ME	2785.01	2.12276	6.81457e-80	1.46621e-78
ENSG00000135916	ITM2C	22865.6	2.12262	2.17399e-111	1.15482e-109
ENSG00000126456	IRF3	1101.4	2.12208	6.72773e-93	2.08857e-91
ENSG00000215840		15.0477	2.12077	0.00026911	0.000546032
ENSG00000106333	PCOLCE	182.134	2.11943	7.24491e-20	2.8763e-19
ENSG00000133265	HSPBP1	1422.71	2.1178	2.63691e-110	1.3614e-108
ENSG00000197180	CH17-340M24.3	68.6531	2.1172	7.21211e-16	2.47912e-15
ENSG00000183134	PTGDR2	12.3537	2.11652	0.00653727	0.0117911
ENSG00000023191	RNH1	3824.31	2.11629	1.51861e-77	3.00753e-76
ENSG00000132017	DCAF15	1774	2.11549	1.88448e-67	2.87287e-66
ENSG00000184584	STING1	274.795	2.1152	2.33164e-43	1.82619e-42
ENSG00000105676	ARMC6	1583.53	2.1151	3.77536e-95	1.26395e-93
ENSG00000256944		5.81079	2.11385	0.0297766	0.049299
ENSG00000170421	KRT8	916.78	2.11328	0.0198292	0.0336789
ENSG00000007376	RPUSD1	769.18	2.11327	4.46807e-44	3.5566e-43
ENSG00000109736	MFSD10	1299.65	2.11305	5.23017e-31	2.88069e-30
ENSG00000176170	SPHK1	274.744	2.11285	4.77576e-20	1.90775e-19
ENSG00000172638	EFEMP2	1183.91	2.11262	4.70122e-59	5.69868e-58
ENSG00000250568		11.1876	2.11216	0.00268068	0.00501871
ENSG00000179403	VWA1	709.151	2.11193	5.50958e-34	3.30741e-33
ENSG00000213722	DDAH2	3839.37	2.11126	9.47982e-64	1.30308e-62
ENSG00000170430	MGMT	830.133	2.1097	1.06187e-66	1.58149e-65
ENSG00000050555	LAMC3	748.334	2.10949	1.30505e-11	3.82489e-11
ENSG00000279306		4.4969	2.10925	0.00221102	0.00416783
ENSG00000155366	RHOC	7889.46	2.10925	1.45689e-110	7.55434e-109
ENSG00000178096	BOLA1	92.1667	2.10902	1.55542e-13	4.91614e-13
ENSG00000249855	EEF1A1P19	129.781	2.10889	5.57651e-11	1.5947e-10
ENSG00000184281	TSSC4	1115.75	2.10862	3.27719e-34	1.97873e-33
ENSG00000188763	FZD9	37.8786	2.10807	8.41917e-08	2.08378e-07
ENSG00000179271	GADD45GIP1	2165.43	2.10788	1.44234e-83	3.45815e-82
ENSG00000183011	NAA38	2181.64	2.10757	2.96168e-110	1.52578e-108
ENSG00000166171	DPCD	1142.03	2.10744	1.27471e-64	1.7945e-63
ENSG00000115226	FNDC4	398.968	2.10614	4.38867e-53	4.46222e-52
ENSG00000129932	DOHH	309.091	2.10524	1.41291e-28	7.28048e-28
ENSG00000205639	MFSD2B	62.1664	2.10504	2.92482e-17	1.05452e-16
ENSG00000178977	LINC00324	40.0952	2.10497	9.42421e-13	2.88816e-12
ENSG00000188487	INSC	1413.68	2.10454	8.6814e-41	6.27139e-40
ENSG00000008517	IL32	88.0912	2.10373	2.95795e-14	9.60168e-14
ENSG00000283196	LSP1P5	13.836	2.10274	0.00143627	0.0027519
ENSG00000184924	PTRHD1	735.215	2.10215	1.16697e-67	1.79621e-66
ENSG00000159069	FBXW5	2235.52	2.10197	1.84169e-55	2.01481e-54
ENSG00000178531	CTXN1	1470.56	2.10087	7.27825e-09	1.89623e-08
ENSG00000127554	GFER	512.729	2.10066	1.43942e-51	1.41016e-50
ENSG00000115286	NDUFS7	1137.58	2.09953	1.15005e-36	7.45006e-36
ENSG00000188846	RPL14	18237.8	2.09898	3.93577e-97	1.39793e-95
ENSG00000172346	CSDC2	182.663	2.09888	1.46374e-17	5.32966e-17
ENSG00000112651	MRPL2	292.263	2.09854	1.38574e-24	6.35671e-24
ENSG00000075618	FSCN1	12316.8	2.09835	2.02295e-57	2.35083e-56
ENSG00000085662	AKR1B1	3285.24	2.09769	2.24e-85	5.57179e-84
ENSG00000148335	NTMT1	1182.91	2.09764	1.8406e-120	1.25349e-118
ENSG00000104524	PYCR3	412.729	2.09644	9.68074e-55	1.03353e-53
ENSG00000225383	SFTA1P	175.534	2.09466	3.17559e-13	9.92021e-13
ENSG00000125991	ERGIC3	10666.1	2.09386	2.8372e-121	1.99472e-119
ENSG00000074071	MRPS34	2115.16	2.09279	2.15247e-48	1.92634e-47
ENSG00000283041		1192.67	2.09239	2.04704e-12	6.19163e-12
ENSG00000101306	MYLK2	14.4572	2.09184	0.00149888	0.00286795
ENSG00000138326	RPS24	37590.4	2.09179	5.94561e-79	1.24017e-77
ENSG00000077348	EXOSC5	682.743	2.09157	1.61507e-102	6.73763e-101
ENSG00000108528	SLC25A11	2846.15	2.09154	2.03506e-127	1.71895e-125
ENSG00000168913	ENHO	363.064	2.09147	1.71693e-38	1.16894e-37
ENSG00000247595	SPTY2D1OS	24.7484	2.0914	7.35206e-08	1.82572e-07
ENSG00000123136	DDX39A	2037.6	2.09097	7.12808e-123	5.29161e-121
ENSG00000101412	E2F1	630.516	2.09055	4.3945e-36	2.80348e-35
ENSG00000068028	RASSF1	646.463	2.09013	3.40007e-82	7.7405e-81
ENSG00000204525	HLA-C	1933.94	2.08885	7.32448e-61	9.3031e-60
ENSG00000008988	RPS20	20435.7	2.08866	7.54456e-92	2.27997e-90
ENSG00000134825	TMEM258	1616.4	2.08842	5.01436e-48	4.45423e-47
ENSG00000224376		11.9269	2.08747	0.0275897	0.0458978
ENSG00000228300	FAM174C	462.661	2.08715	1.528e-34	9.30105e-34
ENSG00000232176		8.93548	2.08561	0.00670891	0.0120824
ENSG00000136490	LIMD2	1575.14	2.0851	2.73298e-73	4.8608e-72
ENSG00000100258	LMF2	1460.11	2.08492	4.18148e-38	2.81482e-37
ENSG00000253978	CTB-178M22.2	10.1471	2.08373	0.00339442	0.00628994
ENSG00000175416	CLTB	2819.88	2.08292	3.15233e-98	1.14868e-96
ENSG00000165804	ZNF219	894.514	2.08134	4.51031e-26	2.17149e-25
ENSG00000225969	ABHD11-AS1	18.0116	2.08049	0.000291935	0.000590689
ENSG00000142676	RPL11	41659.7	2.07934	3.84843e-72	6.67098e-71
ENSG00000279692		18.3852	2.07928	0.0033176	0.00615331
ENSG00000122386	ZNF205	382.308	2.0791	1.72883e-22	7.48386e-22
ENSG00000006016	CRLF1	35.3235	2.07887	3.13938e-09	8.31049e-09
ENSG00000248873	SERBP1P6	17.3455	2.07791	0.00165298	0.00314968
ENSG00000161970	RPL26	13396	2.07686	1.30741e-58	1.56418e-57
ENSG00000178773	CPNE7	1049.12	2.07671	1.38933e-53	1.43769e-52
ENSG00000092841	MYL6	40284.5	2.0766	6.56549e-117	3.95318e-115
ENSG00000160563	MED27	925.174	2.07616	9.66983e-74	1.74188e-72
ENSG00000197157	SND1	12663.4	2.07608	6.53505e-144	9.13531e-142
ENSG00000104953	TLE6	35.2689	2.07489	9.55753e-09	2.47442e-08
ENSG00000182183	SHISAL2A	15.9144	2.07444	0.00164791	0.00314077
ENSG00000142173	COL6A2	5633.59	2.07388	1.18002e-61	1.53383e-60
ENSG00000162144	CYB561A3	428.901	2.07382	4.2702e-61	5.45563e-60
ENSG00000149926	TLCD3B	2369.74	2.07343	2.09082e-45	1.71749e-44
ENSG00000185043	CIB1	715.952	2.07313	2.37787e-68	3.71507e-67
ENSG00000062822	POLD1	599.296	2.07278	1.61597e-29	8.53472e-29
ENSG00000102119	EMD	2079.09	2.07275	3.90825e-82	8.85524e-81
ENSG00000173465	ZNRD2	532.612	2.07227	4.63444e-58	5.45992e-57
ENSG00000137825	ITPKA	21.9721	2.07138	5.96139e-05	0.000126208
ENSG00000165644	COMTD1	110.043	2.07131	8.4417e-13	2.59038e-12
ENSG00000204052	LRRC73	84.7397	2.07081	5.79507e-21	2.38919e-20
ENSG00000162576	MXRA8	1205.68	2.0705	2.17963e-75	4.11222e-74
ENSG00000063245	EPN1	4399.55	2.07036	1.13013e-49	1.04708e-48
ENSG00000070423	RNF126	718.62	2.07032	5.26802e-30	2.82854e-29
ENSG00000269637	RPL12P41	3.5853	2.07024	0.0154399	0.0266461
ENSG00000115350	POLE4	684.833	2.07019	2.08257e-56	2.34931e-55
ENSG00000149761	NUDT22	267.351	2.0695	9.49133e-25	4.38163e-24
ENSG00000115648	MLPH	11.8849	2.06945	0.00489664	0.00895077
ENSG00000204394	VARS1	3851	2.0693	1.50073e-108	7.44263e-107
ENSG00000177791	MYOZ1	154.061	2.06865	2.57354e-17	9.29837e-17
ENSG00000102981	PARD6A	259.432	2.06859	2.8702e-34	1.7365e-33
ENSG00000105393	BABAM1	971.108	2.0682	4.87281e-97	1.72562e-95
ENSG00000064545	TMEM161A	527.961	2.06785	4.9094e-38	3.2974e-37
ENSG00000159377	PSMB4	6995.95	2.06728	6.69842e-119	4.33927e-117
ENSG00000161682	FAM171A2	1686.42	2.06571	7.89177e-49	7.14564e-48
ENSG00000005243	COPZ2	212.532	2.06568	3.30054e-33	1.93515e-32
ENSG00000214199	EEF1A1P12	146.813	2.06477	3.08741e-21	1.2835e-20
ENSG00000105135	ILVBL	1770.02	2.06445	2.2054e-103	9.4139e-102
ENSG00000172725	CORO1B	2708.44	2.06413	8.48817e-79	1.75977e-77
ENSG00000247596	TWF2	1024.74	2.06371	3.51883e-75	6.60237e-74
ENSG00000137767	SQOR	26.4231	2.06363	2.47763e-06	5.68163e-06
ENSG00000162551	ALPL	214.088	2.06324	5.53225e-29	2.88237e-28
ENSG00000129910	CDH15	278.639	2.0623	9.09016e-19	3.454e-18
ENSG00000123159	GIPC1	5433.52	2.0609	7.18537e-73	1.26573e-71
ENSG00000204392	LSM2	1159.86	2.06086	5.00695e-82	1.13125e-80
ENSG00000065054	SLC9A3R2	576.75	2.06065	4.40247e-44	3.50672e-43
ENSG00000146540	C7orf50	3866.04	2.06061	4.83239e-55	5.208e-54
ENSG00000089351	GRAMD1A	2869.38	2.06049	1.26367e-77	2.50678e-76
ENSG00000234750		133.088	2.06032	7.15674e-19	2.73326e-18
ENSG00000167657	DAPK3	1615.89	2.05955	1.56085e-91	4.66383e-90
ENSG00000188603	CLN3	7.51386	2.0588	0.0136425	0.0236878
ENSG00000100003	SEC14L2	315.812	2.05865	9.11589e-36	5.76014e-35
ENSG00000197905	TEAD4	213.316	2.05789	3.10841e-31	1.72198e-30
ENSG00000172663	TMEM134	403.52	2.05752	6.83831e-50	6.38278e-49
ENSG00000160789	LMNA	9311	2.05743	5.47479e-105	2.46923e-103
ENSG00000164438	TLX3	446.16	2.05712	7.58298e-20	3.00852e-19
ENSG00000197858	GPAA1	3002.84	2.05707	2.99012e-92	9.11682e-91
ENSG00000125753	VASP	1776.05	2.05673	7.02386e-114	3.96923e-112
ENSG00000184009	ACTG1	168206	2.05664	4.11851e-185	1.85753e-182
ENSG00000124074	ENKD1	351.271	2.05582	7.22467e-26	3.45259e-25
ENSG00000176720	BOK	909.652	2.0553	5.18258e-87	1.35689e-85
ENSG00000099864	PALM	4399.82	2.05513	4.65236e-63	6.29372e-62
ENSG00000236801	RPL24P8	13.3122	2.0545	0.000319252	0.000644435
ENSG00000156482	RPL30	17311.5	2.05426	5.67824e-90	1.61394e-88
ENSG00000248712	CCDC153	27.5401	2.05317	5.71581e-05	0.000121105
ENSG00000196502	SULT1A1	186.286	2.05283	3.36303e-27	1.66576e-26
ENSG00000225770	RPS29P3	9.24464	2.05254	0.0087619	0.0155988
ENSG00000165233	CARD19	594.792	2.05251	6.31634e-54	6.59327e-53
ENSG00000267390	KDSR-DT	71.4028	2.0506	2.50926e-09	6.67498e-09
ENSG00000072506	HSD17B10	3767.31	2.05034	2.89632e-120	1.95575e-118
ENSG00000196497	IPO4	116.778	2.04968	2.7899e-27	1.38677e-26
ENSG00000196878	LAMB3	30.7469	2.04917	5.06958e-06	1.14389e-05
ENSG00000125740	FOSB	89.4946	2.04877	1.63797e-14	5.36432e-14
ENSG00000100075	SLC25A1	2064.03	2.04814	4.70019e-87	1.23601e-85
ENSG00000166166	TRMT61A	531.442	2.04761	3.64523e-48	3.24527e-47
ENSG00000110492	MDK	13058.3	2.04662	6.497e-49	5.90062e-48
ENSG00000205871	RPS3AP47	227.896	2.04498	0.000291048	0.000588995
ENSG00000266970	SOCS3-DT	21.1779	2.04462	0.000271487	0.000550668
ENSG00000258675	LINC02308	17.5219	2.04414	0.000150369	0.000310104
ENSG00000172053	QARS1	7871.45	2.04252	1.06513e-103	4.60413e-102
ENSG00000167965	MLST8	2231.43	2.04179	7.83858e-97	2.75955e-95
ENSG00000131408	NR1H2	808.365	2.04057	4.16116e-60	5.20232e-59
ENSG00000174915	PTDSS2	1796.2	2.04034	2.20927e-70	3.65217e-69
ENSG00000167118	URM1	3262.47	2.04007	7.87745e-108	3.83508e-106
ENSG00000165283	STOML2	3307.39	2.03815	5.92521e-113	3.256e-111
ENSG00000172922	RNASEH2C	612.23	2.03805	6.6519e-68	1.02851e-66
ENSG00000178297	TMPRSS9	185.476	2.03766	2.11911e-12	6.40233e-12
ENSG00000214026	MRPL23	872.825	2.03735	1.15999e-51	1.13827e-50
ENSG00000105701	FKBP8	9716.06	2.03693	1.26558e-74	2.33971e-73
ENSG00000101400	SNTA1	390.702	2.03682	1.20703e-39	8.4439e-39
ENSG00000179950	PUF60	7889.34	2.0366	7.90595e-103	3.32133e-101
ENSG00000169592	INO80E	1246.25	2.03615	2.2267e-80	4.84323e-79
ENSG00000177410	ZFAS1	3427.24	2.03602	1.48423e-107	7.1675e-106
ENSG00000178741	COX5A	3154.74	2.03545	1.42569e-59	1.75217e-58
ENSG00000175886	RPL7AP66	26.716	2.03517	3.95252e-06	8.97001e-06
ENSG00000129824	RPS4Y1	13636.1	2.03505	3.23497e-78	6.53665e-77
ENSG00000124194	GDAP1L1	3272.96	2.03345	1.12059e-95	3.82118e-94
ENSG00000116670	MAD2L2	2301.74	2.03269	1.82878e-57	2.12726e-56
ENSG00000083807	SLC27A5	152.98	2.03249	1.45606e-19	5.70584e-19
ENSG00000243680	RPL37P23	48.0596	2.03248	1.40032e-06	3.25488e-06
ENSG00000261441	POLG-DT	8.35687	2.03227	0.0179155	0.0306288
ENSG00000177096	PHETA2	3.88449	2.03193	0.0168117	0.028874
ENSG00000136286	MYO1G	15.3408	2.0315	0.000506783	0.00100775
ENSG00000169696	ASPSCR1	860.821	2.03139	3.04076e-57	3.51142e-56
ENSG00000099817	POLR2E	5662.04	2.03088	6.03545e-85	1.48733e-83
ENSG00000118271	TTR	11.582	2.03033	0.00182571	0.00346469
ENSG00000099849	RASSF7	92.4122	2.03029	1.37721e-13	4.36154e-13
ENSG00000112695	COX7A2	5940.12	2.02964	2.58058e-66	3.79841e-65
ENSG00000123815	COQ8B	1098.42	2.02962	2.74178e-93	8.66926e-92
ENSG00000136877	FPGS	1195.86	2.02827	1.42306e-63	1.94604e-62
ENSG00000141971	MVB12A	607	2.02813	2.90635e-40	2.06951e-39
ENSG00000141994	DUS3L	504.313	2.02809	5.1839e-40	3.66398e-39
ENSG00000259803	SLC22A31	27.6232	2.02767	3.32697e-05	7.15566e-05
ENSG00000182054	IDH2	3085.93	2.02663	2.72383e-129	2.42949e-127
ENSG00000125775	SDCBP2	55.7194	2.02654	1.2838e-13	4.07002e-13
ENSG00000109113	RAB34	1690.74	2.02642	1.47301e-103	6.33286e-102
ENSG00000213347	MXD3	183.472	2.02624	3.79416e-17	1.36077e-16
ENSG00000104915	STX10	928.115	2.02576	3.77224e-71	6.34118e-70
ENSG00000211445	GPX3	92.7088	2.02496	7.54166e-20	2.99312e-19
ENSG00000105281	SLC1A5	2022.63	2.0233	3.61693e-68	5.63618e-67
ENSG00000188765	TMSB4XP2	10.1094	2.02253	0.00138165	0.00265255
ENSG00000164898	FMC1	205.49	2.02181	4.26491e-43	3.30572e-42
ENSG00000143545	RAB13	1747.14	2.02157	3.77824e-77	7.42112e-76
ENSG00000173599	PC	915.484	2.02099	2.33543e-76	4.53502e-75
ENSG00000139546	TARBP2	1189.2	2.02084	4.03593e-65	5.74255e-64
ENSG00000268606	MAGEA2	7.00422	2.02069	0.0291046	0.0482499
ENSG00000126458	RRAS	839.929	2.02015	2.3308e-73	4.14857e-72
ENSG00000125877	ITPA	1595.97	2.02	5.59208e-95	1.86174e-93
ENSG00000278558	TMEM191B	1.71408	2.01984	0.00978586	0.0173146
ENSG00000171311	EXOSC1	791.978	2.01907	2.53319e-64	3.54113e-63
ENSG00000100427	MLC1	42.0116	2.01883	3.1948e-05	6.87758e-05
ENSG00000177548	RABEP2	404.985	2.01845	1.97397e-37	1.30276e-36
ENSG00000107223	EDF1	8655.4	2.01842	5.80879e-127	4.83809e-125
ENSG00000174547	MRPL11	1159.15	2.01839	2.2527e-55	2.45659e-54
ENSG00000246705	H2AJ	922.283	2.01828	1.46189e-62	1.95442e-61
ENSG00000168061	SAC3D1	353.516	2.0174	6.94309e-30	3.71209e-29
ENSG00000168993	CPLX1	1152.61	2.01715	4.362e-27	2.15566e-26
ENSG00000161835	TAMALIN	687.129	2.01714	2.37521e-53	2.43992e-52
ENSG00000197744	PTMAP2	30.8456	2.01659	9.59646e-08	2.36904e-07
ENSG00000125901	MRPS26	870.441	2.01601	2.17932e-44	1.7499e-43
ENSG00000110921	MVK	718.057	2.01595	3.8312e-83	9.03166e-82
ENSG00000149925	ALDOA	1931.18	2.01577	1.86722e-09	4.99151e-09
ENSG00000086506	HBQ1	30.4451	2.01566	2.0409e-06	4.70132e-06
ENSG00000271824	SMIM32	10.4187	2.01496	0.000377229	0.000757373
ENSG00000227057	WDR46	1913.84	2.01412	3.15587e-145	4.572e-143
ENSG00000197859	ADAMTSL2	30.6897	2.01312	4.98793e-07	1.18532e-06
ENSG00000275964		50.9903	2.01277	8.14907e-10	2.21434e-09
ENSG00000012171	SEMA3B	811.55	2.01264	5.66584e-28	2.87428e-27
ENSG00000107796	ACTA2	8463.98	2.01245	4.49332e-12	1.34109e-11
ENSG00000141959	PFKL	4464.08	2.01155	3.92504e-70	6.43071e-69
ENSG00000198356	GET3	3172.42	2.01151	3.35419e-143	4.58163e-141
ENSG00000125462	MIR9-1HG	39.0859	2.0114	0.00324704	0.00602805
ENSG00000146826	TRAPPC14	670.812	2.01121	3.87256e-42	2.9165e-41
ENSG00000139579	NABP2	1826.85	2.01095	1.0305e-98	3.77807e-97
ENSG00000124302	CHST8	2312.51	2.01012	5.44855e-43	4.20272e-42
ENSG00000010256	UQCRC1	5413.99	2.00919	1.9968e-134	2.11201e-132
ENSG00000007541	PIGQ	825.354	2.00859	1.39914e-43	1.10125e-42
ENSG00000100399	CHADL	187.695	2.0084	5.44037e-21	2.24373e-20
ENSG00000116691	MIIP	717.043	2.0082	8.53099e-47	7.31963e-46
ENSG00000185122	HSF1	2705.91	2.0079	3.40134e-65	4.85696e-64
ENSG00000101203	COL20A1	1675.85	2.00775	8.50397e-35	5.21763e-34
ENSG00000189077	TMEM120A	826.562	2.00754	1.7202e-77	3.40395e-76
ENSG00000086504	MRPL28	2583.06	2.00726	7.66447e-81	1.68548e-79
ENSG00000117984	CTSD	5163.73	2.00548	7.30651e-47	6.28481e-46
ENSG00000117399	CDC20	1883.29	2.0048	6.23172e-42	4.66238e-41
ENSG00000215492	HNRNPA1P7	13.7492	2.00476	0.00277972	0.0051964
ENSG00000255857	PXN-AS1	99.0313	2.00339	3.60726e-18	1.34186e-17
ENSG00000127589	TUBBP1	60.3236	2.00289	1.51634e-10	4.25778e-10
ENSG00000213862		36.0338	2.00271	4.91125e-08	1.23021e-07
ENSG00000169738	DCXR	2269.33	2.00252	2.57898e-55	2.80984e-54
ENSG00000089356	FXYD3	48.2159	2.00127	1.19334e-06	2.78407e-06
ENSG00000185641		197.087	2.00112	0.00187198	0.00355029
ENSG00000123143	PKN1	3792.38	2.00015	8.21415e-78	1.63899e-76
ENSG00000007171	NOS2	13.0901	1.9997	0.0274702	0.0457212
ENSG00000230798	FOXD3-AS1	672.409	1.99926	2.79632e-39	1.93917e-38
ENSG00000220749	RPL21P28	37.8083	1.99852	2.34819e-05	5.09588e-05
ENSG00000126457	PRMT1	9241.52	1.99837	9.79111e-160	2.0897e-157
ENSG00000206341	HLA-H	110.077	1.99826	6.07313e-13	1.87658e-12
ENSG00000214530	STARD10	277.741	1.9976	8.17536e-40	5.74438e-39
ENSG00000186501	TMEM222	1940.79	1.99744	5.05625e-133	5.18732e-131
ENSG00000160808	MYL3	7.33844	1.9966	0.0170463	0.0292411
ENSG00000178896	EXOSC4	557.077	1.99647	3.06779e-51	2.97495e-50
ENSG00000181649	PHLDA2	230.397	1.99532	5.15277e-19	1.97771e-18
ENSG00000111775	COX6A1	2997.62	1.99511	2.34799e-77	4.63088e-76
ENSG00000119333	DYNC2I2	1051.98	1.99453	3.27547e-33	1.92092e-32
ENSG00000196465	MYL6B	3732.63	1.99428	2.05306e-99	7.68017e-98
ENSG00000224697	NEFMP1	7.89444	1.99397	0.0125691	0.0219213
ENSG00000240497		5.83543	1.99302	0.026244	0.0438023
ENSG00000104897	SF3A2	2253.72	1.99287	9.43893e-42	7.02454e-41
ENSG00000166136	NDUFB8	1201.64	1.99268	4.18351e-86	1.06273e-84
ENSG00000105355	PLIN3	2097.47	1.99239	2.02592e-62	2.69192e-61
ENSG00000133250	ZNF414	359.314	1.99148	5.67273e-36	3.60449e-35
ENSG00000189171	S100A13	1395.08	1.99121	1.16364e-81	2.59958e-80
ENSG00000049247	UTS2	72.0318	1.98987	9.6867e-11	2.74545e-10
ENSG00000177469	CAVIN1	4707.33	1.98913	1.73887e-50	1.65207e-49
ENSG00000110628	SLC22A18	208.19	1.98907	6.49698e-21	2.67304e-20
ENSG00000100889	PCK2	574.329	1.98888	6.05043e-50	5.65621e-49
ENSG00000235978		11.6057	1.98879	0.000645863	0.0012733
ENSG00000087460	GNAS	63532.8	1.98855	8.68462e-181	3.34834e-178
ENSG00000164896	FASTK	1171.24	1.98782	5.8333e-61	7.42092e-60
ENSG00000187688	TRPV2	206.409	1.9869	3.86091e-37	2.53408e-36
ENSG00000129195	PIMREG	762.341	1.98646	1.96651e-35	1.2325e-34
ENSG00000130520	LSM4	4064.59	1.9863	1.0286e-75	1.96545e-74
ENSG00000276505		4.31011	1.98569	0.0252033	0.0421536
ENSG00000277972	CISD3	262.787	1.98529	5.6691e-40	3.99865e-39
ENSG00000092758	COL9A3	1959.45	1.98489	1.61396e-29	8.52598e-29
ENSG00000178952	TUFM	8672.82	1.9842	1.00479e-113	5.66472e-112
ENSG00000213719	CLIC1	10245.6	1.98408	4.1914e-75	7.84584e-74
ENSG00000256393	RPL41P5	11.5801	1.98402	0.00186457	0.00353679
ENSG00000162300	ZFPL1	288.677	1.98373	1.02977e-30	5.63418e-30
ENSG00000089009	RPL6	25787.4	1.98327	1.3611e-88	3.73973e-87
ENSG00000136840	ST6GALNAC4	508.559	1.98324	1.00345e-47	8.84131e-47
ENSG00000125611	CHCHD5	573.71	1.98285	8.65061e-40	6.06761e-39
ENSG00000122406	RPL5	38646.7	1.98273	7.45935e-96	2.55456e-94
ENSG00000183010	PYCR1	2218.64	1.98197	9.98788e-73	1.75294e-71
ENSG00000125458	NT5C	675.198	1.98184	1.524e-60	1.92647e-59
ENSG00000196262	PPIA	13261.7	1.98161	2.27333e-76	4.41801e-75
ENSG00000170892	TSEN34	1433.16	1.98144	6.36426e-50	5.94495e-49
ENSG00000188986	NELFB	2181.47	1.98058	1.46919e-67	2.2498e-66
ENSG00000167543	TP53I13	644.962	1.98032	8.45396e-37	5.49438e-36
ENSG00000185909	KLHDC8B	1789.31	1.98022	3.69429e-126	3.02426e-124
ENSG00000100983	GSS	1743.7	1.97956	1.05311e-100	4.16093e-99
ENSG00000175221	MED16	1688.92	1.97935	2.03711e-68	3.18894e-67
ENSG00000008382	MPND	455.214	1.97935	6.10245e-44	4.83824e-43
ENSG00000163520	FBLN2	481.614	1.97897	3.64984e-52	3.6307e-51
ENSG00000164897	TMUB1	743.369	1.97864	3.23688e-33	1.89922e-32
ENSG00000141756	FKBP10	19654.3	1.97846	3.47273e-117	2.11227e-115
ENSG00000137434	C6orf52	28.4624	1.97825	4.55736e-05	9.71804e-05
ENSG00000067221	STOML1	759.278	1.97757	2.58876e-60	3.25693e-59
ENSG00000232021	LEF1-AS1	35.6293	1.97657	9.25842e-09	2.39932e-08
ENSG00000136830	NIBAN2	7250.58	1.97641	1.56526e-97	5.58448e-96
ENSG00000100319	ZMAT5	497.749	1.97618	1.36012e-63	1.86104e-62
ENSG00000105223	PLD3	24506.9	1.97461	5.43143e-71	9.11749e-70
ENSG00000125734	GPR108	1435.92	1.97446	7.61054e-98	2.73567e-96
ENSG00000141295	SCRN2	715.121	1.97395	2.79908e-47	2.43572e-46
ENSG00000152475	ZNF837	30.2501	1.9731	1.6675e-06	3.85903e-06
ENSG00000065518	NDUFB4	1748.22	1.97222	7.42961e-74	1.34543e-72
ENSG00000008516	MMP25	57.8387	1.97197	4.84927e-09	1.27578e-08
ENSG00000148834	GSTO1	1412.71	1.97194	6.36991e-51	6.11785e-50
ENSG00000233966	UBE2SP1	90.6415	1.97191	5.81227e-18	2.14773e-17
ENSG00000164978	NUDT2	860.078	1.97179	1.13069e-75	2.15706e-74
ENSG00000116663	FBXO6	101.49	1.97154	2.76153e-18	1.03208e-17
ENSG00000130881	LRP3	1561.38	1.97115	3.16036e-44	2.52659e-43
ENSG00000183207	RUVBL2	4637	1.97098	4.24962e-78	8.55796e-77
ENSG00000135406	PRPH	7223.08	1.97053	1.17507e-57	1.37286e-56
ENSG00000170412	GPRC5C	1274.71	1.96978	2.43425e-56	2.73185e-55
ENSG00000184986	TMEM121	96.3917	1.96967	8.36641e-08	2.0718e-07
ENSG00000159176	CSRP1	6608.09	1.96952	2.02329e-86	5.19493e-85
ENSG00000239672	NME1	3209.5	1.96952	3.48914e-99	1.2951e-97
ENSG00000182759	MAFA	50.1361	1.96946	1.95928e-09	5.23058e-09
ENSG00000214253	FIS1	3539.79	1.96934	4.8537e-102	1.99352e-100
ENSG00000117448	AKR1A1	2221.83	1.96916	6.02759e-164	1.42657e-161
ENSG00000163344	PMVK	1031.1	1.96912	4.42352e-76	8.52741e-75
ENSG00000110011	DNAJC4	833.16	1.96884	7.01641e-59	8.46645e-58
ENSG00000108591	DRG2	792.481	1.96819	4.12177e-72	7.12413e-71
ENSG00000173581	CCDC106	847.301	1.96782	8.66052e-62	1.12941e-60
ENSG00000114767	RRP9	1458.66	1.96678	3.28884e-63	4.45924e-62
ENSG00000239246		34.7676	1.9667	2.52015e-07	6.08501e-07
ENSG00000128228	SDF2L1	404.111	1.96643	4.8203e-29	2.51637e-28
ENSG00000082014	SMARCD3	1624.69	1.96604	1.39069e-108	6.91125e-107
ENSG00000162062	TEDC2	265.632	1.96491	1.08249e-33	6.43198e-33
ENSG00000179526	SHARPIN	1042.04	1.96427	2.50199e-49	2.28797e-48
ENSG00000108344	PSMD3	5537.74	1.96352	3.85137e-103	1.63522e-101
ENSG00000011132	APBA3	216.026	1.96245	3.87644e-32	2.19735e-31
ENSG00000162236	STX5	1908.98	1.96226	1.64543e-95	5.55543e-94
ENSG00000169710	FASN	13414.4	1.96211	3.39731e-42	2.56262e-41
ENSG00000106336	FBXO24	9.57604	1.96204	0.0122564	0.0213931
ENSG00000131174	COX7B	3796.8	1.96201	7.70021e-54	8.0238e-53
ENSG00000187091	PLCD1	462.376	1.962	3.20812e-38	2.16691e-37
ENSG00000084623	EIF3I	6714.5	1.96192	3.38332e-116	2.02187e-114
ENSG00000167815	PRDX2	9158.16	1.96159	4.36545e-124	3.34461e-122
ENSG00000241370	RPP21	83.4745	1.96063	3.64014e-14	1.17777e-13
ENSG00000168487	BMP1	3082.82	1.96029	4.90081e-107	2.33364e-105
ENSG00000005448	WDR54	855.057	1.95901	3.11233e-50	2.92787e-49
ENSG00000112667	DNPH1	590.228	1.95894	8.56823e-36	5.41839e-35
ENSG00000151640	DPYSL4	4719.62	1.95806	5.98417e-62	7.85102e-61
ENSG00000087077	TRIP6	842.145	1.95804	4.63642e-55	5.0013e-54
ENSG00000230383		17.0835	1.95795	0.000151139	0.00031164
ENSG00000119383	PTPA	5864.02	1.95712	2.43229e-119	1.59292e-117
ENSG00000073150	PANX2	86.0163	1.95699	3.59426e-14	1.1634e-13
ENSG00000239697	TNFSF12	62.0286	1.95637	5.26487e-12	1.56532e-11
ENSG00000099821	POLRMT	1325.74	1.95636	7.47582e-40	5.26058e-39
ENSG00000174791	RIN1	282.412	1.95584	1.07649e-24	4.95328e-24
ENSG00000159199	ATP5MC1	2993.83	1.95537	6.99206e-90	1.97797e-88
ENSG00000166313	APBB1	5434.6	1.95492	7.07921e-100	2.68605e-98
ENSG00000135617	PRADC1	669.587	1.95463	2.07353e-62	2.75212e-61
ENSG00000187867	PALM3	628.431	1.95461	1.22614e-36	7.92797e-36
ENSG00000175061	SNHG29	15726.8	1.95443	4.60829e-84	1.11721e-82
ENSG00000175550	DRAP1	3837.37	1.9543	2.43937e-71	4.12673e-70
ENSG00000140511	HAPLN3	328.463	1.95407	6.14499e-30	3.29202e-29
ENSG00000215612	HMX1	107.644	1.95365	1.58741e-12	4.82337e-12
ENSG00000269883		7.08366	1.95324	0.00381843	0.00704723
ENSG00000255931		34.1139	1.95323	3.47187e-07	8.32579e-07
ENSG00000115255	REEP6	317.31	1.95279	1.25618e-34	7.66602e-34
ENSG00000171298	GAA	3545.83	1.95245	1.8018e-49	1.65527e-48
ENSG00000188643	S100A16	426.221	1.95237	1.87421e-30	1.01797e-29
ENSG00000213465	ARL2	822.328	1.95183	4.38146e-42	3.2925e-41
ENSG00000130734	ATG4D	662.953	1.9518	5.30972e-45	4.32595e-44
ENSG00000108107	RPL28	25436.5	1.95178	3.42663e-74	6.26703e-73
ENSG00000173113	TRMT112	2545.79	1.95145	3.52265e-87	9.27373e-86
ENSG00000138085	ATRAID	2299.79	1.95137	9.98061e-84	2.40017e-82
ENSG00000126756	UXT	1203.39	1.95126	3.60441e-77	7.08551e-76
ENSG00000149599	DUSP15	300.886	1.95125	7.60591e-17	2.70593e-16
ENSG00000145912	NHP2	1892.71	1.95064	7.11238e-69	1.12369e-67
ENSG00000242100	RPL9P32	10.3483	1.95016	0.0131124	0.0228122
ENSG00000126768	TIMM17B	2096.88	1.94918	2.88079e-64	4.02456e-63
ENSG00000111669	TPI1	19302.2	1.94911	1.7958e-146	2.7342e-144
ENSG00000185453	ZSWIM9	398.813	1.949	1.62256e-40	1.16299e-39
ENSG00000184162	NR2C2AP	281.33	1.94816	1.91278e-42	1.4506e-41
ENSG00000188760	TMEM198	561.237	1.94605	4.2535e-57	4.89531e-56
ENSG00000222041	CYTOR	474.164	1.94511	1.80415e-36	1.16213e-35
ENSG00000100078	PLA2G3	9.72009	1.94509	0.00568578	0.0103285
ENSG00000168542	COL3A1	52354	1.94364	5.38756e-33	3.13343e-32
ENSG00000118508	RAB32	578.121	1.94337	2.21011e-47	1.92671e-46
ENSG00000104957	CCDC130	571.744	1.94321	3.53583e-43	2.75043e-42
ENSG00000104825	NFKBIB	494.78	1.9422	4.35965e-31	2.40732e-30
ENSG00000104904	OAZ1	9515.76	1.94146	1.35971e-154	2.57957e-152
ENSG00000006118	TMEM132A	14027.1	1.94138	2.20746e-42	1.67355e-41
ENSG00000140859	KIFC3	1419.52	1.94123	5.67448e-87	1.48082e-85
ENSG00000221821	C6orf226	92.3359	1.94109	9.42283e-12	2.7753e-11
ENSG00000150990	DHX37	1042.69	1.9399	6.10222e-80	1.31412e-78
ENSG00000225169	BRI3P1	10.6078	1.93915	0.015988	0.0275462
ENSG00000170577	SIX2	36.8581	1.93816	1.38502e-09	3.72329e-09
ENSG00000107593	PKD2L1	14.6683	1.93805	0.000457832	0.000914134
ENSG00000125122	LRRC29	61.8893	1.93736	1.4107e-09	3.79149e-09
ENSG00000179958	DCTPP1	960.41	1.93722	3.6543e-76	7.05592e-75
ENSG00000165916	PSMC3	7445.73	1.93667	2.55425e-104	1.12237e-102
ENSG00000186654	PRR5	233.901	1.93628	3.11379e-28	1.58907e-27
ENSG00000136856	SLC2A8	518.389	1.93619	2.50598e-37	1.65022e-36
ENSG00000164889	SLC4A2	2942.52	1.9361	4.36266e-79	9.18002e-78
ENSG00000055118	KCNH2	1574.86	1.93604	1.11511e-49	1.03356e-48
ENSG00000141750	STAC2	13.9225	1.93489	0.00174541	0.00331735
ENSG00000103811	CTSH	169.04	1.93484	9.28248e-30	4.93524e-29
ENSG00000106123	EPHB6	86.7986	1.93431	1.06867e-10	3.02386e-10
ENSG00000197444	OGDHL	201.456	1.93421	2.91464e-28	1.48935e-27
ENSG00000000005	TNMD	75.988	1.93317	3.4642e-07	8.30824e-07
ENSG00000127220	ABHD8	331.714	1.93235	3.44291e-31	1.90552e-30
ENSG00000104960	PTOV1	4292.48	1.93225	4.71755e-100	1.80429e-98
ENSG00000158457	TSPAN33	203.345	1.93101	2.14546e-32	1.22341e-31
ENSG00000100979	PLTP	4938.7	1.93073	1.37086e-67	2.10463e-66
ENSG00000236496	GPS2P1	21.8114	1.93063	3.46313e-06	7.8818e-06
ENSG00000126709	IFI6	935.934	1.93056	7.95704e-49	7.19929e-48
ENSG00000126215	XRCC3	212.567	1.93027	7.49554e-17	2.66706e-16
ENSG00000182199	SHMT2	4907.89	1.9296	2.85096e-96	9.89105e-95
ENSG00000198835	GJC2	28.7549	1.92959	5.634e-05	0.000119478
ENSG00000144591	GMPPA	943.563	1.92915	4.9061e-62	6.44725e-61
ENSG00000214016	RPSAP61	10.9351	1.92912	0.00581268	0.0105462
ENSG00000182179	UBA7	39.5787	1.92886	1.03804e-09	2.8082e-09
ENSG00000137106	GRHPR	4759.62	1.9284	3.86981e-95	1.29376e-93
ENSG00000132821	VSTM2L	4280.17	1.92809	2.21805e-45	1.82138e-44
ENSG00000101444	AHCY	10081.7	1.92729	1.48132e-104	6.56947e-103
ENSG00000176531	PHLDB3	135.822	1.92716	5.20794e-20	2.07727e-19
ENSG00000128422	KRT17	13.9359	1.92694	0.0105838	0.0186382
ENSG00000103876	FAH	1134.95	1.92665	3.23488e-60	4.05914e-59
ENSG00000130244	FAM98C	220.679	1.92659	1.00601e-24	4.63703e-24
ENSG00000242612	DECR2	198.733	1.92653	8.5875e-27	4.20819e-26
ENSG00000138621	PPCDC	403.969	1.92504	2.0493e-36	1.31719e-35
ENSG00000133597	ADCK2	572.449	1.92461	5.13329e-53	5.21045e-52
ENSG00000140854	KATNB1	1630.37	1.9246	7.55957e-59	9.11726e-58
ENSG00000196754	S100A2	11.2436	1.92446	0.0172407	0.0295491
ENSG00000266066	POLRMTP1	54.4519	1.92384	2.36098e-09	6.28754e-09
ENSG00000140545	MFGE8	5066.26	1.92338	6.77368e-71	1.13547e-69
ENSG00000088356	PDRG1	1264.32	1.92325	1.50659e-56	1.70761e-55
ENSG00000177674	AGTRAP	614.551	1.92314	8.27868e-39	5.67681e-38
ENSG00000136425	CIB2	1323.65	1.92283	5.83327e-55	6.26689e-54
ENSG00000130985	UBA1	19642.8	1.92266	1.55478e-180	5.89929e-178
ENSG00000173801	JUP	7717.28	1.9226	6.74847e-63	9.09845e-62
ENSG00000213339	QTRT1	762.516	1.92167	8.01709e-38	5.3486e-37
ENSG00000082126	MPP4	23.0425	1.92124	0.00176301	0.00334973
ENSG00000101439	CST3	4995.9	1.92083	1.16078e-88	3.20039e-87
ENSG00000115317	HTRA2	725.361	1.92078	1.41832e-58	1.69603e-57
ENSG00000162076	FLYWCH2	802.728	1.92049	2.03112e-38	1.3801e-37
ENSG00000171703	TCEA2	1702.72	1.92037	1.09204e-73	1.95976e-72
ENSG00000226102	SEPTIN7P3	34.9302	1.9201	0.000108981	0.000226588
ENSG00000233057	EEF1A1P14	37.0266	1.91991	1.48936e-05	3.2689e-05
ENSG00000114115	RBP1	2410.24	1.91907	1.57579e-67	2.40842e-66
ENSG00000229037	MRPL32P2	4.59572	1.91907	0.00317637	0.00590374
ENSG00000241553	ARPC4	2796.17	1.91854	7.56211e-86	1.90881e-84
ENSG00000235332	RPSAP76	3.13373	1.91854	0.00995759	0.0176016
ENSG00000100379	KCTD17	1093.13	1.91828	1.71838e-70	2.85251e-69
ENSG00000142507	PSMB6	4705.79	1.91728	1.59805e-99	5.99682e-98
ENSG00000147684	NDUFB9	3062.81	1.91663	8.42947e-78	1.68055e-76
ENSG00000135926	TMBIM1	786.73	1.91554	6.74672e-43	5.18232e-42
ENSG00000276170		58.573	1.91537	6.99956e-12	2.07127e-11
ENSG00000229132	EIF4A1P10	27.5182	1.91458	0.00139415	0.0026744
ENSG00000127884	ECHS1	3833.66	1.91452	2.42451e-109	1.22787e-107
ENSG00000160446	ZDHHC12	299.343	1.91415	1.41172e-23	6.30291e-23
ENSG00000196961	AP2A1	5438.85	1.91355	2.51389e-104	1.10667e-102
ENSG00000105520	PLPPR2	2399.75	1.91332	1.00635e-57	1.17747e-56
ENSG00000182612	TSPAN10	26.7167	1.91286	1.54074e-06	3.57086e-06
ENSG00000176476	SGF29	343.17	1.91223	9.94403e-27	4.86496e-26
ENSG00000177239	MAN1B1	4954.45	1.912	4.81659e-89	1.33568e-87
ENSG00000092621	PHGDH	7033.59	1.91123	5.63833e-101	2.24257e-99
ENSG00000168393	DTYMK	863.512	1.91108	1.31518e-52	1.32371e-51
ENSG00000158806	NPM2	104.56	1.91058	8.45605e-16	2.8988e-15
ENSG00000185187	SIGIRR	107.256	1.91045	1.23281e-14	4.05016e-14
ENSG00000178982	EIF3K	6144.65	1.91044	9.75623e-102	3.97296e-100
ENSG00000166557	TMED3	3634.72	1.91017	5.43658e-151	9.15183e-149
ENSG00000141934	PLPP2	123.461	1.90973	2.25154e-16	7.85821e-16
ENSG00000230291		16.8939	1.90961	0.00123724	0.00238508
ENSG00000244538		41.2084	1.90931	0.000136462	0.000282106
ENSG00000141698	NT5C3B	3344.7	1.90912	4.49265e-104	1.96689e-102
ENSG00000178605	GTPBP6	1310.01	1.90879	4.25307e-33	2.48753e-32
ENSG00000105251	SHD	545.713	1.9085	2.79527e-35	1.7396e-34
ENSG00000160211	G6PD	1803.69	1.9078	3.56852e-74	6.51657e-73
ENSG00000218891	ZNF579	387.877	1.90779	2.37343e-20	9.56735e-20
ENSG00000174177	CTU2	634.889	1.90733	1.08293e-38	7.41517e-38
ENSG00000070759	TESK2	23.4808	1.90709	3.27905e-05	7.05385e-05
ENSG00000159423	ALDH4A1	1511.12	1.90698	3.65741e-59	4.44693e-58
ENSG00000172270	BSG	37812.2	1.90688	3.9105e-67	5.90876e-66
ENSG00000229891	LINC01315	119.515	1.90675	2.54568e-17	9.20049e-17
ENSG00000142910	TINAGL1	29.0127	1.90673	6.7214e-05	0.000141895
ENSG00000125651	GTF2F1	5270.62	1.90666	1.02103e-132	1.03418e-130
ENSG00000147604	RPL7	17148.5	1.90628	7.73055e-69	1.21733e-67
ENSG00000130643	CALY	189.272	1.90616	7.80151e-24	3.51664e-23
ENSG00000157150	TIMP4	94.007	1.90582	5.28855e-15	1.75854e-14
ENSG00000068079	IFI35	191.187	1.90561	3.11887e-24	1.4198e-23
ENSG00000128463	EMC4	1201.01	1.90534	1.14294e-75	2.17696e-74
ENSG00000167772	ANGPTL4	1676.87	1.90527	2.93916e-39	2.03764e-38
ENSG00000099797	TECR	3398.15	1.90518	1.92598e-93	6.11401e-92
ENSG00000169627	BOLA2B	11.1666	1.90511	0.0232713	0.0391193
ENSG00000167685	ZNF444	821.998	1.90502	2.28206e-34	1.38347e-33
ENSG00000258854		3.26315	1.90499	0.021882	0.0369528
ENSG00000161513	FDXR	112.33	1.90479	8.52253e-20	3.37345e-19
ENSG00000173153	ESRRA	471.744	1.9045	4.40573e-27	2.17682e-26
ENSG00000116898	MRPS15	2044.25	1.90448	2.30162e-53	2.36534e-52
ENSG00000106009	BRAT1	895.601	1.90268	2.08095e-25	9.80931e-25
ENSG00000073111	MCM2	1799.27	1.90015	1.16208e-38	7.95034e-38
ENSG00000183828	NUDT14	676.413	1.89996	8.09468e-49	7.32105e-48
ENSG00000185838	GNB1L	114.772	1.89881	1.43855e-13	4.55276e-13
ENSG00000175701	MTLN	191.204	1.89867	3.15626e-16	1.09677e-15
ENSG00000053918	KCNQ1	19.2093	1.89847	9.62181e-05	0.000200926
ENSG00000250786	SNHG18	151.098	1.89844	7.59774e-23	3.32753e-22
ENSG00000198034	RPS4X	40315.3	1.8976	9.6061e-75	1.78003e-73
ENSG00000169750	RAC3	2285.6	1.89733	3.67811e-54	3.86978e-53
ENSG00000148180	GSN	8365.46	1.89727	5.28233e-109	2.64714e-107
ENSG00000124067	SLC12A4	923.163	1.89683	2.305e-92	7.06393e-91
ENSG00000113734	BNIP1	576.437	1.89651	1.91726e-50	1.81721e-49
ENSG00000185347	TEDC1	219.365	1.89613	2.53199e-14	8.23352e-14
ENSG00000275074	NUDT18	136.645	1.89592	7.87075e-23	3.4452e-22
ENSG00000134516	DOCK2	26.8379	1.89574	3.42425e-05	7.3609e-05
ENSG00000162511	LAPTM5	33.5688	1.89539	1.60002e-05	3.50406e-05
ENSG00000156508	EEF1A1	216376	1.89495	4.63867e-67	6.98694e-66
ENSG00000014216	CAPN1	4345.95	1.89378	2.55921e-116	1.53322e-114
ENSG00000127564	PKMYT1	243.632	1.8933	4.99195e-18	1.84918e-17
ENSG00000111640	GAPDH	90831.4	1.89317	6.76847e-139	8.17139e-137
ENSG00000150556	LYPD6B	90.2475	1.8927	3.5402e-12	1.06113e-11
ENSG00000104980	TIMM44	1624.12	1.89232	5.75415e-133	5.87808e-131
ENSG00000107736	CDH23	170.879	1.89202	8.83118e-09	2.28984e-08
ENSG00000204444	APOM	54.1132	1.89181	7.11991e-09	1.8564e-08
ENSG00000188573	FBLL1	766.251	1.89175	3.56373e-30	1.9208e-29
ENSG00000134419	RPS15A	10371.9	1.89166	8.66083e-66	1.25624e-64
ENSG00000160948	VPS28	2524.67	1.89066	1.10469e-96	3.86625e-95
ENSG00000104886	PLEKHJ1	1389.1	1.8904	1.23861e-49	1.14492e-48
ENSG00000165802	NSMF	4340.94	1.88882	7.10638e-62	9.308e-61
ENSG00000167311	ART5	9.22844	1.8888	0.0167143	0.0287141
ENSG00000025770	NCAPH2	1635.58	1.88827	3.37576e-69	5.40121e-68
ENSG00000108821	COL1A1	52551.1	1.88822	9.08378e-16	3.11042e-15
ENSG00000099625	CBARP	395.823	1.88799	1.1449e-15	3.90466e-15
ENSG00000111341	MGP	15.0225	1.88796	0.00270313	0.00505837
ENSG00000188266	HYKK	29.2099	1.88768	1.45969e-05	3.20556e-05
ENSG00000198858	R3HDM4	2330.05	1.88756	3.38232e-82	7.70743e-81
ENSG00000176046	NUPR1	13.4346	1.88695	0.0133249	0.0231633
ENSG00000256269	HMBS	640.046	1.88662	7.53043e-57	8.59223e-56
ENSG00000095383	TBC1D2	116.416	1.88615	1.48274e-20	6.01859e-20
ENSG00000286787		19.2838	1.88597	0.000506835	0.00100777
ENSG00000127399	LRRC61	55.1189	1.88592	2.38118e-13	7.47665e-13
ENSG00000286177		9.43443	1.88591	0.0176764	0.030247
ENSG00000257605	MYG1-AS1	13.4485	1.88571	0.00315917	0.00587406
ENSG00000149654	CDH22	651.423	1.88565	6.30793e-31	3.46631e-30
ENSG00000197457	STMN3	11047.2	1.88564	1.65226e-64	2.31781e-63
ENSG00000214706	IFRD2	750.653	1.88465	1.54375e-78	3.15131e-77
ENSG00000197696	NMB	80.7498	1.88413	7.21598e-11	2.05444e-10
ENSG00000125967	NECAB3	634.336	1.88376	8.9955e-52	8.85255e-51
ENSG00000129911	KLF16	735.107	1.8833	6.13219e-46	5.1271e-45
ENSG00000099998	GGT5	286.937	1.88317	6.46999e-29	3.3658e-28
ENSG00000160783	PMF1	572.84	1.88309	2.5668e-67	3.89814e-66
ENSG00000177030	DEAF1	1845.38	1.88305	8.42813e-87	2.19223e-85
ENSG00000228661	STIM1-AS1	12.8879	1.88288	0.00247245	0.00464232
ENSG00000103245	CIAO3	629.53	1.88275	2.70485e-56	3.03126e-55
ENSG00000169093	ASMTL	2503.76	1.88263	5.36881e-59	6.49803e-58
ENSG00000166426	CRABP1	1116.2	1.88192	1.14332e-29	6.06657e-29
ENSG00000204356	NELFE	2562.08	1.88191	2.4031e-75	4.5267e-74
ENSG00000187840	EIF4EBP1	1434.51	1.88121	3.74508e-69	5.98411e-68
ENSG00000167799	NUDT8	54.4882	1.88035	4.62376e-10	1.2691e-09
ENSG00000169733	RFNG	642.77	1.88027	3.78469e-34	2.28227e-33
ENSG00000149541	B3GAT3	1995.18	1.88027	2.3843e-44	1.91256e-43
ENSG00000213015	ZNF580	788.124	1.8798	2.03286e-35	1.27109e-34
ENSG00000163517	HDAC11	574.458	1.87938	3.61402e-54	3.80571e-53
ENSG00000167515	TRAPPC2L	1981.1	1.87937	2.71835e-101	1.09209e-99
ENSG00000145494	NDUFS6	2096.2	1.87925	1.37726e-93	4.39545e-92
ENSG00000161203	AP2M1	20485.8	1.87906	1.78997e-189	9.10373e-187
ENSG00000013364	MVP	2139	1.87852	2.95329e-86	7.53419e-85
ENSG00000163159	VPS72	3167.04	1.87834	4.18602e-106	1.94675e-104
ENSG00000186007	LEMD1	61.7042	1.8782	1.09085e-06	2.55018e-06
ENSG00000224861	YBX1P1	72.9035	1.87802	7.66251e-13	2.35491e-12
ENSG00000140553	UNC45A	2620.33	1.87801	1.02345e-103	4.43198e-102
ENSG00000143224	PPOX	424.699	1.8779	2.17302e-46	1.83872e-45
ENSG00000101470	TNNC2	16.8809	1.87788	0.0010684	0.00207113
ENSG00000120057	SFRP5	58.2596	1.87786	7.64138e-10	2.07946e-09
ENSG00000103152	MPG	1322.93	1.87731	8.53185e-34	5.08339e-33
ENSG00000079462	PAFAH1B3	3920.6	1.87689	5.85337e-109	2.92717e-107
ENSG00000259376		8.15164	1.87647	0.00923115	0.0163732
ENSG00000178796	RIIAD1	45.2919	1.87632	2.02412e-08	5.16323e-08
ENSG00000030110	BAK1	630.365	1.87628	1.24221e-57	1.44989e-56
ENSG00000270885	RASL10B	1064.27	1.87575	3.0666e-67	4.64832e-66
ENSG00000231747		8.84767	1.87546	0.028645	0.0475308
ENSG00000130822	PNCK	57.4297	1.87516	5.45774e-10	1.49338e-09
ENSG00000160325	CACFD1	1650.58	1.87438	8.01489e-48	7.0775e-47
ENSG00000286923		5.92593	1.87385	0.0192028	0.0327009
ENSG00000087088	BAX	1024.66	1.8736	1.22336e-52	1.23233e-51
ENSG00000127774	EMC6	49.9552	1.87348	6.77429e-08	1.68575e-07
ENSG00000255495		33.3243	1.8725	3.21153e-06	7.31965e-06
ENSG00000132026	RTBDN	36.5294	1.87235	1.1839e-06	2.76258e-06
ENSG00000232346		45.6198	1.87222	3.21829e-07	7.73166e-07
ENSG00000115307	AUP1	3902.13	1.87198	9.73488e-147	1.49168e-144
ENSG00000118292	C1orf54	443.106	1.87173	1.7871e-37	1.18171e-36
ENSG00000105088	OLFM2	2653.99	1.87093	1.07389e-51	1.05466e-50
ENSG00000115641	FHL2	210.417	1.8697	5.41929e-21	2.23542e-20
ENSG00000104679	R3HCC1	2173.61	1.86943	3.51089e-76	6.7845e-75
ENSG00000149809	TM7SF2	1393.93	1.86922	6.11053e-64	8.47251e-63
ENSG00000235961	PNMA6A	93.8457	1.86857	1.83578e-18	6.89758e-18
ENSG00000068903	SIRT2	3022.61	1.86849	5.60173e-87	1.46343e-85
ENSG00000146828	SLC12A9	721.096	1.867	9.13304e-53	9.22723e-52
ENSG00000039650	PNKP	543.616	1.86676	1.37728e-47	1.21038e-46
ENSG00000121073	SLC35B1	1332.98	1.86676	1.17245e-84	2.87449e-83
ENSG00000065427	KARS1	7546.95	1.86671	1.60291e-118	1.02449e-116
ENSG00000237433	RPSAP11	4.4453	1.86632	0.0250148	0.0418618
ENSG00000107281	NPDC1	1579.21	1.86562	1.86029e-26	9.03276e-26
ENSG00000104853	CLPTM1	5490.04	1.8656	6.99273e-76	1.34476e-74
ENSG00000145022	TCTA	1588.19	1.86537	9.3916e-124	7.10433e-122
ENSG00000240498	CDKN2B-AS1	17.2383	1.8653	0.000800362	0.00156806
ENSG00000183186	C2CD4C	268.672	1.86463	6.44762e-06	1.44758e-05
ENSG00000241411		17.0687	1.86456	0.00217214	0.00409905
ENSG00000163702	IL17RC	449.497	1.86362	9.86074e-46	8.19295e-45
ENSG00000162755	KLHDC9	66.1942	1.86353	1.2687e-06	2.95671e-06
ENSG00000163870	TPRA1	554.97	1.86352	1.28775e-84	3.15071e-83
ENSG00000179673	RPRML	5.40776	1.86338	0.0148172	0.0256195
ENSG00000272269	NUP153-AS1	14.3261	1.86291	0.00821805	0.0146699
ENSG00000170906	NDUFA3	1885.58	1.86255	6.5894e-69	1.04313e-67
ENSG00000117245	KIF17	89.452	1.86191	1.30719e-13	4.14363e-13
ENSG00000067057	PFKP	2375.27	1.86112	5.35476e-63	7.23164e-62
ENSG00000187186		44.1207	1.86064	1.27175e-06	2.96352e-06
ENSG00000135587	SMPD2	154.764	1.86025	1.74847e-24	7.99301e-24
ENSG00000141753	IGFBP4	15205.8	1.8596	1.24877e-67	1.91965e-66
ENSG00000104783	KCNN4	15.1461	1.85953	0.00436137	0.00800847
ENSG00000134013	LOXL2	16967.6	1.85943	2.95096e-56	3.30088e-55
ENSG00000071282	LMCD1	1081.42	1.85902	5.226e-29	2.72399e-28
ENSG00000169884	WNT10B	36.8607	1.85813	2.70079e-07	6.50738e-07
ENSG00000119559	C19orf25	1146.91	1.85811	2.43936e-51	2.37035e-50
ENSG00000162227	TAF6L	386.16	1.85791	9.27109e-45	7.51241e-44
ENSG00000172531	PPP1CA	5933.1	1.8579	2.00023e-85	4.98577e-84
ENSG00000070404	FSTL3	714.057	1.85753	8.20061e-27	4.02107e-26
ENSG00000185825	BCAP31	5036.5	1.85751	8.11369e-121	5.61348e-119
ENSG00000151376	ME3	646.871	1.85725	5.51096e-62	7.23813e-61
ENSG00000160256	FAM207A	476.667	1.85703	4.17062e-43	3.23474e-42
ENSG00000154342	WNT3A	19.5631	1.85673	0.000546543	0.00108366
ENSG00000169972	PUSL1	472.018	1.85668	9.80001e-39	6.71615e-38
ENSG00000100284	TOM1	1809.68	1.85646	1.83932e-80	4.01526e-79
ENSG00000143369	ECM1	1482.58	1.85587	4.15641e-41	3.03096e-40
ENSG00000179115	FARSA	3540.19	1.85584	2.16483e-71	3.67268e-70
ENSG00000102265	TIMP1	6616.18	1.85527	1.0259e-69	1.6592e-68
ENSG00000261840		16.9285	1.85514	0.0221378	0.0373505
ENSG00000104983	CCDC61	74.9143	1.85501	1.5626e-15	5.30047e-15
ENSG00000108784	NAGLU	1148.3	1.85481	5.36798e-84	1.29875e-82
ENSG00000182325	FBXL6	191.011	1.85462	2.06953e-20	8.36065e-20
ENSG00000180353	HCLS1	15.3444	1.85323	0.00343997	0.00637138
ENSG00000112559	MDFI	2421.12	1.8529	1.18676e-42	9.04599e-42
ENSG00000104866	PPP1R37	1211.03	1.85256	1.27956e-40	9.20451e-40
ENSG00000148308	GTF3C5	2730.93	1.85223	7.33908e-107	3.48082e-105
ENSG00000268061	NAPA-AS1	27.5215	1.85221	6.14038e-06	1.38003e-05
ENSG00000181524	RPL24P4	119.009	1.85167	3.55363e-19	1.37187e-18
ENSG00000130725	UBE2M	2593.02	1.85159	3.51303e-89	9.81021e-88
ENSG00000188175	HEPACAM2	16.3676	1.8515	0.0001431	0.000295496
ENSG00000183696	UPP1	629.328	1.85065	7.43645e-34	4.44402e-33
ENSG00000141002	TCF25	6572.15	1.85039	4.94094e-94	1.59176e-92
ENSG00000164081	TEX264	1258.91	1.85032	1.01224e-87	2.71261e-86
ENSG00000204257	HLA-DMA	28.6239	1.84908	0.00163619	0.00311895
ENSG00000159884	CCDC107	81.6406	1.84894	2.44211e-06	5.60233e-06
ENSG00000160360	GPSM1	1898.78	1.84866	9.8335e-29	5.08898e-28
ENSG00000183549	ACSM5	2.82489	1.84827	0.0202719	0.034382
ENSG00000184524	CEND1	810.639	1.84806	2.70858e-29	1.42299e-28
ENSG00000064961	HMG20B	4040.58	1.84783	2.46462e-65	3.53628e-64
ENSG00000103051	COG4	3694.63	1.84778	4.91364e-131	4.57026e-129
ENSG00000180539	C9orf139	32.1643	1.84755	0.000354746	0.000713612
ENSG00000213885	RPL13AP7	168.253	1.84727	1.74363e-14	5.70643e-14
ENSG00000101161	PRPF6	5777.03	1.84671	2.26309e-103	9.64292e-102
ENSG00000013275	PSMC4	4488.56	1.84652	4.11545e-132	4.01533e-130
ENSG00000127084	FGD3	20.904	1.8452	0.000357351	0.00071873
ENSG00000119630	PGF	980.072	1.84493	6.38922e-33	3.70699e-32
ENSG00000161956	SENP3	766.189	1.84493	1.48498e-60	1.87814e-59
ENSG00000083444	PLOD1	13442.2	1.84481	3.10279e-92	9.44828e-91
ENSG00000157020	SEC13	4867.11	1.84448	9.64381e-136	1.04784e-133
ENSG00000178752	ERFE	161.242	1.84399	6.21348e-11	1.77367e-10
ENSG00000121089	NACA3P	57.6751	1.84396	6.77843e-08	1.6866e-07
ENSG00000136271	DDX56	1882.73	1.84352	5.66325e-105	2.54942e-103
ENSG00000143486	EIF2D	1414.66	1.84333	4.35907e-119	2.83922e-117
ENSG00000268916	CSAG3	320.755	1.84261	1.9687e-35	1.23355e-34
ENSG00000101197	BIRC7	57.6735	1.84257	3.08105e-06	7.03164e-06
ENSG00000105559	PLEKHA4	5359.51	1.84253	1.40139e-26	6.82536e-26
ENSG00000213920	MDP1	17.9519	1.84231	0.00196561	0.00372195
ENSG00000123989	CHPF	5529.79	1.8422	1.93374e-38	1.31468e-37
ENSG00000141505	ASGR1	172.474	1.84204	1.06935e-19	4.21604e-19
ENSG00000100401	RANGAP1	3760.5	1.84196	4.77905e-91	1.41035e-89
ENSG00000092445	TYRO3	2598.4	1.84184	4.45941e-59	5.41106e-58
ENSG00000166823	MESP1	21.5503	1.84167	0.0034661	0.00641679
ENSG00000236279	CLEC2L	90.4974	1.84157	4.60141e-13	1.42859e-12
ENSG00000126461	SCAF1	3381.52	1.84146	9.41411e-38	6.26489e-37
ENSG00000229833	PET100	784.128	1.8411	1.84501e-33	1.08869e-32
ENSG00000159352	PSMD4	5969.49	1.84094	1.05232e-117	6.55067e-116
ENSG00000121653	MAPK8IP1	6098.23	1.84087	1.10849e-54	1.18239e-53
ENSG00000185022	MAFF	253.089	1.8407	8.64186e-34	5.14764e-33
ENSG00000197043	ANXA6	10452.8	1.84055	5.83977e-125	4.59191e-123
ENSG00000101182	PSMA7	4896.29	1.84052	1.88798e-96	6.58837e-95
ENSG00000156463	SH3RF2	10.1636	1.84005	0.0202374	0.0343283
ENSG00000182871	COL18A1	22081.1	1.83974	8.85682e-25	4.09266e-24
ENSG00000162302	RPS6KA4	818.748	1.83958	3.41135e-46	2.87434e-45
ENSG00000129214	SHBG	20.3158	1.83951	0.00162267	0.00309465
ENSG00000233608	TWIST2	27.6272	1.83936	0.00698921	0.0125617
ENSG00000251495	PPIAP11	17.4922	1.83876	0.000148179	0.000305667
ENSG00000235034	C19orf81	32.9712	1.83819	7.78159e-05	0.000163483
ENSG00000183648	NDUFB1	1292.35	1.83798	3.43675e-51	3.32869e-50
ENSG00000068971	PPP2R5B	3156.86	1.83786	1.33195e-50	1.26898e-49
ENSG00000131067	GGT7	1674.11	1.8375	2.09908e-52	2.09943e-51
ENSG00000257704	INAFM1	419.142	1.83748	5.70287e-48	5.05081e-47
ENSG00000172893	DHCR7	1450.6	1.83683	1.58748e-63	2.16841e-62
ENSG00000185608	MRPL40	1009.33	1.83645	1.59334e-41	1.17662e-40
ENSG00000102003	SYP	9308.25	1.83638	5.48668e-68	8.51295e-67
ENSG00000080031	PTPRH	621.133	1.83637	8.86649e-33	5.11572e-32
ENSG00000105438	KDELR1	6896.71	1.83612	3.46617e-60	4.34252e-59
ENSG00000165752	STK32C	1348.93	1.83605	2.23169e-37	1.47162e-36
ENSG00000127948	POR	3101.23	1.836	7.27676e-69	1.14814e-67
ENSG00000182511	FES	94.3757	1.83534	1.93377e-15	6.53446e-15
ENSG00000102879	CORO1A	517.912	1.83508	5.6546e-40	3.99036e-39
ENSG00000227496		75.4782	1.83503	9.26396e-07	2.17295e-06
ENSG00000129925	PGAP6	3356.18	1.83458	1.52974e-58	1.82561e-57
ENSG00000032389	EIPR1	1017.64	1.83351	1.37971e-87	3.66452e-86
ENSG00000214535	RPS15AP1	133.5	1.8331	2.94488e-06	6.72923e-06
ENSG00000074800	ENO1	43801.2	1.83305	8.43053e-153	1.50391e-150
ENSG00000109610	SOD3	63.901	1.83296	1.58804e-05	3.47911e-05
ENSG00000179632	MAF1	2407.14	1.83215	1.19623e-119	7.96511e-118
ENSG00000261461	UBE2MP1	8.19903	1.83188	0.029255	0.0484893
ENSG00000198933	TBKBP1	1624.74	1.83175	1.38502e-55	1.52429e-54
ENSG00000186792	HYAL3	320.557	1.83173	5.4353e-36	3.45455e-35
ENSG00000182484	WASH6P	156.712	1.83112	1.80755e-21	7.5551e-21
ENSG00000128311	TST	243.942	1.83016	1.96699e-25	9.28127e-25
ENSG00000204173	LRRC37A5P	13.7258	1.8296	0.0295174	0.0489038
ENSG00000183172	SMDT1	1111.85	1.82942	5.36578e-54	5.61821e-53
ENSG00000217930	PAM16	46.1743	1.82928	3.53775e-06	8.04627e-06
ENSG00000140365	COMMD4	997.313	1.82896	9.5688e-44	7.56141e-43
ENSG00000110955	ATP5F1B	27188.4	1.82854	1.18147e-88	3.25367e-87
ENSG00000141524	TMC6	700.099	1.82851	1.76748e-20	7.15493e-20
ENSG00000244038	DDOST	15472.8	1.82812	1.26355e-90	3.67892e-89
ENSG00000122705	CLTA	6793.03	1.8281	4.87819e-81	1.07672e-79
ENSG00000002933	TMEM176A	139.136	1.82718	2.551e-27	1.27014e-26
ENSG00000103145	HCFC1R1	1129.7	1.82696	1.92426e-37	1.2703e-36
ENSG00000136270	TBRG4	1855.8	1.82689	6.08122e-96	2.09159e-94
ENSG00000221829	FANCG	784.769	1.82627	3.09386e-41	2.2665e-40
ENSG00000100949	RABGGTA	693.857	1.82533	2.93617e-74	5.37414e-73
ENSG00000135390	ATP5MC2	9411.09	1.82519	1.56172e-100	6.11988e-99
ENSG00000169668	BCRP2	14.5661	1.82518	0.0103764	0.0183003
ENSG00000135451	TROAP	427.017	1.82463	2.96063e-36	1.89633e-35
ENSG00000185359	HGS	2615.67	1.82439	2.93721e-60	3.68755e-59
ENSG00000185627	PSMD13	4627	1.82398	4.92251e-116	2.9198e-114
ENSG00000134291	TMEM106C	2514.41	1.82396	7.64809e-66	1.11002e-64
ENSG00000110697	PITPNM1	1454.84	1.82387	2.21056e-42	1.67537e-41
ENSG00000140691	ARMC5	667.768	1.82369	4.70999e-32	2.66416e-31
ENSG00000275807		20.8827	1.82336	3.48696e-05	7.49167e-05
ENSG00000173267	SNCG	10791.8	1.8232	6.13503e-47	5.28666e-46
ENSG00000025434	NR1H3	223.01	1.82306	3.45137e-22	1.4772e-21
ENSG00000113811	SELENOK	1004.81	1.82225	1.64937e-43	1.2948e-42
ENSG00000147465	STAR	94.2711	1.82201	9.22667e-15	3.04171e-14
ENSG00000181444	ZNF467	501.249	1.82191	2.83805e-31	1.5733e-30
ENSG00000132563	REEP2	3174.12	1.82128	4.30104e-75	8.04476e-74
ENSG00000138629	UBL7	1734.78	1.82111	7.53602e-98	2.71297e-96
ENSG00000235912		56.8494	1.82107	4.07817e-05	8.72424e-05
ENSG00000067829	IDH3G	2257.98	1.82077	1.01757e-69	1.64685e-68
ENSG00000230207	RPL4P5	119.493	1.82002	6.34772e-10	1.73393e-09
ENSG00000130640	TUBGCP2	2681.95	1.81897	4.23776e-94	1.37262e-92
ENSG00000282978		8.12851	1.81844	0.012556	0.0219016
ENSG00000104907	TRMT1	1111.05	1.81813	2.43334e-78	4.93355e-77
ENSG00000133878	DUSP26	313.636	1.81813	7.94282e-30	4.23522e-29
ENSG00000214391	TUBAP2	60.3374	1.81777	6.35933e-08	1.58364e-07
ENSG00000285602		5.86864	1.81767	0.0248773	0.041655
ENSG00000149923	PPP4C	2784.4	1.8176	2.11272e-87	5.58038e-86
ENSG00000167107	ACSF2	472.957	1.81703	8.23625e-34	4.91216e-33
ENSG00000160410	SHKBP1	1512.12	1.81644	8.97114e-64	1.236e-62
ENSG00000125826	RBCK1	1589.02	1.81643	1.37566e-60	1.74081e-59
ENSG00000103187	COTL1	15919.7	1.8163	4.86954e-79	1.02286e-77
ENSG00000129946	SHC2	2055.77	1.81609	1.28699e-29	6.82131e-29
ENSG00000149182	ARFGAP2	3884.72	1.81586	9.26284e-93	2.86441e-91
ENSG00000117362	APH1A	3530.9	1.81577	8.70204e-79	1.79787e-77
ENSG00000175287	PHYHD1	45.6408	1.81527	3.83294e-05	8.20844e-05
ENSG00000167535	CACNB3	3287.43	1.81503	7.29579e-91	2.13462e-89
ENSG00000237758	BANF1P3	29.2958	1.81493	7.38802e-06	1.65297e-05
ENSG00000048140	TSPAN17	2695.96	1.81482	4.03113e-126	3.27756e-124
ENSG00000143256	PFDN2	2032.43	1.81469	2.77313e-71	4.68143e-70
ENSG00000104856	RELB	261.687	1.81462	3.22964e-24	1.46994e-23
ENSG00000101365	IDH3B	3121.51	1.8146	2.05386e-79	4.36016e-78
ENSG00000275713	H2BC9	66.8846	1.81452	1.06921e-10	3.02465e-10
ENSG00000157368	IL34	41.0729	1.81452	3.33628e-06	7.59673e-06
ENSG00000183386	FHL3	400.272	1.81451	3.56796e-26	1.723e-25
ENSG00000100297	MCM5	1574.17	1.81439	2.46195e-50	2.32611e-49
ENSG00000107175	CREB3	1663.22	1.81354	6.87623e-124	5.21808e-122
ENSG00000002919	SNX11	818.2	1.81226	1.23375e-61	1.60019e-60
ENSG00000117419	ERI3	2620.69	1.81222	6.72352e-91	1.9696e-89
ENSG00000177156	TALDO1	3850.23	1.81172	2.60072e-99	9.69852e-98
ENSG00000198816	ZNF358	1023.54	1.8116	1.94186e-29	1.02333e-28
ENSG00000108828	VAT1	9337.75	1.81144	7.39071e-133	7.51776e-131
ENSG00000099953	MMP11	235.448	1.81135	5.56405e-24	2.51852e-23
ENSG00000011028	MRC2	6425.61	1.81124	4.06867e-59	4.94194e-58
ENSG00000167770	OTUB1	3921.54	1.81124	5.1274e-105	2.32132e-103
ENSG00000198171	DDRGK1	1440.24	1.81063	4.08533e-76	7.88181e-75
ENSG00000196365	LONP1	3850.37	1.81048	1.2019e-81	2.68256e-80
ENSG00000101294	HM13	4971.07	1.81006	1.79907e-113	1.00011e-111
ENSG00000106268	NUDT1	497.826	1.81005	1.33796e-41	9.90787e-41
ENSG00000198892	SHISA4	1075.41	1.8098	8.44912e-29	4.38108e-28
ENSG00000185624	P4HB	32055.2	1.80966	2.81753e-79	5.94967e-78
ENSG00000114544	SLC41A3	1888.03	1.80962	2.92928e-94	9.5397e-93
ENSG00000070886	EPHA8	115.363	1.80932	2.18985e-16	7.64512e-16
ENSG00000097021	ACOT7	5609.7	1.80921	7.51287e-83	1.74866e-81
ENSG00000060491	OGFR	990.571	1.80916	4.03426e-38	2.71801e-37
ENSG00000243279	PRAF2	1224.5	1.80904	1.68736e-47	1.47855e-46
ENSG00000105486	LIG1	1302.14	1.80867	3.07468e-38	2.07854e-37
ENSG00000182208	MOB2	626.253	1.80854	1.31043e-59	1.61218e-58
ENSG00000124299	PEPD	2109.09	1.80835	4.20495e-61	5.37513e-60
ENSG00000110107	PRPF19	6285.65	1.80804	4.61539e-91	1.36543e-89
ENSG00000226508	LINC01918	24.6503	1.80755	0.000200608	0.000410664
ENSG00000099341	PSMD8	8679.2	1.80714	1.20404e-78	2.4705e-77
ENSG00000106628	POLD2	3486.86	1.80687	2.68503e-75	5.05378e-74
ENSG00000105376	ICAM5	69.707	1.80681	7.31481e-09	1.90513e-08
ENSG00000168653	NDUFS5	6290.36	1.80654	3.74795e-99	1.38901e-97
ENSG00000215375	MYL5	136.465	1.80592	4.41563e-18	1.63797e-17
ENSG00000100911	PSME2	2101.43	1.80526	1.13843e-91	3.41442e-90
ENSG00000188976	NOC2L	5092.14	1.80386	1.92285e-93	6.1122e-92
ENSG00000185813	PCYT2	873.469	1.80377	3.13558e-75	5.89253e-74
ENSG00000135404	CD63	18150.5	1.80375	1.67827e-83	4.00774e-82
ENSG00000095321	CRAT	2295.33	1.80366	2.02932e-60	2.55984e-59
ENSG00000024422	EHD2	1575.01	1.80359	4.89693e-38	3.28995e-37
ENSG00000092010	PSME1	1895.89	1.80332	2.32859e-54	2.4717e-53
ENSG00000100387	RBX1	1847.41	1.80265	4.83152e-66	7.04654e-65
ENSG00000172336	POP7	778.677	1.80256	6.45092e-36	4.09352e-35
ENSG00000100299	ARSA	844.803	1.80255	7.7053e-30	4.10949e-29
ENSG00000141504	SAT2	1373.88	1.8025	1.97708e-57	2.29864e-56
ENSG00000262919	CCNQ	552.562	1.80238	3.39074e-55	3.67584e-54
ENSG00000107521	HPS1	1239.02	1.80235	1.92063e-70	3.18161e-69
ENSG00000170291	ELP5	1537.71	1.80234	4.0573e-72	7.01777e-71
ENSG00000148291	SURF2	547.771	1.80226	4.72003e-40	3.34205e-39
ENSG00000203485	INF2	1796.35	1.80216	2.46218e-30	1.33339e-29
ENSG00000184640	SEPTIN9	19500	1.8021	7.52196e-52	7.42075e-51
ENSG00000065717	TLE2	74.3977	1.80201	9.93329e-11	2.81434e-10
ENSG00000135723	FHOD1	500.334	1.80183	1.47118e-45	1.21559e-44
ENSG00000126522	ASL	286.003	1.80181	7.97928e-30	4.25372e-29
ENSG00000104805	NUCB1	10731.7	1.80176	2.86422e-55	3.11636e-54
ENSG00000105612	DNASE2	214.871	1.80167	6.13382e-28	3.11037e-27
ENSG00000071894	CPSF1	2676.25	1.80137	2.25511e-58	2.6819e-57
ENSG00000105618	PRPF31	1555.84	1.80133	8.74267e-75	1.62381e-73
ENSG00000089597	GANAB	26826.7	1.80117	1.73033e-103	7.42584e-102
ENSG00000105419	MEIS3	3518.95	1.80094	8.30787e-74	1.49993e-72
ENSG00000159363	ATP13A2	3095.8	1.80092	1.34417e-61	1.74247e-60
ENSG00000143845	ETNK2	1616.72	1.80089	2.97419e-71	5.01375e-70
ENSG00000064666	CNN2	3995.77	1.8008	1.54582e-54	1.64593e-53
ENSG00000214087	ARL16	1250.36	1.8003	6.33766e-73	1.11722e-71
ENSG00000099822	HCN2	1122.01	1.7996	1.29277e-38	8.83686e-38
ENSG00000158552	ZFAND2B	588.761	1.79954	8.59074e-76	1.64678e-74
ENSG00000143575	HAX1	2509.52	1.79851	3.65635e-61	4.68388e-60
ENSG00000162191	UBXN1	3335.09	1.79849	6.35468e-45	5.16148e-44
ENSG00000206503	HLA-A	3098.73	1.79845	1.02085e-82	2.3509e-81
ENSG00000133243	BTBD2	3996.45	1.7978	2.64287e-50	2.49408e-49
ENSG00000177731	FLII	3168.58	1.79768	3.59155e-102	1.48277e-100
ENSG00000178685	PARP10	132.526	1.79698	1.37218e-13	4.34617e-13
ENSG00000178719	GRINA	6598.57	1.7967	2.50884e-94	8.1928e-93
ENSG00000135424	ITGA7	2071.46	1.79667	1.41211e-61	1.82955e-60
ENSG00000133027	PEMT	567.426	1.79651	3.50494e-46	2.95215e-45
ENSG00000172500	FIBP	3755.39	1.79554	2.36035e-112	1.27651e-110
ENSG00000077150	NFKB2	1013.78	1.7949	8.46457e-55	9.04502e-54
ENSG00000076924	XAB2	1794.44	1.79456	2.51364e-65	3.60445e-64
ENSG00000188157	AGRN	13052.3	1.79425	3.6445e-25	1.70552e-24
ENSG00000068323	TFE3	2354.5	1.79346	3.23135e-107	1.54485e-105
ENSG00000088766	CRLS1	24.321	1.79338	0.000326514	0.000658538
ENSG00000103202	NME4	5493.48	1.7932	2.68327e-43	2.09542e-42
ENSG00000123064	DDX54	1787.03	1.79313	1.09314e-49	1.01359e-48
ENSG00000235174	RPL39P3	59.2605	1.79217	1.77618e-05	3.88098e-05
ENSG00000130175	PRKCSH	14866.6	1.79198	9.61397e-71	1.60483e-69
ENSG00000184117	NIPSNAP1	7905.41	1.79175	6.43117e-138	7.42661e-136
ENSG00000144589	STK11IP	792.852	1.79157	7.99095e-52	7.87369e-51
ENSG00000099956	SMARCB1	4369.74	1.79153	4.92825e-91	1.4508e-89
ENSG00000068137	PLEKHH3	601.519	1.79148	1.7369e-24	7.94163e-24
ENSG00000104976	SNAPC2	1009.01	1.79124	7.75423e-49	7.02377e-48
ENSG00000128242	GAL3ST1	177.548	1.79109	4.50967e-17	1.61424e-16
ENSG00000137309	HMGA1	5144.53	1.79096	4.90779e-44	3.90012e-43
ENSG00000132153	DHX30	4606.97	1.79091	2.20355e-93	6.98589e-92
ENSG00000053501	USE1	353.657	1.79091	1.23342e-42	9.39273e-42
ENSG00000105364	MRPL4	1301.5	1.79066	1.03733e-47	9.13648e-47
ENSG00000099203	TMED1	274.443	1.7902	5.87291e-30	3.14837e-29
ENSG00000124702	KLHDC3	4873.5	1.78987	1.33059e-87	3.53799e-86
ENSG00000164062	APEH	3213.77	1.78977	7.03396e-98	2.53604e-96
ENSG00000223573	TINCR	59.4111	1.78962	1.49859e-05	3.28766e-05
ENSG00000226415	TPI1P1	74.5817	1.78877	7.38472e-15	2.44155e-14
ENSG00000204387	SNHG32	1262.04	1.78851	3.36576e-48	2.9987e-47
ENSG00000100036	SLC35E4	204.06	1.78809	3.41208e-16	1.18395e-15
ENSG00000125817	CENPB	1824.51	1.7878	6.59213e-62	8.6439e-61
ENSG00000229809	ZNF688	201.678	1.7876	3.33318e-25	1.56259e-24
ENSG00000204316	MRPL38	72.0951	1.78724	5.95178e-08	1.48323e-07
ENSG00000148334	PTGES2	1631.07	1.78697	1.39135e-73	2.4913e-72
ENSG00000104901	DKKL1	41.3781	1.78691	3.63755e-05	7.80748e-05
ENSG00000284753	EEF1AKMT4	69.8804	1.78643	8.16466e-13	2.5073e-12
ENSG00000250846	EPHA5-AS1	11.9206	1.78608	0.024408	0.0409294
ENSG00000099330	OCEL1	178.114	1.78563	2.1415e-27	1.06869e-26
ENSG00000120896	SORBS3	2005.43	1.78519	1.25671e-31	7.03027e-31
ENSG00000066056	TIE1	101.758	1.78442	2.46874e-13	7.74854e-13
ENSG00000101198	NKAIN4	2051.23	1.78416	4.3445e-37	2.84445e-36
ENSG00000126749	EMG1	615.513	1.78367	9.49926e-42	7.06724e-41
ENSG00000159840	ZYX	5800.99	1.78313	6.14781e-55	6.59888e-54
ENSG00000184489	PTP4A3	575.984	1.78257	3.66439e-26	1.76778e-25
ENSG00000160087	UBE2J2	1434	1.78218	2.71131e-60	3.40753e-59
ENSG00000107874	CUEDC2	4843.03	1.78205	1.4316e-46	1.21783e-45
ENSG00000160801	PTH1R	48.747	1.78193	1.34191e-05	2.95478e-05
ENSG00000160972	PPP1R16A	210.778	1.78168	8.30943e-14	2.65582e-13
ENSG00000186897	C1QL4	102.605	1.78159	3.90349e-18	1.45025e-17
ENSG00000063854	HAGH	1811.04	1.78145	1.59133e-83	3.80773e-82
ENSG00000079805	DNM2	5289.19	1.7814	5.94112e-81	1.30891e-79
ENSG00000145198	VWA5B2	79.253	1.78124	2.73217e-10	7.57478e-10
ENSG00000075624	ACTB	133520	1.78124	6.68851e-106	3.08653e-104
ENSG00000087086	FTL	32848.4	1.78078	1.67691e-55	1.84045e-54
ENSG00000005194	CIAPIN1	3322.75	1.78071	2.2659e-95	7.63949e-94
ENSG00000204389	HSPA1A	902.971	1.78038	3.36717e-14	1.09108e-13
ENSG00000004838	ZMYND10	31.7861	1.77921	0.000505111	0.00100451
ENSG00000260456	C16orf95	28.4029	1.77869	3.85541e-05	8.25583e-05
ENSG00000159640	ACE	36.8515	1.77811	1.30047e-06	3.02957e-06
ENSG00000103485	QPRT	4130.61	1.77809	1.41539e-78	2.89421e-77
ENSG00000239830	RPS4XP22	1065.79	1.77784	1.09874e-32	6.32263e-32
ENSG00000105290	APLP1	12808.7	1.77768	1.47231e-78	3.00805e-77
ENSG00000237441	RGL2	1888.94	1.77741	6.42071e-56	7.11547e-55
ENSG00000131748	STARD3	1551	1.77719	8.3181e-62	1.08594e-60
ENSG00000229119		493.096	1.77697	0.00854596	0.0152302
ENSG00000146701	MDH2	8355.79	1.77649	6.62698e-93	2.05996e-91
ENSG00000162729	IGSF8	1073.38	1.77623	6.47519e-71	1.0862e-69
ENSG00000184840	TMED9	5442.78	1.77615	1.426e-79	3.03266e-78
ENSG00000224940	PRRT4	133.723	1.77612	3.75506e-14	1.21397e-13
ENSG00000135929	CYP27A1	1208.07	1.77583	4.37907e-43	3.392e-42
ENSG00000100029	PES1	3778.31	1.77569	6.96636e-94	2.23822e-92
ENSG00000168734	PKIG	1749.52	1.77527	3.82102e-55	4.13106e-54
ENSG00000181240	SLC25A41	21.1763	1.77482	0.00541004	0.00984783
ENSG00000226360	RPL10AP6	189.047	1.77479	0.00204544	0.0038679
ENSG00000111667	USP5	7921.79	1.77477	1.17276e-133	1.21885e-131
ENSG00000139219	COL2A1	39424.1	1.7743	6.14341e-47	5.29197e-46
ENSG00000212864	RNF208	269.108	1.77357	1.46247e-13	4.62726e-13
ENSG00000130706	ADRM1	2906.41	1.77355	2.16932e-49	1.98756e-48
ENSG00000117385	P3H1	4216.51	1.77354	2.07035e-101	8.35974e-100
ENSG00000184216	IRAK1	2445.63	1.77342	5.57487e-60	6.94433e-59
ENSG00000215326	GPX1P2	11.0935	1.77311	0.0060185	0.010899
ENSG00000115325	DOK1	870.436	1.77302	4.7694e-36	3.0394e-35
ENSG00000188191	PRKAR1B	900.874	1.7729	6.1756e-42	4.62184e-41
ENSG00000104774	MAN2B1	1585.56	1.77252	3.55287e-43	2.76278e-42
ENSG00000105379	ETFB	1689.93	1.77249	3.36839e-69	5.39303e-68
ENSG00000113758	DBN1	13839.8	1.77232	5.62028e-57	6.43425e-56
ENSG00000115274	INO80B	37.5056	1.77229	4.49899e-07	1.07169e-06
ENSG00000005075	POLR2J	791.086	1.77194	1.3959e-47	1.22539e-46
ENSG00000091947	TMEM101	1086.85	1.77174	3.99925e-47	3.45994e-46
ENSG00000133247	KMT5C	361.506	1.77155	3.39359e-19	1.31114e-18
ENSG00000075234	TTC38	589.341	1.77154	6.23443e-55	6.68887e-54
ENSG00000239523	MYLK-AS1	50.5181	1.77048	7.38765e-08	1.8336e-07
ENSG00000100033	PRODH	24.9735	1.76979	0.00161854	0.00308702
ENSG00000236735	RPL31P63	5.47817	1.76972	0.00298293	0.0055602
ENSG00000173264	GPR137	1399.77	1.76966	9.42628e-47	8.0733e-46
ENSG00000116096	SPR	230.266	1.76925	7.93947e-38	5.2983e-37
ENSG00000106991	ENG	886.142	1.76888	9.28591e-47	7.95592e-46
ENSG00000196235	SUPT5H	7165.13	1.76879	3.05401e-76	5.91119e-75
[truncated: 4,797 more rows]

## Sheet: Cold
	gene_name	baseMean	log2FoldChange	pvalue	padj
ENSG00000217379		5.43686	4.65459	5.36856e-05	0.00101708
ENSG00000213755		4.45111	3.67791	0.00350477	0.0311185
ENSG00000235065	RPL24P2	7.5532	3.59247	0.000467914	0.00610725
ENSG00000226701	RPL15P14	4.0758	3.29321	0.00575314	0.0456745
ENSG00000220793	RPL21P119	9.56232	3.23188	0.00115222	0.0127381
ENSG00000234118	RPL13AP6	5.59499	3.15657	0.0030416	0.0277529
ENSG00000239532		6.2893	2.77614	0.00214598	0.0209933
ENSG00000234287		10.2165	2.27095	0.00425499	0.0361583
ENSG00000233747	RPL36AP13	72.5441	2.16305	3.57491e-08	1.94995e-06
ENSG00000210140	MT-TC	560.033	2.08253	6.75558e-12	8.68575e-10
ENSG00000205100	HSP90AA4P	15.2255	1.90292	0.00146714	0.0154765
ENSG00000227008	RPS24P19	39.3088	1.76988	1.13416e-06	3.89192e-05
ENSG00000242697	RPL5P12	22.2416	1.72537	3.1345e-05	0.000650556
ENSG00000209082	MT-TL1	61.82	1.68687	1.06863e-06	3.69909e-05
ENSG00000248873	SERBP1P6	21.5864	1.67479	0.000121655	0.00203272
ENSG00000125740	FOSB	110.792	1.67184	1.74919e-07	7.78291e-06
ENSG00000233639	PANTR1	58.737	1.63344	9.24592e-06	0.000225455
ENSG00000187653	TMSB4XP8	129.383	1.59958	2.878e-07	1.22547e-05
ENSG00000227939	RPL3P2	100.036	1.58714	1.10091e-08	7.14687e-07
ENSG00000213261	EEF1B2P6	14.6126	1.53988	0.00136369	0.0146506
ENSG00000221867	MAGEA3	5.21328	1.49442	1.78064e-05	0.000400189
ENSG00000214263	RPSAP53	79.8458	1.47131	9.45059e-08	4.5751e-06
ENSG00000214784	RPS3AP21	28.1015	1.45099	3.26537e-05	0.000674889
ENSG00000237797	MACORIS	25.4043	1.44765	0.0022652	0.0218679
ENSG00000223803	RPS20P14	8.75354	1.44714	0.00186425	0.0187943
ENSG00000267058		52.7621	1.39883	6.88499e-05	0.00125412
ENSG00000214389	RPS3AP26	86.7802	1.38358	6.9468e-08	3.49991e-06
ENSG00000197483	ZNF628	119.053	1.32637	0.000210116	0.00319531
ENSG00000223668	EEF1A1P24	36.3027	1.30012	0.000155551	0.002504
ENSG00000145425	RPS3A	7172.32	1.28156	6.39754e-15	1.60343e-12
ENSG00000231167	YBX1P2	38.6695	1.25503	0.000759457	0.00916347
ENSG00000260471	PPIAP49	20.2483	1.24505	0.00183784	0.0186011
ENSG00000213036		19.7401	1.22875	0.0055365	0.0443817
ENSG00000237819	CDK6-AS1	47.633	1.20534	0.000249149	0.00368145
ENSG00000143947	RPS27A	10806.3	1.16919	1.45567e-25	2.40186e-22
ENSG00000269374		48.9439	1.16443	0.00019042	0.00294746
ENSG00000205940	HSP90AB2P	29.4691	1.15445	0.00108066	0.0121436
ENSG00000243746	EEF1A1P10	71.8993	1.15396	3.13387e-06	9.13855e-05
ENSG00000158164	TMSB15A	287.967	1.12642	0.00028561	0.00413686
ENSG00000127774	EMC6	53.0487	1.12408	0.000759241	0.00916347
ENSG00000196154	S100A4	108.781	1.11909	0.0017245	0.0177078
ENSG00000196205	EEF1A1P5	591.256	1.10323	2.38773e-06	7.25107e-05
ENSG00000122026	RPL21	4559.97	1.10082	1.4978e-13	2.87926e-11
ENSG00000071082	RPL31	11256.5	1.09716	2.7709e-23	2.88757e-20
ENSG00000112306	RPS12	15386.4	1.0854	3.53465e-21	2.41331e-18
ENSG00000224094	RPS24P8	135.579	1.06829	2.86809e-05	0.000602208
ENSG00000130748	TMEM160	114.866	1.04746	0.000734012	0.00890529
ENSG00000213399	RPS2P17	69.4588	1.01358	0.000677825	0.00834117
ENSG00000249855	EEF1A1P19	106.887	1.00281	0.00101885	0.0115739
ENSG00000215217	C5orf49	25.1103	1.00082	0.00537801	0.04341
ENSG00000134825	TMEM258	1319.5	0.997539	4.57723e-17	1.74287e-14
ENSG00000269893	SNHG8	1056.81	0.99066	1.81435e-16	6.19383e-14
ENSG00000177954	RPS27	13182.4	0.985973	3.54547e-34	3.51001e-30
ENSG00000231107	LINC01508	29.8221	0.970717	0.00338021	0.0302022
ENSG00000157856	DRC1	25.528	0.95982	0.00276242	0.0256788
ENSG00000226102	SEPTIN7P3	39.0147	0.959357	0.000766938	0.00923734
ENSG00000233927	RPS28	4903.47	0.948901	3.00763e-08	1.69179e-06
ENSG00000163682	RPL9	10022.9	0.948545	9.85653e-12	1.22742e-09
ENSG00000184697	CLDN6	49.3719	0.946548	0.00577573	0.0458171
ENSG00000183671	GPR1	36.7279	0.941093	0.00139555	0.0148959
ENSG00000203760	CENPW	222.745	0.92574	1.87803e-10	1.85925e-08
ENSG00000250182	EEF1A1P13	117.422	0.925028	0.000171569	0.00271115
ENSG00000115268	RPS15	6784.37	0.923708	3.61502e-08	1.96641e-06
ENSG00000185811	IKZF1	39.703	0.915319	0.00573419	0.0455582
ENSG00000197149		127.196	0.910034	0.00077912	0.00936647
ENSG00000105640	RPL18A	8187.03	0.907108	8.31827e-10	7.25559e-08
ENSG00000114547	ROPN1B	130.084	0.906417	5.93799e-05	0.00110357
ENSG00000228502	EEF1A1P11	296.795	0.89571	2.67673e-11	3.08135e-09
ENSG00000109255	NMU	171.756	0.893296	0.00207652	0.0204918
ENSG00000197223	C1D	171.479	0.892588	7.60016e-08	3.77151e-06
ENSG00000172172	MRPL13	833.944	0.88477	1.29476e-06	4.37658e-05
ENSG00000197756	RPL37A	19961.1	0.88318	2.81695e-16	8.71495e-14
ENSG00000124172	ATP5F1E	5640.75	0.881828	2.00652e-13	3.78373e-11
ENSG00000197696	NMB	67.1347	0.877035	0.00219819	0.0214088
ENSG00000177700	POLR2L	2114.22	0.863172	0.000150226	0.00243211
ENSG00000131495	NDUFA2	1004.96	0.858967	3.41009e-12	4.72166e-10
ENSG00000231500	RPS18	26908.8	0.857414	1.84908e-17	7.47178e-15
ENSG00000171858	RPS21	3531.13	0.851087	4.98626e-13	8.36678e-11
ENSG00000172428	COPS9	1002.29	0.850446	8.20858e-13	1.31073e-10
ENSG00000013297	CLDN11	33.899	0.844816	0.00602692	0.0475241
ENSG00000213553	RPLP0P6	214.86	0.84137	3.54715e-07	1.45111e-05
ENSG00000182899	RPL35A	10944.2	0.838164	7.81428e-15	1.86413e-12
ENSG00000196683	TOMM7	2609.89	0.834106	7.73782e-15	1.86413e-12
ENSG00000189043	NDUFA4	3855.43	0.833143	4.55381e-12	6.1337e-10
ENSG00000147119	CHST7	103.251	0.828696	0.000186719	0.0029038
ENSG00000184227	ACOT1	58.0008	0.812515	0.00403349	0.034708
ENSG00000245205	EEF1A1P4	79.3751	0.805367	0.00117456	0.0129345
ENSG00000188487	INSC	1043.41	0.805206	1.72328e-05	0.000391294
ENSG00000147604	RPL7	13471.7	0.800129	4.4639e-09	3.14538e-07
ENSG00000197956	S100A6	1771.77	0.798317	0.00199559	0.0198157
ENSG00000185088	RPS27L	635.729	0.791504	1.07819e-07	5.13176e-06
ENSG00000152240	HAUS1	617.719	0.783597	3.37191e-05	0.00069329
ENSG00000131174	COX7B	2939.96	0.781717	5.45734e-07	2.08601e-05
ENSG00000214944	ARHGEF28	61.3032	0.77867	0.000493985	0.00638023
ENSG00000119705	SLIRP	1426.56	0.778376	1.07535e-15	2.91671e-13
ENSG00000181218	H2AW	322.827	0.777846	2.59309e-05	0.000552077
ENSG00000167996	FTH1	3829.32	0.775736	0.00369433	0.0323376
ENSG00000213741	RPS29	5086.26	0.773596	2.76547e-11	3.16511e-09
ENSG00000172974	VDAC2P5	69.6577	0.772447	0.00285354	0.0263773
ENSG00000256238	SUPT16HP1	62.4795	0.772023	0.00102382	0.0116009
ENSG00000131469	RPL27	13100	0.771694	6.96402e-13	1.13947e-10
ENSG00000258102	MAP1LC3B2	42.1244	0.770728	0.00359329	0.0317055
ENSG00000112936	C7	151.349	0.76845	0.00319567	0.0288134
ENSG00000167513	CDT1	300.158	0.767666	3.70743e-05	0.000748289
ENSG00000127184	COX7C	3747.11	0.766395	8.19788e-09	5.50231e-07
ENSG00000205542	TMSB4X	17260.8	0.764497	2.30667e-20	1.42725e-17
ENSG00000164405	UQCRQ	1761.98	0.762295	1.72486e-11	2.03288e-09
ENSG00000178741	COX5A	2333.93	0.761679	4.08651e-10	3.79872e-08
ENSG00000227036	LINC00511	962.533	0.760125	3.37548e-07	1.39239e-05
ENSG00000110700	RPS13	7300.57	0.759974	5.25796e-09	3.62744e-07
ENSG00000125356	NDUFA1	2413.98	0.757729	5.62064e-17	2.02343e-14
ENSG00000267321	SNHG30	175.647	0.756368	1.55454e-06	5.08139e-05
ENSG00000119013	NDUFB3	1400.14	0.750365	3.22275e-09	2.35102e-07
ENSG00000142227	EMP3	745.34	0.744251	0.000125167	0.00207389
ENSG00000109475	RPL34	7440.07	0.743558	2.33945e-13	4.25177e-11
ENSG00000118181	RPS25	9616.63	0.739609	1.01849e-15	2.83677e-13
ENSG00000100902	PSMA6	519.984	0.739212	8.56719e-10	7.37943e-08
ENSG00000198258	UBL5	3265.98	0.737498	3.26229e-09	2.36606e-07
ENSG00000121089	NACA3P	54.9218	0.733768	0.00317665	0.0287073
ENSG00000164919	COX6C	2638.32	0.733243	1.83016e-06	5.76236e-05
ENSG00000196262	PPIA	9821.78	0.732082	8.95295e-17	3.10997e-14
ENSG00000240342	RPS2P5	467.838	0.728628	2.42e-05	0.00052026
ENSG00000173947	PIFO	58.9089	0.724139	0.00120897	0.0132399
ENSG00000141552	ANAPC11	857.242	0.723907	2.2511e-08	1.3305e-06
ENSG00000264920	SP2-DT	183.962	0.723696	1.76812e-05	0.000398279
ENSG00000171984	SHLD1	150.617	0.722967	0.000231007	0.00345463
ENSG00000125743	SNRPD2	4006.36	0.720355	9.68394e-12	1.21356e-09
ENSG00000112312	GMNN	637.462	0.718969	0.000175076	0.00275777
ENSG00000243147	MRPL33	937.431	0.718317	1.94311e-05	0.000430354
ENSG00000169020	ATP5ME	1955.42	0.71393	8.9526e-10	7.64058e-08
ENSG00000245112	SMARCA5-AS1	147.525	0.708532	0.00359782	0.0317172
ENSG00000232388	SMIM26	375.593	0.706905	0.000325843	0.00460835
ENSG00000108423	TUBD1	180.368	0.702823	0.000906404	0.0105818
ENSG00000118363	SPCS2	700.794	0.699723	2.32315e-07	1.00873e-05
ENSG00000162972	MAIP1	256.548	0.697146	2.48683e-06	7.47182e-05
ENSG00000004779	NDUFAB1	1400.11	0.696563	3.32709e-07	1.38106e-05
ENSG00000164713	BRI3	804.777	0.695728	1.67469e-06	5.38334e-05
ENSG00000152082	MZT2B	579.808	0.69462	0.0058473	0.0463292
ENSG00000134057	CCNB1	1679.65	0.693856	0.000684199	0.00840394
ENSG00000187134	AKR1C1	331.384	0.692695	1.74007e-06	5.52138e-05
ENSG00000237550		1120.2	0.692498	0.00156998	0.0163179
ENSG00000147403	RPL10	16914.1	0.691837	8.60156e-10	7.37943e-08
ENSG00000164106	SCRG1	2145.79	0.691296	5.82265e-05	0.00109071
ENSG00000198937	CCDC167	745.291	0.688819	1.07658e-12	1.67844e-10
ENSG00000123975	CKS2	769.966	0.688767	7.73705e-06	0.000195649
ENSG00000198242	RPL23A	8629.08	0.687362	9.74269e-15	2.29649e-12
ENSG00000144713	RPL32	17719.7	0.686744	9.08371e-12	1.15293e-09
ENSG00000119655	NPC2	2790.49	0.68438	2.44412e-06	7.36583e-05
ENSG00000172809	RPL38	8855.78	0.684173	1.15948e-10	1.22116e-08
ENSG00000042753	AP2S1	2597.81	0.682195	4.07731e-07	1.62764e-05
ENSG00000118292	C1orf54	350.259	0.681275	8.5261e-05	0.00150974
ENSG00000160539	PLPP7	126.053	0.680044	0.00086922	0.0102566
ENSG00000172005	MAL	283.491	0.679267	0.000131071	0.00216087
ENSG00000130255	RPL36	9874.92	0.676815	1.83463e-06	5.76597e-05
ENSG00000072274	TFRC	1151.41	0.676697	2.43871e-06	7.36075e-05
ENSG00000169567	HINT1	4887.05	0.676523	1.75124e-12	2.54959e-10
ENSG00000257698	GIHCG	197.549	0.672422	0.000864488	0.0102201
ENSG00000164687	FABP5	643.85	0.672297	1.17782e-05	0.000281653
ENSG00000175183	CSRP2	537.894	0.672193	0.000851243	0.0101047
ENSG00000120697	ALG5	733.24	0.6715	0.00121398	0.0132815
ENSG00000224877	NDUFAF8	385.727	0.671281	2.85397e-06	8.38406e-05
ENSG00000171863	RPS7	9304.05	0.669939	3.32671e-09	2.39523e-07
ENSG00000161677	JOSD2	206.153	0.669632	0.00623596	0.0488224
ENSG00000177410	ZFAS1	2455.98	0.668472	1.15052e-07	5.43683e-06
ENSG00000164258	NDUFS4	1634.3	0.667588	9.56197e-06	0.000232018
ENSG00000177854	TMEM187	103.09	0.667214	0.0037257	0.0325543
ENSG00000107020	PLGRKT	312.887	0.667101	0.00155755	0.0162057
ENSG00000276180	H4C9	140.461	0.666501	0.00367135	0.0321649
ENSG00000137818	RPLP1	22691.8	0.662327	2.55162e-06	7.5859e-05
ENSG00000065518	NDUFB4	1290.45	0.66143	1.31001e-09	1.07182e-07
ENSG00000198846	TOX	246.362	0.658257	0.000404973	0.00542092
ENSG00000100906	NFKBIA	770.053	0.657491	6.67814e-07	2.48081e-05
ENSG00000156411	ATP5MJ	2880.33	0.657397	1.14641e-13	2.2699e-11
ENSG00000125691	RPL23	18839.9	0.655433	4.05538e-12	5.53768e-10
ENSG00000196636	SDHAF3	305.798	0.653108	0.000152254	0.00246037
ENSG00000172301	COPRS	856.352	0.65255	1.41774e-13	2.75209e-11
ENSG00000211450	SELENOH	328.922	0.652519	0.00273406	0.025475
ENSG00000154640	BTG3	448.018	0.652225	0.00173396	0.0177635
ENSG00000096092	TMEM14A	496.273	0.650759	1.25593e-09	1.03614e-07
ENSG00000196756	SNHG17	263.789	0.649851	0.000927413	0.010754
ENSG00000171314	PGAM1	992.594	0.647799	1.62475e-07	7.34477e-06
ENSG00000168003	SLC3A2	3473.36	0.646142	1.26933e-13	2.48839e-11
ENSG00000235453	SMIM27	103.216	0.644761	0.00576514	0.0457514
ENSG00000179967	PPP1R14BP3	266.155	0.644655	0.00454192	0.0380575
ENSG00000088727	KIF9	144.118	0.64394	5.90513e-05	0.00110199
ENSG00000134056	MRPS36	394.599	0.643806	0.000196486	0.00302487
ENSG00000178449	COX14	396.508	0.643645	6.59214e-06	0.000169073
ENSG00000171222	SCAND1	528.704	0.643093	0.00338739	0.0302527
ENSG00000168028	RPSA	9119.6	0.642752	7.46345e-12	9.53396e-10
ENSG00000173207	CKS1B	484.004	0.642136	1.14616e-06	3.92628e-05
ENSG00000114391	RPL24	11562.6	0.641834	3.47952e-10	3.29639e-08
ENSG00000008988	RPS20	14304.4	0.641207	2.79621e-10	2.68762e-08
ENSG00000117691	NENF	882.456	0.640759	6.9741e-08	3.50475e-06
ENSG00000229117	RPL41	25451.9	0.638794	2.98839e-07	1.26961e-05
ENSG00000126267	COX6B1	4726.8	0.638651	8.48123e-10	7.36528e-08
ENSG00000162244	RPL29	8670.86	0.637925	4.36944e-05	0.000853204
ENSG00000121775	TMEM39B	386.272	0.63278	3.69417e-05	0.000746527
ENSG00000113811	SELENOK	866.723	0.631822	4.00277e-07	1.60435e-05
ENSG00000089009	RPL6	18955.7	0.630362	1.43219e-08	9.05984e-07
ENSG00000204392	LSM2	819.401	0.628879	3.84525e-08	2.07455e-06
ENSG00000087842	PIR	222.342	0.628345	0.00221551	0.0215458
ENSG00000105193	RPS16	13597.5	0.627813	1.48261e-08	9.25085e-07
ENSG00000180879	SSR4	4168.77	0.62667	0.000131501	0.00216615
ENSG00000137727	ARHGAP20	206.884	0.626451	0.000976069	0.0111982
ENSG00000112695	COX7A2	4188.36	0.626053	7.85383e-07	2.85332e-05
ENSG00000250479	CHCHD10	283.128	0.625462	9.53281e-05	0.00165715
ENSG00000197728	RPS26	3927.85	0.625331	0.00023727	0.00352975
ENSG00000142937	RPS8	24681.9	0.625199	1.247e-12	1.92895e-10
ENSG00000184924	PTRHD1	529.423	0.62448	3.09817e-06	9.0611e-05
ENSG00000241837	ATP5PO	1938.14	0.623467	6.45246e-12	8.35025e-10
ENSG00000148834	GSTO1	1043.71	0.62108	2.80539e-07	1.19971e-05
ENSG00000015479	MATR3	101.677	0.621046	0.00153998	0.0160906
ENSG00000167526	RPL13	19017	0.617499	2.86196e-07	1.22127e-05
ENSG00000184752	NDUFA12	1893.31	0.616598	4.47596e-06	0.00012468
ENSG00000145592	RPL37	18033.7	0.616127	1.45604e-12	2.18406e-10
ENSG00000143416	SELENBP1	134.079	0.616106	0.00129549	0.0140015
ENSG00000100209	HSCB	194.438	0.615624	0.000198762	0.00304368
ENSG00000175193	PARL	214.689	0.612615	0.000110424	0.00186553
ENSG00000120699	EXOSC8	537.109	0.612546	0.00211823	0.0207834
ENSG00000154582	ELOC	1191.89	0.612106	2.30582e-05	0.00049951
ENSG00000203875	SNHG5	2238.22	0.611677	2.13616e-07	9.36761e-06
ENSG00000221983	UBA52	10599.1	0.611637	1.07491e-09	8.98025e-08
ENSG00000063177	RPL18	13835.5	0.610353	1.66062e-07	7.45695e-06
ENSG00000187118	CMC1	169.6	0.609642	0.00363892	0.0319325
ENSG00000068028	RASSF1	485.039	0.6085	5.43336e-06	0.000144189
ENSG00000150779	TIMM8B	1468.99	0.602171	1.70888e-10	1.71756e-08
ENSG00000067646	ZFY	355.494	0.601848	0.000220317	0.0033148
ENSG00000158402	CDC25C	168.198	0.601341	0.00556699	0.0445006
ENSG00000163584	RPL22L1	358.002	0.601163	0.00125353	0.0136212
ENSG00000106538	RARRES2	46.6181	0.601061	3.73809e-05	0.000751176
ENSG00000138085	ATRAID	1714.6	0.600297	1.05968e-10	1.12201e-08
ENSG00000224032	EPB41L4A-AS1	439.371	0.599119	1.66215e-08	1.00953e-06
ENSG00000145979	TBC1D7	516.761	0.5973	1.00943e-07	4.85117e-06
ENSG00000146576	C7orf26	535.902	0.595913	2.53954e-07	1.09549e-05
ENSG00000087206	UIMC1	672.086	0.59552	8.00605e-06	0.000200658
ENSG00000075415	SLC25A3	9506.98	0.594933	4.26295e-13	7.40407e-11
ENSG00000167925	GHDC	147.381	0.594845	0.00102474	0.0116009
ENSG00000215203	GRXCR1	248.802	0.594585	0.000152344	0.00246037
ENSG00000173812	EIF1	13607.8	0.594512	7.54646e-15	1.84469e-12
ENSG00000120533	ENY2	1438.64	0.593932	3.98767e-06	0.000112955
ENSG00000184897	H1-10	1509.58	0.593788	0.00107504	0.0120942
ENSG00000173915	ATP5MK	1547.04	0.592837	0.00183402	0.0185747
ENSG00000218283	MORF4L1P1	188.482	0.59215	0.00170224	0.0174997
ENSG00000184661	CDCA2	403.606	0.592125	0.00622247	0.0487554
ENSG00000126749	EMG1	527.735	0.592003	1.0293e-06	3.59878e-05
ENSG00000175063	UBE2C	838.782	0.591473	4.66219e-05	0.000901479
ENSG00000010278	CD9	1074.83	0.591065	9.04646e-05	0.00158233
ENSG00000173660	UQCRH	2810.6	0.589887	1.02241e-08	6.70322e-07
ENSG00000250317	SMIM20	534.649	0.589682	1.67754e-06	5.38334e-05
ENSG00000196531	NACA	11987.6	0.589423	3.7878e-09	2.70753e-07
ENSG00000100632	ERH	2646.79	0.588755	0.00012931	0.00213539
ENSG00000127922	SEM1	2015.92	0.58793	1.7729e-10	1.7729e-08
ENSG00000178096	BOLA1	77.4399	0.587319	0.000956713	0.0110236
ENSG00000172590	MRPL52	947.425	0.587183	3.37065e-08	1.86944e-06
ENSG00000065371	ROPN1	256.173	0.585303	1.78989e-05	0.000401811
ENSG00000136522	MRPL47	1251.27	0.585228	0.000109142	0.00185018
ENSG00000131981	LGALS3	1747.68	0.584918	2.85607e-05	0.000600795
ENSG00000233426	EIF3FP3	329.069	0.583616	0.000206991	0.00315992
ENSG00000176261	ZBTB8OS	600.595	0.58324	4.53821e-05	0.000880946
ENSG00000164105	SAP30	546.508	0.582547	5.54293e-06	0.000145755
ENSG00000111639	MRPL51	2508.92	0.581766	5.73259e-12	7.51691e-10
ENSG00000205544	TMEM256	411.525	0.581317	7.59701e-07	2.78042e-05
ENSG00000105372	RPS19	14012.2	0.580173	5.64801e-09	3.86957e-07
ENSG00000105612	DNASE2	172.937	0.580096	0.00473051	0.0393712
ENSG00000181458	TMEM45A	173.679	0.579513	0.0030646	0.0279241
ENSG00000085871	MGST2	347.194	0.578953	0.000424075	0.00560328
ENSG00000183617	MRPL54	631.828	0.578061	0.000230109	0.00344642
ENSG00000183648	NDUFB1	973.363	0.577973	0.000417092	0.00553143
ENSG00000183172	SMDT1	880.72	0.576736	7.12603e-07	2.62259e-05
ENSG00000147684	NDUFB9	2283.02	0.576234	1.09322e-08	7.12029e-07
ENSG00000148950	IMMP1L	233.651	0.573672	0.000918761	0.0106883
ENSG00000166136	NDUFB8	880.229	0.572171	5.45366e-07	2.08601e-05
ENSG00000119632	IFI27L2	598.823	0.571212	0.00123496	0.0134588
ENSG00000108298	RPL19	25249.6	0.571096	1.47071e-12	2.18947e-10
ENSG00000127540	UQCR11	1037.78	0.570838	1.20963e-05	0.000287868
ENSG00000132646	PCNA	1846.38	0.570522	0.0010094	0.0114928
ENSG00000186395	KRT10	412.742	0.570445	0.000196617	0.00302487
ENSG00000143977	SNRPG	1290.16	0.569852	0.00515088	0.0419874
ENSG00000101447	FAM83D	373.701	0.567256	0.000271508	0.00397623
ENSG00000101052	IFT52	1294.28	0.567018	2.39807e-06	7.26022e-05
ENSG00000077152	UBE2T	504.974	0.566705	0.000411086	0.00548115
ENSG00000171311	EXOSC1	561.241	0.566576	1.27062e-07	5.93354e-06
ENSG00000198755	RPL10A	15546.3	0.565492	4.18934e-10	3.87009e-08
ENSG00000155893	PXYLP1	584.363	0.565465	3.22816e-06	9.37207e-05
ENSG00000130332	LSM7	1475.14	0.564616	1.32696e-06	4.44334e-05
ENSG00000128272	ATF4	7691.19	0.563227	8.85546e-06	0.000218082
ENSG00000169976	SF3B5	1694.25	0.56288	3.75402e-06	0.000107413
ENSG00000106400	ZNHIT1	1464.2	0.559785	2.7818e-05	0.000587203
ENSG00000166922	SCG5	927.448	0.559484	4.12306e-06	0.000116126
ENSG00000178999	AURKB	573.748	0.559398	0.000362877	0.00498264
ENSG00000116288	PARK7	5060.38	0.558452	2.08743e-13	3.89916e-11
ENSG00000167920	TMEM99	336.102	0.557379	0.000303854	0.00434671
ENSG00000121073	SLC35B1	1043.22	0.55647	1.61108e-07	7.31639e-06
ENSG00000184990	SIVA1	454.073	0.556021	0.000557942	0.00708611
ENSG00000111716	LDHB	1588.38	0.554848	0.000188198	0.00291846
ENSG00000184840	TMED9	4645.83	0.554605	3.13431e-07	1.31204e-05
ENSG00000100162	CENPM	165.323	0.554214	0.004451	0.0374224
ENSG00000172586	CHCHD1	552.272	0.553938	2.26204e-06	6.94393e-05
ENSG00000168653	NDUFS5	4936.05	0.553745	2.72343e-10	2.64333e-08
ENSG00000186998	EMID1	141.816	0.553405	3.80857e-05	0.000762092
ENSG00000171135	JAGN1	868.017	0.552718	1.49878e-08	9.27371e-07
ENSG00000143543	JTB	480.403	0.55262	0.000424208	0.00560328
ENSG00000143653	SCCPDH	2095.5	0.551991	1.15923e-05	0.000277543
ENSG00000116212	LRRC42	794.987	0.550437	1.85414e-08	1.11587e-06
ENSG00000102738	MRPS31	590.38	0.549872	0.000597831	0.00751559
ENSG00000002919	SNX11	684.933	0.549298	4.20237e-10	3.87009e-08
ENSG00000176142	TMEM39A	593.003	0.549279	0.00568019	0.0452405
ENSG00000160307	S100B	10819.2	0.546837	0.000427257	0.00563603
ENSG00000083845	RPS5	12839.1	0.546091	5.46373e-06	0.000144628
ENSG00000171202	TMEM126A	520.62	0.54557	0.00186159	0.0187771
ENSG00000100387	RBX1	1450.36	0.544863	9.02933e-10	7.67299e-08
ENSG00000197345	MRPL21	972.019	0.543453	1.34147e-09	1.08857e-07
ENSG00000126709	IFI6	697.256	0.543149	0.00167495	0.017237
ENSG00000170315	UBB	7994.81	0.542458	1.98411e-10	1.94482e-08
ENSG00000014641	MDH1	3990.14	0.541035	6.37422e-06	0.00016455
ENSG00000079215	SLC1A3	745.241	0.540765	0.00196698	0.0196022
ENSG00000126453	BCL2L12	233.702	0.540573	0.00245076	0.023363
ENSG00000167272	POP5	498.034	0.539681	5.147e-06	0.000139604
ENSG00000233016	SNHG7	788.913	0.539665	2.99394e-05	0.000624731
ENSG00000125534	PPDPF	3630.46	0.539426	0.00311479	0.0283034
ENSG00000133104	SPART	1752.25	0.53901	0.000364224	0.00499767
ENSG00000115234	SNX17	2290.99	0.538782	3.97236e-07	1.59539e-05
ENSG00000163923	RPL39L	259.591	0.538155	0.000129863	0.00214274
ENSG00000065154	OAT	2758.59	0.537585	9.54798e-06	0.000231963
ENSG00000168002	POLR2G	2575.81	0.535435	4.65047e-13	7.96884e-11
ENSG00000112984	KIF20A	1449.32	0.53477	0.0020382	0.0201581
ENSG00000115128	SF3B6	1972.36	0.53458	0.000397933	0.00536506
ENSG00000168701	TMEM208	604.901	0.5344	8.00551e-06	0.000200658
ENSG00000171425	ZNF581	383.025	0.53429	1.38792e-05	0.000323304
ENSG00000143553	SNAPIN	824.486	0.533461	3.9384e-07	1.58794e-05
ENSG00000175581	MRPL48	642.461	0.53273	5.1773e-06	0.000139851
ENSG00000138326	RPS24	25675.5	0.53242	5.4103e-06	0.00014379
ENSG00000175854	SWI5	488.424	0.532284	4.93993e-05	0.000947777
ENSG00000174886	NDUFA11	420.321	0.531724	0.00356023	0.0314885
ENSG00000185664	PMEL	837.283	0.531162	0.00187101	0.0188529
ENSG00000147123	NDUFB11	1893.72	0.530315	0.000139884	0.00228081
ENSG00000068745	IP6K2	3731.99	0.530048	2.34062e-13	4.25177e-11
ENSG00000102393	GLA	502.493	0.52992	0.000336961	0.0047318
ENSG00000218426		122.345	0.529291	0.00260628	0.0245385
ENSG00000277791	PSMB3	2294.73	0.528579	1.48574e-08	9.25085e-07
ENSG00000105202	FBL	2149.5	0.5285	1.52405e-06	5.01264e-05
ENSG00000196976	LAGE3	254.708	0.527965	6.25664e-05	0.00114918
ENSG00000124193	SRSF6	2896.24	0.527804	5.03828e-05	0.000962915
ENSG00000160050	CCDC28B	401.85	0.527287	0.00145714	0.015412
ENSG00000215126	CBWD6	16.6011	0.527092	0.00399792	0.0344618
ENSG00000196419	XRCC6	9515.02	0.526567	1.55153e-10	1.60002e-08
ENSG00000134291	TMEM106C	1935.39	0.525144	5.612e-06	0.000147371
ENSG00000214941	ZSWIM7	584.38	0.525128	4.26163e-08	2.28055e-06
ENSG00000139926	FRMD6	4799.83	0.524736	3.19331e-05	0.000661375
ENSG00000164611	PTTG1	1051.49	0.524526	0.00189167	0.0190127
ENSG00000162385	MAGOH	610.741	0.523847	8.81718e-05	0.0015477
ENSG00000129235	TXNDC17	917.583	0.52375	0.000391055	0.00530262
ENSG00000151348	EXT2	3224.82	0.523505	9.33782e-07	3.31516e-05
ENSG00000177971	IMP3	593.448	0.521998	4.88123e-06	0.000134234
ENSG00000083457	ITGAE	279.885	0.520766	0.000559447	0.00710067
ENSG00000175899	A2M	4599.12	0.520753	0.00150219	0.0157706
ENSG00000234741	GAS5	3883.65	0.520187	0.000127334	0.00210452
ENSG00000106605	BLVRA	456.671	0.520161	1.58654e-05	0.000365274
ENSG00000091483	FH	1881.87	0.519892	0.000388683	0.00527841
ENSG00000148444	COMMD3	298.658	0.519703	0.00415101	0.0355185
ENSG00000140395	WDR61	1363.88	0.518764	9.17622e-06	0.000224308
ENSG00000145247	OCIAD2	486.019	0.517859	2.00644e-08	1.20023e-06
ENSG00000155561	NUP205	2060.76	0.517575	0.000507872	0.00654253
ENSG00000088356	PDRG1	947.951	0.517561	2.43674e-08	1.41075e-06
ENSG00000078668	VDAC3	3132.66	0.517036	1.09128e-05	0.000262847
ENSG00000165006	UBAP1	2054.05	0.51616	3.09307e-11	3.4898e-09
ENSG00000176340	COX8A	2863.38	0.514284	2.71399e-05	0.000574113
ENSG00000117592	PRDX6	4721.45	0.513837	1.73994e-06	5.52138e-05
ENSG00000158457	TSPAN33	146.182	0.513532	0.000908657	0.0105894
ENSG00000167863	ATP5PD	3121.61	0.513297	2.11797e-06	6.56272e-05
ENSG00000005448	WDR54	615.777	0.512628	7.41767e-09	5.00111e-07
ENSG00000150991	UBC	7312.5	0.510986	1.63155e-11	1.95786e-09
ENSG00000198522	GPN1	1205.07	0.510813	1.94986e-05	0.000431367
ENSG00000181019	NQO1	1360.74	0.51068	0.000134235	0.00220386
ENSG00000118508	RAB32	420.374	0.50946	0.000278576	0.00405517
ENSG00000112514	CUTA	3447.34	0.508498	1.32405e-06	4.44334e-05
ENSG00000131966	ACTR10	2405.73	0.506737	0.000225734	0.00338345
ENSG00000164032	H2AZ1	4081.53	0.50598	1.65497e-05	0.000377081
ENSG00000144659	SLC25A38	1048.55	0.505801	2.40094e-08	1.3982e-06
ENSG00000132823	OSER1	695.607	0.505511	0.000856506	0.0101579
ENSG00000137288	UQCC2	1005.12	0.505116	0.00100322	0.0114489
ENSG00000137154	RPS6	39293.3	0.504739	5.02624e-07	1.94374e-05
ENSG00000104529	EEF1D	1328.36	0.504719	0.000230878	0.00345463
ENSG00000169016	E2F6	468.752	0.504643	2.58464e-08	1.47907e-06
ENSG00000005194	CIAPIN1	2608.76	0.50433	3.97681e-11	4.39893e-09
ENSG00000166171	DPCD	805.716	0.504228	2.80691e-05	0.000591872
ENSG00000166851	PLK1	1334.36	0.504131	0.000196437	0.00302487
ENSG00000103121	CMC2	624.581	0.504126	0.00502821	0.041208
ENSG00000122406	RPL5	27280.8	0.503211	0.000113676	0.00191623
ENSG00000132196	HSD17B7	182.481	0.503062	0.000864582	0.0102201
ENSG00000132581	SDF2	1203.7	0.502773	2.20068e-09	1.70209e-07
ENSG00000123131	PRDX4	2661.17	0.502127	0.000548028	0.0069781
ENSG00000144455	SUMF1	696.568	0.501941	0.000429547	0.00566247
ENSG00000170855	TRIAP1	572.524	0.501761	0.00180671	0.0183451
ENSG00000170889	RPS9	11013.9	0.50035	0.000181408	0.00283048
ENSG00000104356	POP1	473.081	0.499995	4.4958e-05	0.000875289
ENSG00000185420	SMYD3	578.653	0.499815	9.06793e-07	3.25263e-05
ENSG00000117450	PRDX1	3657.25	0.499578	2.73758e-06	8.0781e-05
ENSG00000121064	SCPEP1	896.181	0.499506	1.63286e-05	0.000372902
ENSG00000108961	RANGRF	188.547	0.499032	0.00275134	0.0256119
ENSG00000167325	RRM1	2150.92	0.498723	0.00438656	0.0369748
ENSG00000125901	MRPS26	632.576	0.498634	0.00222454	0.0215889
ENSG00000182481	KPNA2	7554.87	0.498554	4.81451e-07	1.87652e-05
ENSG00000125995	ROMO1	1187.79	0.498487	0.00528795	0.0428402
ENSG00000100647	SUSD6	801.18	0.498258	5.48203e-07	2.09141e-05
ENSG00000089876	DHX32	859.695	0.4979	0.00150958	0.0158398
ENSG00000235162	C12orf75	344.389	0.497848	0.00115055	0.0127267
ENSG00000101182	PSMA7	3706.77	0.497746	5.06105e-08	2.62327e-06
ENSG00000188641	DPYD	312.11	0.49724	0.00225278	0.0218011
ENSG00000163479	SSR2	7595.8	0.496956	4.89509e-07	1.90045e-05
ENSG00000108654	DDX5	22474.5	0.495946	7.37029e-05	0.00133028
ENSG00000124562	SNRPC	2234.42	0.495486	8.96105e-08	4.35943e-06
ENSG00000100129	EIF3L	6858.86	0.495428	6.89104e-08	3.48068e-06
ENSG00000181938	GINS3	334.752	0.495258	0.00445585	0.0374473
ENSG00000111843	TMEM14C	1516.37	0.495099	0.000497201	0.00641759
ENSG00000169371	SNUPN	414.041	0.494469	0.00260554	0.0245385
ENSG00000136518	ACTL6A	1549.71	0.494277	4.81043e-06	0.00013284
ENSG00000149806	FAU	7241.95	0.493943	8.18565e-05	0.00146014
ENSG00000173171	MTX1	298.072	0.493737	0.00198735	0.0197538
ENSG00000013523	ANGEL1	668.55	0.493308	0.000321456	0.00456443
ENSG00000141378	PTRH2	541.662	0.493263	7.25487e-05	0.00131304
ENSG00000166441	RPL27A	16519.3	0.493183	3.4822e-07	1.42836e-05
ENSG00000159377	PSMB4	4741.32	0.493032	7.5705e-08	3.76623e-06
ENSG00000116729	WLS	10298.8	0.492927	9.71438e-11	1.03411e-08
ENSG00000074590	NUAK1	815.866	0.492496	0.000330148	0.00465262
ENSG00000090266	NDUFB2	1523.61	0.492197	1.56419e-06	5.1023e-05
ENSG00000136810	TXN	2722.14	0.492166	0.000320148	0.00455056
ENSG00000105755	ETHE1	393.169	0.491633	2.41157e-05	0.000519011
ENSG00000127884	ECHS1	2805.86	0.491246	1.27176e-09	1.04485e-07
ENSG00000178381	ZFAND2A	431.33	0.490806	2.53545e-05	0.000541552
ENSG00000165119	HNRNPK	20291.2	0.490729	7.45527e-08	3.72763e-06
ENSG00000213619	NDUFS3	1604.47	0.49001	4.55518e-09	3.18702e-07
ENSG00000089685	BIRC5	1317.65	0.489971	0.00526136	0.0426772
ENSG00000114942	EEF1B2	8095.05	0.487669	1.04125e-05	0.000251731
ENSG00000156482	RPL30	12080.9	0.487553	2.08146e-07	9.1584e-06
ENSG00000182117	NOP10	2508.35	0.487529	2.26931e-06	6.95002e-05
ENSG00000069849	ATP1B3	2403.97	0.487371	0.0015455	0.0161206
ENSG00000203778	FAM229B	730.968	0.486941	1.23194e-05	0.000292475
ENSG00000115840	SLC25A12	1017.51	0.486156	1.7452e-06	5.5288e-05
ENSG00000164587	RPS14	15272	0.48553	4.47713e-06	0.00012468
ENSG00000239389	PCDHA13	123.688	0.484835	0.000391725	0.00530476
ENSG00000125877	ITPA	1132.94	0.483123	1.85017e-05	0.000413937
ENSG00000118298	CA14	829.841	0.483081	1.12795e-05	0.00027038
ENSG00000257727	CNPY2	632.196	0.482191	0.000336752	0.0047318
ENSG00000164758	MED30	155.226	0.481952	0.00429307	0.0364038
ENSG00000129559	NEDD8	1778.59	0.481047	1.77538e-05	0.000399461
ENSG00000132383	RPA1	3013.07	0.480775	4.86552e-09	3.38025e-07
ENSG00000011260	UTP18	1016.51	0.480693	0.000525119	0.00671664
ENSG00000204264	PSMB8	169.05	0.480454	0.000957051	0.0110236
ENSG00000164649	CDCA7L	480.861	0.480014	0.000758553	0.00916347
ENSG00000102978	POLR2C	1555.43	0.480006	4.59397e-10	4.21114e-08
ENSG00000076248	UNG	1061.44	0.47956	1.12763e-07	5.34209e-06
ENSG00000008405	CRY1	559.657	0.478876	0.000220899	0.00332104
ENSG00000013441	CLK1	865.142	0.478256	0.00642542	0.0499895
ENSG00000162772	ATF3	573.706	0.477872	8.75555e-05	0.00153993
ENSG00000162910	MRPL55	488.158	0.477305	0.00294736	0.0270676
ENSG00000100764	PSMC1	757.599	0.477188	0.000188226	0.00291846
ENSG00000079785	DDX1	5648.51	0.475985	0.000390933	0.00530262
ENSG00000139343	SNRPF	1411.81	0.475829	6.74514e-05	0.00123318
ENSG00000169689	CENPX	627.768	0.475646	0.00036977	0.00506674
ENSG00000177556	ATOX1	940.699	0.475568	4.3047e-05	0.000843892
ENSG00000269556	TMEM185A	394.548	0.475382	0.000391963	0.00530476
ENSG00000198382	UVRAG	725.512	0.475181	1.60864e-06	5.22148e-05
ENSG00000058799	YIPF1	1110.1	0.475093	1.2051e-05	0.000287373
ENSG00000255931		24.4478	0.474814	0.00222758	0.0215889
ENSG00000173418	NAA20	1149.63	0.474498	0.00200681	0.0198773
ENSG00000146670	CDCA5	676.688	0.473998	0.00359652	0.0317172
ENSG00000047249	ATP6V1H	1982.03	0.473728	5.40239e-05	0.00102166
ENSG00000100097	LGALS1	7400	0.472074	0.00389262	0.0337304
ENSG00000135441	BLOC1S1	618.292	0.471896	0.000352166	0.0048864
ENSG00000076003	MCM6	1883.15	0.471812	0.00047366	0.00616193
ENSG00000143612	C1orf43	5340.51	0.471571	2.01954e-16	6.55523e-14
ENSG00000114770	ABCC5	1069.72	0.471312	0.00102184	0.0115879
ENSG00000185222	TCEAL9	1806.97	0.470246	0.0021278	0.0208567
ENSG00000037241	RPL26L1	635.855	0.470069	0.000358765	0.00494676
ENSG00000174444	RPL4	50484	0.468684	2.01976e-09	1.57279e-07
ENSG00000180992	MRPL14	669.736	0.468657	0.00173103	0.0177496
ENSG00000171421	MRPL36	365.241	0.467957	4.56494e-05	0.000885267
ENSG00000137100	DCTN3	2062.68	0.467761	3.14363e-07	1.31316e-05
ENSG00000197798	FAM118B	730.957	0.467643	0.000878787	0.0103448
ENSG00000119640	ACYP1	227.121	0.467029	0.0036262	0.0318834
ENSG00000127863	TNFRSF19	3665.17	0.466388	0.000134012	0.00220203
ENSG00000197958	RPL12	15679	0.466272	3.04147e-07	1.28677e-05
ENSG00000101146	RAE1	1811.17	0.464975	5.9933e-07	2.25603e-05
ENSG00000169740	ZNF32	656.769	0.464236	0.0016383	0.0169126
ENSG00000167862	MRPL58	445.668	0.464162	6.17556e-05	0.00113639
ENSG00000146386	ABRACL	267.719	0.463917	0.000303069	0.00434208
ENSG00000215251	FASTKD5	1026.23	0.463619	2.16491e-05	0.000472357
ENSG00000010270	STARD3NL	2312.67	0.46308	0.000139074	0.00227201
ENSG00000125835	SNRPB	2907.29	0.462698	1.00599e-05	0.000243505
ENSG00000107262	BAG1	1388.89	0.461934	1.63794e-07	7.38753e-06
ENSG00000145494	NDUFS6	1612.78	0.461834	0.000334374	0.00470882
ENSG00000188846	RPL14	12163.2	0.461381	1.32645e-06	4.44334e-05
ENSG00000125652	ALKBH7	543.022	0.461059	0.00295264	0.0271035
ENSG00000128581	IFT22	606.699	0.460591	3.74342e-06	0.000107265
ENSG00000161800	RACGAP1	1239.87	0.459482	0.00551161	0.0442298
ENSG00000141741	MIEN1	776.886	0.459227	5.37306e-05	0.00101708
ENSG00000185798	WDR53	231.964	0.458926	0.00328272	0.0295177
ENSG00000163597	SNHG16	458.731	0.458685	0.000465678	0.00608208
ENSG00000185721	DRG1	1866.77	0.458462	3.75441e-08	2.03107e-06
ENSG00000008018	PSMB1	3625.52	0.458285	0.000112684	0.00190208
ENSG00000141543	EIF4A3	2595.24	0.457982	8.72576e-11	9.33892e-09
ENSG00000266472	MRPS21	2122.84	0.457679	1.94665e-09	1.52346e-07
ENSG00000168036	CTNNB1	19642.7	0.456999	1.72215e-06	5.48269e-05
ENSG00000092010	PSME1	1441.34	0.456699	1.98647e-06	6.2038e-05
ENSG00000136261	BZW2	3283.77	0.456252	0.00426203	0.036187
ENSG00000113734	BNIP1	424.988	0.456105	0.000286376	0.00413886
ENSG00000138796	HADH	904.764	0.454747	3.41144e-05	0.000700107
ENSG00000142541	RPL13A	38180.2	0.454636	7.6845e-06	0.000194818
ENSG00000115548	KDM3A	3306.09	0.453961	9.03935e-05	0.00158233
ENSG00000102900	NUP93	1644.04	0.453742	9.70286e-09	6.40389e-07
ENSG00000111481	COPZ1	5118.27	0.453722	3.24202e-07	1.34857e-05
ENSG00000197746	PSAP	46360	0.453302	0.000259944	0.00382668
ENSG00000167900	TK1	481.604	0.45308	0.00136647	0.0146725
ENSG00000131100	ATP6V1E1	3143.43	0.452758	1.94156e-05	0.000430354
ENSG00000182718	ANXA2	22680.4	0.452203	0.00215803	0.02108
ENSG00000135899	SP110	162.161	0.452137	0.0040558	0.0348412
ENSG00000148908	RGS10	3044.37	0.452109	2.99448e-07	1.26961e-05
ENSG00000164237	CMBL	279.176	0.451761	0.000880929	0.0103577
ENSG00000051009	FAM160A2	667.329	0.451694	0.00134878	0.0145298
ENSG00000177868	SVBP	550.397	0.451472	0.000118391	0.00198488
ENSG00000079931	MOXD1	7538.06	0.4512	3.87482e-05	0.000770296
ENSG00000143106	PSMA5	2622.34	0.451021	8.79348e-05	0.00154491
ENSG00000076242	MLH1	1317.51	0.450834	0.000189996	0.0029436
ENSG00000100220	RTCB	3464.27	0.450785	2.73869e-10	2.64517e-08
ENSG00000134419	RPS15A	7782.57	0.450778	0.00155532	0.016191
ENSG00000117399	CDC20	1284.79	0.45057	0.000321585	0.00456443
ENSG00000119185	ITGB1BP1	1249.91	0.450355	6.27988e-07	2.3505e-05
ENSG00000117632	STMN1	21051.6	0.449723	0.00106405	0.0119842
ENSG00000160563	MED27	629.969	0.449644	0.00138522	0.0148212
ENSG00000138495	COX17	380.485	0.449305	0.000308303	0.00439482
ENSG00000152137	HSPB8	458.983	0.44908	0.000574529	0.00726417
ENSG00000167985	SDHAF2	218.982	0.448611	0.000508877	0.00654695
ENSG00000187051	RPS19BP1	1036.76	0.44799	0.00210515	0.0207064
ENSG00000155115	GTF3C6	920.971	0.447616	0.00017885	0.00280382
ENSG00000120158	RCL1	580.913	0.447464	3.50547e-05	0.000717028
ENSG00000137509	PRCP	2422.08	0.447372	0.00175783	0.0179408
ENSG00000116062	MSH6	2791.42	0.446761	0.000913558	0.010634
ENSG00000060688	SNRNP40	1457.98	0.446191	1.6206e-07	7.34276e-06
ENSG00000110871	COQ5	990.823	0.445999	4.52023e-05	0.000878318
ENSG00000100814	CCNB1IP1	1213.81	0.445799	0.00336301	0.0301165
ENSG00000186007	LEMD1	49.5216	0.44559	0.00522428	0.0424285
ENSG00000131876	SNRPA1	591.41	0.443911	0.000347134	0.00484373
ENSG00000100219	XBP1	2181.26	0.443489	9.01933e-05	0.00158038
ENSG00000141030	COPS3	2799.99	0.443363	0.000993518	0.0113512
ENSG00000185608	MRPL40	759.543	0.443076	9.34273e-07	3.31516e-05
ENSG00000105011	ASF1B	321.477	0.442395	0.00382771	0.0333137
ENSG00000117410	ATP6V0B	3904.02	0.442394	1.07719e-07	5.13176e-06
ENSG00000110955	ATP5F1B	20251.6	0.442183	1.49811e-08	9.27371e-07
ENSG00000147383	NSDHL	830.511	0.44154	0.00211686	0.0207803
ENSG00000164024	METAP1	1299.93	0.441207	0.000789194	0.00946357
ENSG00000042088	TDP1	454.672	0.441052	0.00354445	0.0313864
ENSG00000163636	PSMD6	2175.92	0.440691	0.000725777	0.00881619
ENSG00000255135		162.109	0.440625	0.00462693	0.0386716
ENSG00000082068	WDR70	1036.72	0.440569	0.000216457	0.00326915
ENSG00000122299	ZC3H7A	1929.53	0.439956	0.0013533	0.0145627
ENSG00000160087	UBE2J2	1185.75	0.439842	0.000278741	0.00405517
ENSG00000044574	HSPA5	29697.4	0.439732	3.12689e-06	9.13163e-05
ENSG00000128228	SDF2L1	298.508	0.439649	0.00623281	0.0488171
ENSG00000013583	HEBP1	310.137	0.439358	0.000258869	0.00381369
ENSG00000139644	TMBIM6	14026.9	0.439263	8.22479e-06	0.000205102
ENSG00000176890	TYMS	804.158	0.438249	0.000334765	0.00471097
ENSG00000160345	C9orf116	154.245	0.438025	0.0046289	0.0386718
ENSG00000184076	UQCR10	1311.48	0.437905	7.52963e-06	0.000191137
ENSG00000131148	EMC8	783.402	0.43731	3.34931e-07	1.38448e-05
ENSG00000223891	OSER1-DT	282.604	0.437291	0.00165709	0.0170799
ENSG00000166855	CLPX	1166.8	0.437286	0.000628534	0.00783688
ENSG00000162851	TFB2M	323.199	0.436945	0.000803177	0.0096032
ENSG00000054148	PHPT1	2123.03	0.436914	2.63361e-05	0.000558901
ENSG00000165775	FUNDC2	1762.94	0.435721	2.16616e-05	0.000472357
ENSG00000140612	SEC11A	3977.34	0.435487	0.000896482	0.0104845
ENSG00000142676	RPL11	27926	0.43514	3.18618e-11	3.5642e-09
ENSG00000101442	ACTR5	248.723	0.434876	0.00261806	0.0246259
ENSG00000163156	SCNM1	937.773	0.434806	1.98986e-05	0.000437769
ENSG00000147121	KRBOX4	440.005	0.434675	0.00162633	0.0168065
ENSG00000153066	TXNDC11	770.273	0.43464	5.76464e-05	0.00108087
ENSG00000170906	NDUFA3	1384.94	0.434265	0.00288787	0.0266201
ENSG00000115350	POLE4	485.032	0.434256	4.85313e-06	0.000133647
ENSG00000175792	RUVBL1	2099.96	0.433223	1.4814e-08	9.25085e-07
ENSG00000034510	TMSB10	39936.8	0.43297	0.00160577	0.0166462
ENSG00000175061	SNHG29	10862.7	0.432326	0.000212575	0.0032228
ENSG00000104824	HNRNPL	4368.65	0.432127	3.55463e-08	1.94424e-06
ENSG00000120690	ELF1	1253.73	0.431791	0.000136648	0.00223606
ENSG00000170266	GLB1	4045.84	0.431393	4.2286e-05	0.000830945
ENSG00000152234	ATP5F1A	17623.1	0.431011	1.40287e-07	6.47478e-06
ENSG00000119782	FKBP1B	438.654	0.43052	0.000143775	0.00233149
ENSG00000165806	CASP7	495.794	0.430432	0.00500281	0.0410508
ENSG00000128951	DUT	843.485	0.430126	0.00408084	0.0350241
ENSG00000116898	MRPS15	1513.03	0.429024	7.52119e-05	0.00135406
ENSG00000129824	RPS4Y1	9134.97	0.429019	0.000453643	0.00595237
ENSG00000122705	CLTA	5154.8	0.428977	6.94828e-07	2.5656e-05
ENSG00000254999	BRK1	4918.97	0.428755	5.2533e-05	0.000998833
ENSG00000168101	NUDT16L1	773.865	0.428627	0.00149005	0.0156764
ENSG00000091428	RAPGEF4	376.395	0.42859	0.000165575	0.00263113
ENSG00000109606	DHX15	4696.14	0.428286	0.00056528	0.00716552
ENSG00000091732	ZC3HC1	627.982	0.427538	0.000223349	0.00335533
ENSG00000188612	SUMO2	2487.67	0.425852	5.84316e-05	0.00109249
ENSG00000166595	CIAO2B	1283.31	0.425702	0.00110558	0.0123466
ENSG00000185627	PSMD13	3434.21	0.424165	6.57808e-06	0.000169073
ENSG00000146242	TPBG	700.303	0.424036	1.55914e-07	7.11311e-06
ENSG00000088986	DYNLL1	6960.29	0.423432	3.57777e-05	0.000731061
ENSG00000239672	NME1	2299.11	0.423351	2.28421e-05	0.000496459
ENSG00000104687	GSR	1492.18	0.423233	3.64498e-06	0.000104899
ENSG00000170525	PFKFB3	1281.95	0.423169	0.000237284	0.00352975
ENSG00000100650	SRSF5	3910.07	0.422718	0.000454048	0.00595374
ENSG00000177600	RPLP2	7790.93	0.422471	8.71965e-06	0.000215273
ENSG00000106028	SSBP1	2069.67	0.421755	0.00224989	0.0217838
ENSG00000145050	MANF	2109.21	0.421593	3.19844e-05	0.000661746
ENSG00000135452	TSPAN31	728.443	0.421306	0.00520495	0.0423062
ENSG00000205629	LCMT1	1159.29	0.420252	1.21658e-08	7.77043e-07
ENSG00000197747	S100A10	3790.26	0.420195	0.00335045	0.0300176
ENSG00000103363	ELOB	3934.79	0.419099	0.00514117	0.0419302
ENSG00000126756	UXT	809.898	0.418307	0.000411662	0.00548513
ENSG00000140931	CMTM3	1450.95	0.417229	0.000268391	0.0039364
ENSG00000140740	UQCRC2	4628.54	0.417047	0.000153231	0.00247267
ENSG00000143398	PIP5K1A	2729.76	0.416087	4.88044e-07	1.89848e-05
ENSG00000010219	DYRK4	557.866	0.415903	0.000243968	0.00361299
ENSG00000075223	SEMA3C	7356.05	0.415867	0.00546967	0.0440063
ENSG00000167699	GLOD4	2894.5	0.415346	6.66443e-06	0.000170706
ENSG00000163468	CCT3	11533.3	0.415294	1.77819e-09	1.40833e-07
ENSG00000122034	GTF3A	2044.56	0.415055	0.00143208	0.0151876
ENSG00000155099	PIP4P2	741.037	0.414851	0.00436213	0.0368162
ENSG00000149557	FEZ1	3581.08	0.41472	1.72234e-06	5.48269e-05
ENSG00000253846	PCDHGA10	1573.63	0.41452	0.000325474	0.00460643
ENSG00000166199	ALKBH3	377.328	0.414025	0.00262276	0.0246584
ENSG00000131269	ABCB7	489.071	0.413926	0.00258064	0.0243665
ENSG00000141076	UTP4	1642.69	0.41371	5.94155e-05	0.00110357
ENSG00000140264	SERF2	9867.25	0.41362	0.00222162	0.021584
ENSG00000120885	CLU	3257.36	0.413206	0.00147254	0.0155223
ENSG00000086065	CHMP5	2112.95	0.413202	0.0033647	0.030118
ENSG00000136868	SLC31A1	955.672	0.413164	2.30408e-05	0.00049951
ENSG00000174684	B4GAT1	2116.4	0.41305	5.26502e-06	0.00014164
ENSG00000121691	CAT	1005.01	0.413036	0.00168122	0.0172925
ENSG00000164978	NUDT2	574.503	0.412876	0.000933531	0.0107967
ENSG00000085662	AKR1B1	2143.08	0.412845	3.06747e-07	1.29501e-05
ENSG00000228474	OST4	3718.19	0.412607	0.00100855	0.0114928
ENSG00000181163	NPM1	15772.3	0.411708	0.00278193	0.0258238
ENSG00000106803	SEC61B	2063.55	0.411327	0.00135182	0.0145547
ENSG00000129460	NGDN	692.302	0.410546	0.00109699	0.0122784
ENSG00000079739	PGM1	1522.22	0.410384	1.68206e-06	5.38911e-05
ENSG00000182636	NDN	1699.47	0.40987	0.00125411	0.0136212
ENSG00000159199	ATP5MC1	2157.5	0.409436	8.97134e-06	0.000220388
ENSG00000107077	KDM4C	777.878	0.409295	0.00482525	0.0399582
ENSG00000142230	SAE1	5484.85	0.408828	7.79839e-11	8.39174e-09
ENSG00000116459	ATP5PB	4877.54	0.408708	0.00209314	0.0206087
ENSG00000198830	HMGN2	5241.45	0.408492	7.38812e-06	0.000187785
ENSG00000108826	MRPL27	844.862	0.407787	0.00294331	0.027043
ENSG00000127952	STYXL1	475.209	0.407565	2.69398e-05	0.000570489
ENSG00000132341	RAN	8782.02	0.406989	0.00013436	0.00220408
ENSG00000130520	LSM4	2863.58	0.406829	3.14759e-06	9.16506e-05
ENSG00000088298	EDEM2	602.003	0.406636	5.92647e-05	0.00110357
ENSG00000169021	UQCRFS1	1638.31	0.40659	4.93049e-06	0.000135213
ENSG00000178974	FBXO34	694.852	0.406536	7.34291e-05	0.00132655
ENSG00000136942	RPL35	12027.2	0.406417	8.62141e-05	0.00152278
ENSG00000249264	EEF1A1P9	120.227	0.406049	0.00280388	0.0260032
ENSG00000120254	MTHFD1L	1014.17	0.405066	2.49605e-05	0.000534289
ENSG00000166797	CIAO2A	738.718	0.404055	0.000972251	0.0111781
ENSG00000100601	ALKBH1	462.629	0.40379	0.00216738	0.0211608
ENSG00000156467	UQCRB	5952.57	0.40327	0.00226878	0.0218917
ENSG00000124226	RNF114	1411.64	0.403213	6.86453e-05	0.00125154
ENSG00000176894	PXMP2	147.717	0.402831	0.00362635	0.0318834
ENSG00000077380	DYNC1I2	5355.11	0.402733	0.000336852	0.0047318
ENSG00000178057	NDUFAF3	554.715	0.40242	0.000213092	0.00322817
ENSG00000133398	MED10	854.353	0.402001	5.77272e-06	0.00015119
ENSG00000006042	TMEM98	1049.02	0.401739	0.000398315	0.00536506
ENSG00000286190		852.272	0.401258	0.0014317	0.0151876
ENSG00000174721	FGFBP3	1783.96	0.400803	0.0020016	0.0198555
ENSG00000166033	HTRA1	1110.48	0.400639	0.000268802	0.00393951
ENSG00000198513	ATL1	1492.47	0.400594	0.00015931	0.00255413
ENSG00000167088	SNRPD1	1428.48	0.400311	0.000184859	0.00287753
ENSG00000197451	HNRNPAB	4531.3	0.399848	2.4464e-08	1.41221e-06
ENSG00000123268	ATF1	281.235	0.399649	0.00573619	0.0455582
ENSG00000108561	C1QBP	3425.43	0.399099	0.000187162	0.00290651
ENSG00000111725	PRKAB1	1372.95	0.39887	2.9595e-09	2.1865e-07
ENSG00000155876	RRAGA	1757.68	0.398757	2.52822e-06	7.56999e-05
ENSG00000132676	DAP3	2571.31	0.398698	4.61619e-05	0.000894331
ENSG00000074842	MYDGF	1724.31	0.398642	0.00362795	0.0318834
ENSG00000111653	ING4	1176.28	0.398261	9.69121e-05	0.00167532
ENSG00000154277	UCHL1	10910	0.398237	4.30296e-07	1.69718e-05
ENSG00000105677	TMEM147	1227.77	0.398204	5.51296e-05	0.00103959
ENSG00000104635	SLC39A14	1265.45	0.398063	0.00129295	0.0139893
ENSG00000089289	IGBP1	1912.65	0.3979	3.2944e-05	0.000678763
ENSG00000169032	MAP2K1	1424.75	0.397876	7.05364e-05	0.0012813
ENSG00000173163	COMMD1	649.407	0.397431	2.57607e-05	0.00054949
ENSG00000167220	HDHD2	113.708	0.397408	0.00184148	0.0186122
ENSG00000106066	CPVL	1718.36	0.397287	0.00220263	0.021431
ENSG00000147416	ATP6V1B2	5508.44	0.397277	1.36363e-05	0.000318394
ENSG00000111678	C12orf57	1115.89	0.396804	0.0025739	0.0243261
ENSG00000169372	CRADD	211.36	0.396736	0.00223066	0.0216082
ENSG00000168496	FEN1	1220.42	0.396696	0.000508336	0.00654425
ENSG00000149273	RPS3	32668	0.395966	0.000183434	0.00285759
ENSG00000188186	LAMTOR4	1111.81	0.395196	8.24395e-05	0.0014679
ENSG00000124614	RPS10	1129.91	0.395191	0.000329764	0.00465051
ENSG00000123374	CDK2	989.536	0.394708	0.000160113	0.00256284
ENSG00000108578	BLMH	2057.91	0.394629	2.00252e-06	6.24409e-05
ENSG00000198492	YTHDF2	2760.82	0.394581	2.09065e-08	1.24309e-06
ENSG00000111906	HDDC2	1703.56	0.394318	1.3541e-05	0.000316918
ENSG00000114125	RNF7	1694.27	0.393776	7.71301e-07	2.81767e-05
ENSG00000229833	PET100	560.617	0.393635	0.000890065	0.0104317
ENSG00000137547	MRPL15	1429.35	0.393055	0.000212105	0.00322061
ENSG00000135821	GLUL	5027.27	0.392827	0.000352614	0.00488918
ENSG00000159128	IFNGR2	1008.08	0.392785	0.00299291	0.0274223
ENSG00000132323	ILKAP	595.35	0.392137	0.00140292	0.0149504
ENSG00000010932	FMO1	15.8471	0.392089	0.00468061	0.0390709
ENSG00000166086	JAM3	3714.17	0.391855	5.16025e-06	0.000139772
ENSG00000065427	KARS1	5332.94	0.391833	8.52341e-08	4.17732e-06
ENSG00000161057	PSMC2	2924.34	0.391823	0.000861716	0.0102004
ENSG00000134330	IAH1	717.368	0.391458	0.0011601	0.0128181
ENSG00000079459	FDFT1	3849.74	0.391115	0.000926244	0.0107501
ENSG00000165948	IFI27L1	381.556	0.390912	0.00569367	0.0453296
ENSG00000182149	IST1	3286.28	0.389158	3.56642e-07	1.45598e-05
ENSG00000156471	PTDSS1	2273.83	0.388987	1.39146e-07	6.45219e-06
ENSG00000198431	TXNRD1	3549.88	0.388869	1.97577e-06	6.18012e-05
ENSG00000214087	ARL16	922.809	0.38881	7.86387e-05	0.00141037
ENSG00000117394	SLC2A1	1849.89	0.38807	1.21858e-06	4.13856e-05
ENSG00000114956	DGUOK	1475.01	0.388033	1.59745e-05	0.000366859
ENSG00000102054	RBBP7	3084.67	0.387118	0.0010873	0.0121906
ENSG00000189159	JPT1	7992.95	0.387036	1.81757e-13	3.46037e-11
ENSG00000163811	WDR43	1556.59	0.386493	0.000234119	0.00349326
ENSG00000153048	CARHSP1	983.718	0.385375	0.000486334	0.00630197
ENSG00000121022	COPS5	1646.79	0.385025	0.000413941	0.00550439
ENSG00000237190	CDKN2AIPNL	792.95	0.384995	0.000489147	0.00632601
ENSG00000185803	SLC52A2	846.171	0.384905	0.00582727	0.046189
ENSG00000140365	COMMD4	735.906	0.383974	0.000928215	0.010754
ENSG00000173113	TRMT112	1810.92	0.383798	0.000237226	0.00352975
ENSG00000172059	KLF11	845.992	0.383767	0.000285946	0.00413869
ENSG00000139637	MYG1	1024.43	0.383657	0.000982771	0.0112609
ENSG00000145912	NHP2	1319.04	0.383263	0.000465153	0.00608208
ENSG00000166788	SAAL1	437.398	0.382659	0.000803078	0.0096032
ENSG00000143198	MGST3	2342.42	0.382186	0.000168104	0.0026649
ENSG00000082515	MRPL22	679.134	0.382139	0.00404555	0.0347967
ENSG00000131143	COX4I1	8875.13	0.381088	1.76651e-07	7.84236e-06
ENSG00000214113	LYRM4	1510.62	0.381014	0.000200902	0.00307409
ENSG00000197329	PELI1	2093.02	0.37929	0.000472628	0.00615255
ENSG00000135999	EPC2	1631.38	0.379257	0.00150156	0.0157706
ENSG00000102309	PIN4	660.859	0.378951	0.000190543	0.00294746
ENSG00000151632	AKR1C2	310.57	0.378845	0.000576543	0.00728033
ENSG00000100316	RPL3	43602.1	0.37787	1.66087e-07	7.45695e-06
ENSG00000149357	LAMTOR1	2439.56	0.377606	0.00089166	0.0104405
ENSG00000137142	IGFBPL1	3985.82	0.377559	0.00637192	0.0496709
ENSG00000143621	ILF2	8426.21	0.376643	2.10758e-05	0.000461617
ENSG00000100804	PSMB5	4094.67	0.376581	1.29978e-05	0.000306376
ENSG00000135404	CD63	13528.5	0.375991	0.00312413	0.0283333
ENSG00000171530	TBCA	2524.1	0.375217	0.00497729	0.0409423
ENSG00000147224	PRPS1	1950.67	0.374575	0.000102093	0.00175016
ENSG00000197982	C1orf122	928.655	0.374152	0.000258279	0.00380783
ENSG00000111266	DUSP16	1943.61	0.374108	0.00551309	0.0442298
ENSG00000120029	ARMH3	1365.82	0.373938	8.48468e-05	0.00150443
ENSG00000089157	RPLP0	39904.4	0.373786	9.12047e-06	0.000223423
ENSG00000084623	EIF3I	4543.97	0.373141	1.63416e-06	5.28697e-05
ENSG00000204628	RACK1	32036.8	0.372789	1.03465e-06	3.60671e-05
ENSG00000211445	GPX3	77.8241	0.372584	0.000834287	0.00992721
ENSG00000148498	PARD3	2397.87	0.372584	5.03825e-05	0.000962915
ENSG00000104613	INTS10	1092.47	0.37228	0.00640976	0.0499102
ENSG00000105254	TBCB	4440.76	0.372204	2.50349e-06	7.51046e-05
ENSG00000049541	RFC2	909.994	0.371763	1.2817e-05	0.000303199
ENSG00000138375	SMARCAL1	650.59	0.371466	0.00124942	0.0135973
ENSG00000130770	ATP5IF1	2942.8	0.371082	0.000402374	0.00540136
ENSG00000164615	CAMLG	1053.87	0.371024	0.00140587	0.0149737
ENSG00000107745	MICU1	1824.97	0.370384	3.17693e-06	9.23689e-05
ENSG00000072958	AP1M1	2296.68	0.370035	0.00267841	0.025039
ENSG00000184983	NDUFA6	2789.52	0.369947	0.000360113	0.004955
ENSG00000125991	ERGIC3	6872.71	0.369878	0.000646828	0.00803967
ENSG00000150459	SAP18	4509.51	0.368472	5.10168e-06	0.000138754
ENSG00000145246	ATP10D	636.228	0.367624	0.000135983	0.00222701
ENSG00000130005	GAMT	556.092	0.36738	0.0008403	0.00998676
ENSG00000184515	BEX5	205.234	0.367361	0.00100526	0.0114656
ENSG00000196569	LAMA2	1054.68	0.367286	0.003411	0.0303814
ENSG00000133169	BEX1	2852.56	0.365947	7.55052e-08	3.76575e-06
ENSG00000101452	DHX35	457.577	0.365049	0.000604099	0.00757995
ENSG00000113194	FAF2	3054.69	0.36451	1.40092e-07	6.47478e-06
ENSG00000119689	DLST	3330.73	0.364208	5.81952e-06	0.000152014
ENSG00000143256	PFDN2	1535.99	0.36343	6.3912e-07	2.38316e-05
ENSG00000278845	MRPL45	1472.44	0.36289	0.000778087	0.00935973
ENSG00000149932	TMEM219	1011.36	0.362818	0.00356074	0.0314885
ENSG00000184220	CMSS1	1259.35	0.362666	0.000441884	0.00581349
ENSG00000132305	IMMT	4479.38	0.362445	0.000263716	0.00387933
ENSG00000138279	ANXA7	1609.25	0.362051	1.33945e-05	0.000314232
ENSG00000170892	TSEN34	1016.63	0.36196	0.00110698	0.0123553
ENSG00000163902	RPN1	8174.12	0.361607	1.52922e-06	5.02131e-05
ENSG00000159348	CYB5R1	1526.98	0.361589	2.67693e-08	1.52747e-06
ENSG00000227057	WDR46	1254.45	0.361543	2.72158e-05	0.000575105
ENSG00000183077	AFMID	532.731	0.360967	0.00173766	0.0177828
ENSG00000149532	CPSF7	2717.16	0.360925	0.00151902	0.0159135
ENSG00000135390	ATP5MC2	6718.17	0.360686	1.32851e-06	4.44334e-05
ENSG00000165637	VDAC2	1786.25	0.360608	0.000280868	0.00407712
ENSG00000113068	PFDN1	2905.07	0.360511	0.00337863	0.0302017
ENSG00000170291	ELP5	1160.55	0.360268	0.00107728	0.0121125
ENSG00000226950	DANCR	868.025	0.359606	9.58875e-07	3.39637e-05
ENSG00000163832	ELP6	910.527	0.359504	3.67432e-05	0.000745405
ENSG00000113552	GNPDA1	1757.95	0.358966	0.00450171	0.0377685
ENSG00000244038	DDOST	11358.3	0.358235	0.000435617	0.00573866
ENSG00000135446	CDK4	2434.62	0.35812	5.71704e-05	0.00107398
ENSG00000001036	FUCA2	1467.23	0.357802	0.000449083	0.00590036
ENSG00000163382	NAXE	1008.16	0.357273	0.000196584	0.00302487
ENSG00000137274	BPHL	387.182	0.357225	0.00303864	0.0277386
ENSG00000105171	POP4	735.712	0.35691	0.00418223	0.0356781
ENSG00000115685	PPP1R7	1855.33	0.356621	6.2539e-08	3.17506e-06
ENSG00000141127	PRPSAP2	986.421	0.356605	0.00441198	0.0371259
ENSG00000165943	MOAP1	3310.66	0.35609	3.83432e-05	0.000764547
ENSG00000186468	RPS23	16397.9	0.355911	0.00550737	0.0442219
ENSG00000149179	C11orf49	1399.83	0.355649	2.99467e-05	0.000624731
ENSG00000164045	CDC25A	746.967	0.355152	0.00194819	0.0194721
ENSG00000198034	RPS4X	27818.5	0.354492	0.000198191	0.00304024
ENSG00000183978	COA3	1168.29	0.354014	4.8875e-05	0.00093954
ENSG00000151491	EPS8	2119.27	0.353966	0.00619792	0.0486786
ENSG00000074800	ENO1	31849.5	0.35374	4.09286e-05	0.000809577
ENSG00000100603	SNW1	2832.4	0.352457	8.67514e-05	0.00153091
ENSG00000183431	SF3A3	3569.76	0.352187	0.000218671	0.00329253
ENSG00000125821	DTD1	850.97	0.351771	0.000312366	0.00444313
ENSG00000146066	HIGD2A	831.979	0.351718	0.000338663	0.00475232
ENSG00000108528	SLC25A11	1814.24	0.350962	0.00399175	0.0344386
ENSG00000225921	NOL7	1238.04	0.350947	0.00140267	0.0149504
ENSG00000128463	EMC4	852.958	0.349673	4.74788e-05	0.000915365
ENSG00000137513	NARS2	684.035	0.348771	5.25959e-05	0.000998833
ENSG00000005889	ZFX	454.184	0.348717	0.00550764	0.0442219
ENSG00000075975	MKRN2	1443.36	0.348668	0.00145376	0.0153845
ENSG00000177156	TALDO1	2782.84	0.346702	0.00021436	0.00323995
ENSG00000067560	RHOA	12068.7	0.346571	0.000656883	0.00813401
ENSG00000114988	LMAN2L	1143.98	0.346538	0.000608978	0.0076315
ENSG00000198947	DMD	1191.77	0.34599	0.000237456	0.00352975
ENSG00000126226	PCID2	641.386	0.345843	0.00468465	0.0390742
ENSG00000015592	STMN4	5206.84	0.345621	0.000309929	0.00441482
ENSG00000166902	MRPL16	744.388	0.345352	0.00117656	0.0129421
ENSG00000233276	GPX1	1979.3	0.345268	0.0036048	0.0317646
ENSG00000112130	RNF8	735.734	0.344228	0.00391687	0.0338664
ENSG00000181929	PRKAG1	1597.32	0.344099	1.9882e-05	0.000437769
ENSG00000117748	RPA2	1320.68	0.344046	0.000524513	0.00671322
ENSG00000102144	PGK1	11368.1	0.343989	0.000107414	0.00182715
ENSG00000100216	TOMM22	2508.83	0.343888	4.28845e-05	0.000841539
ENSG00000144909	OSBPL11	758.797	0.343556	0.000351355	0.00487856
ENSG00000076716	GPC4	2837.94	0.342565	0.000598781	0.00752275
ENSG00000179958	DCTPP1	681.844	0.342511	0.000121868	0.00203455
ENSG00000151779	NBAS	2468.43	0.342472	0.000575657	0.00727378
ENSG00000135108	FBXO21	1772.11	0.342471	0.000101328	0.00174157
ENSG00000100911	PSME2	1503.67	0.342362	0.00034934	0.00486423
ENSG00000130313	PGLS	1047.42	0.342132	0.00138199	0.0148148
ENSG00000185825	BCAP31	3562.68	0.342124	3.71283e-05	0.000748615
ENSG00000159228	CBR1	816.8	0.342096	0.00181776	0.0184289
ENSG00000113845	TIMMDC1	1601.23	0.341936	0.000861718	0.0102004
ENSG00000131558	EXOC4	3251.99	0.3418	0.00123025	0.0134298
ENSG00000084072	PPIE	932.362	0.341601	0.00030496	0.00435658
ENSG00000160752	FDPS	1936.03	0.341351	0.00199881	0.0198378
ENSG00000148120	AOPEP	936.025	0.340198	0.00563105	0.0449395
ENSG00000154518	ATP5MC3	4223.85	0.3401	0.000191476	0.00295933
ENSG00000136045	PWP1	1819.01	0.340045	0.0026008	0.0245101
ENSG00000171224	FAM241B	402.731	0.339405	0.00321816	0.0289898
ENSG00000161981	SNRNP25	1244.62	0.33937	0.000695448	0.00852623
ENSG00000100100	PIK3IP1	1083.69	0.338212	6.88079e-07	2.54654e-05
ENSG00000114054	PCCB	1786.13	0.337945	4.40759e-07	1.72471e-05
ENSG00000141698	NT5C3B	2353.42	0.337511	2.38248e-06	7.24626e-05
ENSG00000117362	APH1A	2580.32	0.337439	0.00184649	0.0186438
ENSG00000002549	LAP3	1397.68	0.337098	0.00343589	0.0305756
ENSG00000099901	RANBP1	2352.34	0.335836	0.000581052	0.00732791
ENSG00000044115	CTNNA1	16525	0.335807	9.69866e-05	0.00167532
ENSG00000122557	HERPUD2	715.723	0.335571	0.00316579	0.0286222
ENSG00000145022	TCTA	1110.55	0.335049	0.000326138	0.00460924
ENSG00000090013	BLVRB	403.788	0.334552	0.00365217	0.0320253
ENSG00000131871	SELENOS	1151.24	0.334543	0.00149987	0.015763
ENSG00000139579	NABP2	1187.33	0.334161	0.0018454	0.0186423
ENSG00000111775	COX6A1	2040.45	0.333509	0.000514633	0.00661242
ENSG00000132205	EMILIN2	295.961	0.333496	0.0024004	0.0229516
ENSG00000099622	CIRBP	5274.93	0.333479	5.75396e-06	0.000150899
ENSG00000113312	TTC1	1777.92	0.333466	0.000953932	0.0110069
ENSG00000142534	RPS11	30917.1	0.333293	0.000866363	0.0102351
ENSG00000184009	ACTG1	110842	0.333112	1.10865e-06	3.81763e-05
ENSG00000032389	EIPR1	726.91	0.332652	0.000483138	0.00626465
ENSG00000125037	EMC3	1585.8	0.332366	0.000645155	0.00802391
ENSG00000054116	TRAPPC3	1491.43	0.332256	8.80886e-06	0.000217205
ENSG00000143222	UFC1	2059.17	0.332125	1.2061e-05	0.000287373
ENSG00000168090	COPS6	3010.24	0.331435	1.49369e-05	0.000346717
ENSG00000022277	RTF2	2048.4	0.330969	4.06804e-07	1.62722e-05
ENSG00000129255	MPDU1	1509.09	0.330893	0.000341006	0.00477504
ENSG00000169902	TPST1	934.874	0.329851	0.00636255	0.0496174
ENSG00000173692	PSMD1	5614.95	0.329808	0.00195237	0.0194941
ENSG00000169189	NSMCE1	1026.18	0.329693	0.00116098	0.0128206
ENSG00000197157	SND1	7929.98	0.329608	0.00289905	0.0266734
ENSG00000174748	RPL15	25718.2	0.329523	0.0041393	0.0354337
ENSG00000188690	UROS	1633.41	0.328898	3.96343e-06	0.000112653
ENSG00000084207	GSTP1	7030.85	0.328811	0.000360503	0.00495562
ENSG00000142168	SOD1	5921.23	0.328386	3.48432e-07	1.42836e-05
ENSG00000171960	PPIH	668.765	0.328171	0.00628302	0.0491427
ENSG00000103544	VPS35L	1852.2	0.327669	0.000120247	0.00201353
ENSG00000159720	ATP6V0D1	3672.47	0.327537	6.07153e-05	0.00112247
ENSG00000168883	USP39	1723.32	0.327344	0.00216967	0.0211727
ENSG00000096384	HSP90AB1	49910.1	0.326007	6.21837e-06	0.00016158
ENSG00000100353	EIF3D	5331.64	0.32576	2.75646e-07	1.18134e-05
ENSG00000101474	APMAP	6024.66	0.325121	3.10616e-07	1.30577e-05
ENSG00000156508	EEF1A1	146667	0.32504	0.00476638	0.0395866
ENSG00000120705	ETF1	3506.59	0.324825	0.000217348	0.0032801
ENSG00000134202	GSTM3	1113.04	0.324776	0.00357325	0.0315708
ENSG00000161970	RPL26	8578.78	0.324457	0.000921676	0.0107159
ENSG00000081181	ARG2	268.962	0.324431	0.00151888	0.0159135
ENSG00000198931	APRT	1218.19	0.324359	0.00612199	0.0481396
ENSG00000145919	BOD1	1762.75	0.324238	0.00363999	0.0319325
ENSG00000006210	CX3CL1	147.676	0.324187	0.00273621	0.025483
ENSG00000134014	ELP3	1622.73	0.324119	0.00517669	0.0421284
ENSG00000165283	STOML2	2135.44	0.324108	0.00141409	0.0150532
ENSG00000165264	NDUFB6	673.21	0.323716	0.00112584	0.0125093
ENSG00000100138	SNU13	3618.69	0.323206	3.85843e-05	0.00076858
ENSG00000132002	DNAJB1	2641.22	0.322411	0.000163969	0.00261496
ENSG00000108883	EFTUD2	3935.03	0.322025	2.05432e-07	9.07937e-06
ENSG00000108953	YWHAE	25824.5	0.321975	0.000615003	0.00769725
ENSG00000121390	PSPC1	1671.8	0.32173	0.00286266	0.0264368
ENSG00000143870	PDIA6	12002.1	0.321317	0.00249172	0.0236681
ENSG00000163882	POLR2H	612.096	0.320748	0.00195617	0.0195223
ENSG00000130725	UBE2M	1858.85	0.320347	0.00331078	0.0297382
ENSG00000183624	HMCES	1164.82	0.320109	1.41776e-07	6.51315e-06
ENSG00000215021	PHB2	5331.36	0.319892	0.000823747	0.0098136
ENSG00000159461	AMFR	2400.91	0.319667	0.000326543	0.00461166
ENSG00000184117	NIPSNAP1	5866.46	0.318535	1.48668e-11	1.80591e-09
ENSG00000134802	SLC43A3	229.96	0.318359	0.00035554	0.00491936
ENSG00000116478	HDAC1	1465.3	0.318183	0.000741737	0.00897701
ENSG00000100938	GMPR2	1645.89	0.317572	4.98947e-06	0.000136264
ENSG00000086061	DNAJA1	10555.9	0.317561	0.00535943	0.0432953
ENSG00000138614	INTS14	1005.14	0.317546	0.00318908	0.0287802
ENSG00000138363	ATIC	2356.9	0.316619	6.65857e-05	0.00121848
ENSG00000013275	PSMC4	3246.88	0.316338	0.000324335	0.00459359
ENSG00000064419	TNPO3	2836.57	0.315692	9.23432e-05	0.00161234
ENSG00000142507	PSMB6	3244.61	0.314923	0.000286211	0.00413886
ENSG00000198964	SGMS1	621.111	0.31438	0.00531747	0.0430441
ENSG00000115484	CCT4	5554.64	0.314369	0.000651623	0.00808405
ENSG00000167881	SRP68	2230.43	0.314358	0.000739565	0.0089562
ENSG00000132155	RAF1	3037.01	0.314124	9.52401e-05	0.00165708
ENSG00000131236	CAP1	7838.72	0.313973	0.000240763	0.00357355
ENSG00000158864	NDUFS2	3288.94	0.313573	0.000207455	0.00316457
ENSG00000091640	SPAG7	1652	0.312822	0.00240752	0.0230062
ENSG00000242485	MRPL20	1398.32	0.311764	5.37565e-06	0.000143179
ENSG00000163694	RBM47	79.288	0.31167	0.00262801	0.024696
ENSG00000092841	MYL6	25685.4	0.311648	0.00532401	0.0430618
ENSG00000105568	PPP2R1A	11379.1	0.311454	0.000955428	0.0110178
ENSG00000084090	STARD7	4289.35	0.311239	0.000356477	0.0049255
ENSG00000204568	MRPS18B	1876.05	0.310903	1.58553e-05	0.000365274
ENSG00000135829	DHX9	9575.22	0.309988	0.00554928	0.0444301
ENSG00000124459	ZNF45	528.789	0.309938	0.00405308	0.0348412
ENSG00000175203	DCTN2	5569.12	0.309494	2.80399e-06	8.24948e-05
ENSG00000270170	NCBP2AS2	438.19	0.309083	0.00236851	0.0227102
ENSG00000102317	RBM3	5642.96	0.308762	0.000338916	0.0047525
ENSG00000136875	PRPF4	1381.87	0.308494	0.000104251	0.00177946
ENSG00000139112	GABARAPL1	2892.31	0.307998	2.99993e-05	0.000624731
ENSG00000172354	GNB2	4990.36	0.307902	0.00606971	0.0477664
ENSG00000102316	MAGED2	18984.4	0.307533	0.000139228	0.00227265
ENSG00000120306	CYSTM1	995.228	0.306922	0.000545537	0.00695533
ENSG00000129103	SUMF2	4033.77	0.306184	0.00457369	0.0382913
ENSG00000130826	DKC1	1613.29	0.305293	0.000110361	0.00186553
ENSG00000174547	MRPL11	769.938	0.30497	0.003895	0.0337362
ENSG00000117751	PPP1R8	1988.98	0.304692	0.00204003	0.0201661
ENSG00000137106	GRHPR	3224.06	0.304321	0.00435027	0.0367786
ENSG00000139641	ESYT1	3858.88	0.303834	0.00588408	0.0465647
ENSG00000057757	PITHD1	1738.5	0.303479	1.75825e-05	0.000396507
ENSG00000265354	TIMM23	1914.21	0.303435	0.000405474	0.00542092
ENSG00000172531	PPP1CA	4182.21	0.302089	0.00155909	0.0162132
ENSG00000102572	STK24	1986.2	0.301493	0.000847037	0.0100608
ENSG00000174460	ZCCHC12	731.823	0.301344	0.00235547	0.022607
ENSG00000109919	MTCH2	3504.78	0.30132	0.000102871	0.00176045
ENSG00000140990	NDUFB10	2033.39	0.300869	0.000346248	0.00483819
ENSG00000165280	VCP	13715.2	0.300456	5.49809e-05	0.00103777
ENSG00000167969	ECI1	508.545	0.300199	7.08764e-05	0.00128512
ENSG00000117139	KDM5B	6509.31	0.299092	0.000686469	0.00842659
ENSG00000221988	PPT2	567.211	0.2988	0.000964899	0.0111076
ENSG00000090520	DNAJB11	1955.13	0.298201	0.000133015	0.00218746
ENSG00000136930	PSMB7	4368.8	0.297994	4.91808e-05	0.0009445
ENSG00000106305	AIMP2	613.975	0.297871	0.00158741	0.0164818
ENSG00000099783	HNRNPM	6366.74	0.297695	1.26313e-05	0.000299162
ENSG00000141580	WDR45B	2510.32	0.296495	0.000268321	0.0039364
ENSG00000109016	DHRS7B	414.936	0.296333	0.00492815	0.0406064
ENSG00000101361	NOP56	3533.85	0.296315	0.00190692	0.0191368
ENSG00000135486	HNRNPA1	22767	0.296017	0.000798292	0.00955633
ENSG00000149792	MRPL49	1500.97	0.294587	0.000976168	0.0111982
ENSG00000130147	SH3BP4	2290.55	0.294252	0.000887439	0.0104219
ENSG00000242372	EIF6	1740.34	0.293278	0.000192861	0.00297635
ENSG00000101158	NELFCD	1769.29	0.292745	0.000158353	0.00254083
ENSG00000168610	STAT3	7058.67	0.29105	0.002776	0.0257929
ENSG00000087460	GNAS	40344.6	0.290554	0.0009854	0.0112715
ENSG00000089597	GANAB	18531.2	0.290308	0.000655589	0.00812307
ENSG00000251664	PCDHA12	282.671	0.289946	4.32321e-05	0.000845846
ENSG00000105518	TMEM205	718.159	0.289588	0.00540613	0.0436013
ENSG00000161016	RPL8	27976.9	0.289173	0.00126024	0.0136728
ENSG00000159352	PSMD4	4155.12	0.28913	1.60476e-05	0.000367758
ENSG00000166681	BEX3	6034.17	0.288652	2.63527e-07	1.13185e-05
ENSG00000110880	CORO1C	8462.92	0.288305	8.37664e-05	0.00149018
ENSG00000205155	PSENEN	670.029	0.288006	8.48713e-05	0.00150443
ENSG00000116670	MAD2L2	1506.85	0.287548	3.31213e-05	0.000681706
ENSG00000084092	NOA1	777.949	0.287402	7.52258e-05	0.00135406
ENSG00000106638	TBL2	1404.2	0.286422	0.000401856	0.00539806
ENSG00000010256	UQCRC1	3535.75	0.285861	0.00029426	0.00423118
ENSG00000110713	NUP98	3039.89	0.28537	0.000151314	0.00244773
ENSG00000132792	CTNNBL1	1425.04	0.285094	0.000639453	0.00796801
ENSG00000105993	DNAJB6	2285.47	0.284532	0.00492083	0.0405799
ENSG00000118705	RPN2	12408.3	0.283708	0.000498213	0.00642646
ENSG00000111669	TPI1	12837.3	0.283469	5.86649e-05	0.00109582
ENSG00000136463	TACO1	548.959	0.283413	0.00208005	0.0205003
ENSG00000144580	CNOT9	1931.77	0.282975	0.00473032	0.0393712
ENSG00000072506	HSD17B10	2443.68	0.282818	0.00131353	0.0141887
ENSG00000162735	PEX19	1838.5	0.282803	0.00480156	0.0398119
ENSG00000180304	OAZ2	3958.21	0.281621	0.00100126	0.0114331
ENSG00000125166	GOT2	3592.3	0.280697	2.57816e-05	0.00054949
ENSG00000178980	SELENOW	4299.29	0.280635	0.00502738	0.041208
ENSG00000129187	DCTD	1499.14	0.279193	0.000160384	0.0025651
ENSG00000136141	LRCH1	1028.86	0.278805	0.00620916	0.048709
ENSG00000198176	TFDP1	1616.06	0.27834	0.00468496	0.0390742
ENSG00000178982	EIF3K	4088.23	0.277606	8.42363e-05	0.00149586
ENSG00000169612	RAMAC	461.087	0.277215	0.000276622	0.00403619
ENSG00000157916	RER1	1620.07	0.27715	0.00124047	0.0135101
ENSG00000147164	SNX12	2790.5	0.27706	0.00522294	0.0424285
ENSG00000084754	HADHA	6035.72	0.276931	0.000621922	0.00776422
ENSG00000186184	POLR1D	2176.65	0.276692	0.00391058	0.0338416
ENSG00000167815	PRDX2	6078.5	0.276328	9.39085e-05	0.00163561
ENSG00000116857	TMEM9	2100.34	0.276204	0.000789587	0.00946357
ENSG00000131043	AAR2	1310.45	0.276156	2.53711e-06	7.57263e-05
ENSG00000170310	STX8	1153.64	0.274029	0.00567124	0.0451874
ENSG00000135930	EIF4E2	2503.85	0.273985	0.000358295	0.00494373
ENSG00000167986	DDB1	11879.7	0.273288	7.3712e-06	0.000187596
ENSG00000075624	ACTB	95370.3	0.27225	0.00249352	0.0236681
ENSG00000102974	CTCF	2107.87	0.271791	0.000349925	0.00486895
ENSG00000051108	HERPUD1	1493.3	0.270453	0.0041136	0.0352747
ENSG00000103018	CYB5B	2700.63	0.269334	0.00231875	0.0223107
ENSG00000179091	CYC1	1947.41	0.269225	0.0025552	0.0241955
ENSG00000119421	NDUFA8	1316.75	0.268646	0.00188703	0.0189922
ENSG00000103051	COG4	2447.66	0.268144	0.0023475	0.0225524
ENSG00000089280	FUS	10177.1	0.267978	2.34481e-06	7.15016e-05
ENSG00000101457	DNTTIP1	817.99	0.267579	0.00509371	0.0416242
ENSG00000139719	VPS33A	945.75	0.267173	0.000277117	0.00404044
ENSG00000151726	ACSL1	1148.76	0.267111	0.000676148	0.00833088
ENSG00000135148	TRAFD1	1817.73	0.266754	1.59898e-05	0.000366859
ENSG00000120053	GOT1	1381.94	0.266209	0.0017434	0.0178303
ENSG00000141759	TXNL4A	2053.82	0.266085	0.00370592	0.0324104
ENSG00000103429	BFAR	2480.75	0.265988	0.00106344	0.0119842
ENSG00000047579	DTNBP1	760.825	0.265835	0.00559735	0.0447245
ENSG00000163170	BOLA3	252.498	0.263605	0.00145849	0.0154181
ENSG00000141385	AFG3L2	1629.78	0.263243	0.00142436	0.0151421
ENSG00000101444	AHCY	6651.86	0.263042	0.000907099	0.0105837
ENSG00000137824	RMDN3	1062.74	0.262159	0.000180692	0.00282376
ENSG00000148303	RPL7A	31624.3	0.262066	0.000518802	0.00665303
ENSG00000122692	SMU1	2043.03	0.261853	0.00484368	0.0400773
ENSG00000140382	HMG20A	1777.17	0.260612	0.00330015	0.0296609
ENSG00000122218	COPA	9860.74	0.259864	1.59737e-05	0.000366859
ENSG00000003096	KLHL13	834.304	0.259746	0.00211644	0.0207803
ENSG00000136271	DDX56	1303.14	0.259617	0.003689	0.0323052
ENSG00000175970	UNC119B	1435.15	0.259014	0.00309161	0.0281314
ENSG00000102119	EMD	1308.12	0.258483	0.000117348	0.00196907
ENSG00000198876	DCAF12	1803.54	0.257864	0.000404642	0.00542092
ENSG00000156709	AIFM1	1446.64	0.257843	0.00248025	0.0236328
ENSG00000131941	RHPN2	381.155	0.256826	0.000284088	0.00411782
ENSG00000134684	YARS1	4598.52	0.256308	1.57439e-05	0.000363897
ENSG00000106682	EIF4H	4115.53	0.256213	0.000652196	0.00808609
ENSG00000086589	RBM22	1723.83	0.256203	0.0047703	0.0396025
ENSG00000075914	EXOSC7	598.38	0.255677	0.000279791	0.00406745
ENSG00000164091	WDR82	6548.85	0.255143	2.93119e-05	0.000614154
ENSG00000205531	NAP1L4	4531.23	0.253509	0.000379561	0.00516161
ENSG00000004487	KDM1A	6502.73	0.253365	0.000586306	0.00738477
ENSG00000185104	FAF1	1620.2	0.252626	0.00506824	0.0414674
ENSG00000010165	EEF1AKNMT	1084.58	0.252567	8.40632e-05	0.00149412
ENSG00000173221	GLRX	480.292	0.252519	0.000784653	0.00942726
ENSG00000230124	ACBD6	1157.63	0.251892	0.000583322	0.00735187
ENSG00000137285	TUBB2B	9145.67	0.251289	2.90345e-05	0.000608986
ENSG00000187957	DNER	2056.93	0.250943	0.00114551	0.0126993
ENSG00000087191	PSMC5	3877.51	0.250242	0.000404578	0.00542092
ENSG00000129691	ASH2L	1705.25	0.250027	0.00374352	0.0326528
ENSG00000183576	SETD3	1385.01	0.24986	0.0039516	0.0341369
ENSG00000161179	YDJC	220.839	0.249553	0.00625955	0.0489878
ENSG00000162373	BEND5	366.862	0.249448	0.00340588	0.030375
ENSG00000275700	AATF	1716.58	0.249231	2.65417e-06	7.87894e-05
ENSG00000126067	PSMB2	4225.42	0.247671	0.00116385	0.012838
ENSG00000066926	FECH	682.161	0.247393	0.00462037	0.0386331
ENSG00000106341	PPP1R17	6269.31	0.247067	0.00214071	0.0209625
ENSG00000169410	PTPN9	2944.19	0.246048	0.000175232	0.00275802
ENSG00000166946	CCNDBP1	1002.1	0.244043	0.00111019	0.0123771
ENSG00000137267	TUBB2A	6549.16	0.243579	0.00117597	0.0129421
ENSG00000172500	FIBP	2642.13	0.241791	0.00439166	0.0369957
ENSG00000143320	CRABP2	862.963	0.240953	2.477e-05	0.000531361
ENSG00000159479	MED8	1160.03	0.240378	0.00361329	0.0318252
ENSG00000185651	UBE2L3	2934.12	0.240374	0.0026497	0.0248527
ENSG00000124733	MEA1	2275.73	0.240301	0.00125053	0.0135973
ENSG00000100577	GSTZ1	684.946	0.239869	0.00458907	0.0383876
ENSG00000154328	NEIL2	725.802	0.239679	0.0015994	0.0165976
ENSG00000175130	MARCKSL1	20273.7	0.239387	0.0041745	0.0356733
ENSG00000135900	MRPL44	1170.92	0.238758	0.000547578	0.00697686
ENSG00000138074	SLC5A6	1311.71	0.237182	0.00080866	0.00966293
ENSG00000099797	TECR	2205.46	0.236349	0.00301323	0.0275447
ENSG00000117448	AKR1A1	1428.8	0.23624	0.000288693	0.00416627
ENSG00000132386	SERPINF1	1909.62	0.235785	0.00148274	0.0156161
ENSG00000053371	AKR7A2	1078.06	0.235775	0.0012323	0.0134432
ENSG00000138629	UBL7	1224.08	0.234056	6.47483e-06	0.000166929
ENSG00000092621	PHGDH	4729.57	0.232192	0.00298956	0.0274074
ENSG00000189091	SF3B3	6646.18	0.231894	2.85833e-05	0.000600795
ENSG00000168439	STIP1	7533.9	0.231889	0.00419269	0.0357149
ENSG00000164904	ALDH7A1	2027.91	0.231572	4.72737e-05	0.000913189
ENSG00000143575	HAX1	1739.54	0.230971	0.00484334	0.0400773
ENSG00000143549	TPM3	8396.27	0.230228	0.00497925	0.0409423
ENSG00000100347	SAMM50	1891.44	0.230036	0.00308071	0.0280451
ENSG00000101310	SEC23B	2204.54	0.229182	0.00235441	0.022607
ENSG00000175166	PSMD2	7811.24	0.227553	0.00034272	0.00479565
ENSG00000124571	XPO5	3078.47	0.227299	0.00181089	0.0183687
ENSG00000116106	EPHA4	615.117	0.22709	0.00160744	0.0166548
ENSG00000156587	UBE2L6	2045.11	0.226749	0.0030553	0.0278522
ENSG00000108829	LRRC59	3624.47	0.226465	0.00547733	0.0440226
ENSG00000117118	SDHB	1351.56	0.226051	0.00578486	0.0458712
ENSG00000143420	ENSA	3351.95	0.225786	0.00362478	0.0318834
ENSG00000150753	CCT5	10399	0.223769	0.000900236	0.010516
ENSG00000110442	COMMD9	1692	0.223236	0.000181762	0.00283377
ENSG00000110002	VWA5A	584.379	0.222836	0.00109215	0.0122311
ENSG00000102804	TSC22D1	6108.29	0.221985	0.00342078	0.0304548
ENSG00000139624	CERS5	1576.15	0.218554	0.0047012	0.0391602
ENSG00000162736	NCSTN	6660.88	0.217198	0.00373914	0.0326289
ENSG00000183255	PTTG1IP	5568.02	0.216607	0.0049842	0.0409573
ENSG00000132434	LANCL2	1255.39	0.215679	0.00370293	0.0323986
ENSG00000138101	DTNB	354.994	0.214807	0.00469148	0.0390957
ENSG00000131475	VPS25	1894.94	0.214625	1.34711e-06	4.49037e-05
ENSG00000164929	BAALC	1428.51	0.213719	0.00317969	0.0287176
ENSG00000204967	PCDHA4	700.408	0.212995	0.000738658	0.0089525
ENSG00000140988	RPS2	29847.6	0.210252	0.00217497	0.021214
ENSG00000135624	CCT7	10450.6	0.209951	0.000378652	0.00516062
ENSG00000181852	RNF41	2192.12	0.208705	0.00149565	0.015727
ENSG00000254986	DPP3	1276.23	0.207535	0.00635281	0.0495609
ENSG00000196363	WDR5	1245.55	0.206836	0.00211157	0.0207489
ENSG00000117419	ERI3	1852.53	0.206506	6.84235e-05	0.00124865
ENSG00000141376	BCAS3	1388.64	0.205211	0.000123169	0.00204936
ENSG00000113648	MACROH2A1	5057.09	0.204434	0.0019828	0.0197284
ENSG00000166224	SGPL1	2280.25	0.203422	0.00606122	0.0477375
ENSG00000185909	KLHDC8B	1193.71	0.202799	0.000815037	0.00972739
ENSG00000063978	RNF4	2127.89	0.202731	0.00412683	0.0353728
ENSG00000100116	GCAT	367.682	0.199564	0.000353867	0.00490313
ENSG00000117305	HMGCL	685.631	0.198942	0.00193972	0.0194168
ENSG00000170445	HARS1	2594.85	0.195705	0.00199099	0.01978
ENSG00000135047	CTSL	1179.17	0.195395	0.000236207	0.00352177
ENSG00000140105	WARS1	4486.46	0.195389	0.0028904	0.026631
ENSG00000139354	GAS2L3	471.571	0.195147	0.00257568	0.0243313
ENSG00000110048	OSBP	3015.39	0.193415	0.00340572	0.030375
ENSG00000050165	DKK3	2574.24	0.192638	0.00268685	0.025106
ENSG00000135778	NTPCR	1015.98	0.18819	0.00151222	0.0158591
ENSG00000100462	PRMT5	2728.67	0.183945	0.000941713	0.0108849
ENSG00000157514	TSC22D3	1449.9	0.182527	0.00183916	0.0186011
ENSG00000174744	BRMS1	1110.42	0.182223	0.00132196	0.0142642
ENSG00000006125	AP2B1	15076.1	0.181213	0.00127926	0.0138563
ENSG00000145191	EIF2B5	1415.12	0.177173	0.00363321	0.0319155
ENSG00000110492	MDK	8967.12	0.170187	6.46311e-05	0.0011849
ENSG00000084444	FAM234B	927.986	0.169734	0.00307644	0.0280191
ENSG00000182307	C8orf33	2133.24	0.168867	0.000521505	0.00668336
ENSG00000031698	SARS1	8093.2	0.165677	0.00226022	0.0218369
ENSG00000089220	PEBP1	9719.28	0.164341	0.000217982	0.00328466
ENSG00000078369	GNB1	20748.6	0.162864	0.00297942	0.0273367
ENSG00000165916	PSMC3	4785.63	0.160254	0.00349277	0.031026
ENSG00000196230	TUBB	32611.7	0.159289	0.000604805	0.007584
ENSG00000134874	DZIP1	1164.77	0.157878	0.00639793	0.049854
ENSG00000100823	APEX1	5595.35	0.15594	0.00589418	0.0465887
ENSG00000137806	NDUFAF1	532.568	0.150414	0.0012012	0.0131766
ENSG00000133313	CNDP2	3232.04	0.145325	2.30122e-05	0.00049951
ENSG00000253719	ATXN7L3B	5608.93	0.144137	0.00242405	0.0231195
ENSG00000182534	MXRA7	4998.12	0.14361	0.00309592	0.0281576
ENSG00000142657	PGD	8490.96	0.143397	0.00302779	0.0276524
ENSG00000149599	DUSP15	203.469	0.140403	0.00222704	0.0215889
ENSG00000159685	CHCHD6	602.215	0.139349	0.00375718	0.032757
ENSG00000092820	EZR	5613.61	0.135101	0.00121721	0.013308
ENSG00000059804	SLC2A3	2283.65	0.133578	0.000407627	0.00543869
ENSG00000143751	SDE2	836.941	0.126967	0.0043326	0.0366762
ENSG00000164287	CDC20B	34.8744	0.107986	5.81706e-06	0.000152014
ENSG00000116353	MECR	661.128	0.105531	0.000405191	0.00542092
ENSG00000004478	FKBP4	5133.4	0.0908844	0.00041925	0.00555261
ENSG00000002933	TMEM176A	91.5264	0.0875542	5.34849e-05	0.00101437
ENSG00000158270	COLEC12	415.471	0.083301	8.65599e-06	0.000214365
ENSG00000019505	SYT13	3592.2	0.0813306	0.00265349	0.0248658
ENSG00000115380	EFEMP1	156.411	0.0646929	0.000351172	0.00487856
ENSG00000067225	PKM	36321.5	0.0609497	0.00356382	0.0315016
ENSG00000135744	AGT	792.543	0.0506568	0.0059391	0.0469064
ENSG00000166111	SVOP	1515.54	0.0340302	0.00101081	0.0114965
ENSG00000258890	CEP95	517.113	0.0280123	0.001451	0.0153635
ENSG00000159423	ALDH4A1	991.725	0.0221087	0.00613754	0.0482427
ENSG00000188523	CFAP77	28.6367	0.0192459	0.00371195	0.0324488
ENSG00000273680		9.4679	0.0152436	0.00190123	0.0190991

## Sheet: Migraine
	gene_name	baseMean	log2FoldChange	pvalue	padj
ENSG00000261325	LINC02192	2.99496	5.4014	3.97369e-06	2.14595e-05
ENSG00000231764	DLX6-AS1	11.1363	4.47939	3.29417e-11	4.00696e-10
ENSG00000256713	PGA5	4.5638	4.38251	4.98063e-07	3.17799e-06
ENSG00000177807	KCNJ10	12.9417	4.28933	1.68987e-22	6.52134e-21
ENSG00000128645	HOXD1	2.35555	3.85085	0.00133127	0.00421558
ENSG00000183134	PTGDR2	26.393	3.61775	4.26008e-25	2.07158e-23
ENSG00000205221	VIT	2.56508	3.53435	0.00743456	0.0196204
ENSG00000283627		3.37602	3.37954	0.0133205	0.0326879
ENSG00000118972	FGF23	8.08748	3.17023	4.74598e-09	4.26038e-08
ENSG00000134321	RSAD2	5.37512	3.12365	0.00989626	0.025215
ENSG00000224189	HAGLR	53.0856	3.1203	1.36776e-47	2.82515e-45
ENSG00000287270		8.57117	3.05722	3.84238e-12	5.24441e-11
ENSG00000246430	LINC00968	23.0842	3.04235	1.04157e-16	2.358e-15
ENSG00000082074	FYB1	9.1952	3.03248	1.3467e-09	1.31151e-08
ENSG00000135480	KRT7	14.6262	3.00654	3.10349e-06	1.7057e-05
ENSG00000180613	GSX2	3.88785	3.00508	0.000414746	0.00147314
ENSG00000285588		3.45557	2.9823	0.00489053	0.0135547
ENSG00000131389	SLC6A6	371.671	2.95879	1.2366e-128	6.70483e-125
ENSG00000139874	SSTR1	10.0258	2.95095	4.32716e-07	2.79808e-06
ENSG00000198829	SUCNR1	19.2858	2.93392	1.33131e-24	6.16954e-23
ENSG00000283662		30.8931	2.92645	1.19172e-25	6.1392e-24
ENSG00000036565	SLC18A1	6.91528	2.91058	0.000121025	0.000486252
ENSG00000016402	IL20RA	2.50999	2.84592	0.00675083	0.0180133
ENSG00000183395	PMCH	2.69934	2.82731	0.00141363	0.00444974
ENSG00000286933		11.5627	2.82666	7.5152e-15	1.39188e-13
ENSG00000254645		10.0586	2.79235	1.16894e-09	1.14923e-08
ENSG00000137672	TRPC6	9.2334	2.77476	0.000320628	0.00116659
ENSG00000080166	DCT	48.423	2.75525	4.15023e-32	3.40948e-30
ENSG00000241022	NIPA2P2	4.16596	2.68902	0.0131807	0.032396
ENSG00000102802	MEDAG	18.4216	2.67237	3.63464e-09	3.32888e-08
ENSG00000270681		40.0646	2.6714	1.2309e-28	8.04088e-27
ENSG00000274317	LINC02334	5.16703	2.63084	0.00025785	0.000955776
ENSG00000241644	INMT	9.6555	2.62079	8.61837e-06	4.38562e-05
ENSG00000150782	IL18	3.8118	2.59192	1.57787e-05	7.62666e-05
ENSG00000266903	CEACAM16-AS1	14.6887	2.52989	5.82058e-09	5.16728e-08
ENSG00000088992	TESC	90.3101	2.51263	2.5935e-34	2.45624e-32
ENSG00000131620	ANO1	146.639	2.50133	9.29041e-37	9.97478e-35
ENSG00000128815	WDFY4	32.4259	2.4939	2.88876e-23	1.19109e-21
ENSG00000179066		3.82243	2.47351	0.00531863	0.0146198
ENSG00000280073		5.73259	2.47053	1.4656e-06	8.56997e-06
ENSG00000112164	GLP1R	5.46299	2.45474	0.000122795	0.000492268
ENSG00000287185		114.426	2.4371	1.84629e-67	9.76642e-65
ENSG00000188269	OR7A5	149.209	2.42607	4.33197e-80	3.61353e-77
ENSG00000250543		10.1628	2.41459	3.44486e-05	0.000154844
ENSG00000198797	BRINP2	83.7525	2.4029	3.87735e-30	2.7481e-28
ENSG00000267505		6.49858	2.37341	5.83855e-05	0.000250746
ENSG00000274588	DGKK	219.511	2.36707	1.3102e-58	4.89925e-56
ENSG00000260277		5.94549	2.33785	0.000305696	0.00111583
ENSG00000154764	WNT7A	20.6135	2.33686	6.46267e-07	4.03461e-06
ENSG00000100191	SLC5A4	14.7621	2.32591	2.87201e-09	2.66189e-08
ENSG00000167207	NOD2	27.8934	2.30846	1.49807e-18	4.04609e-17
ENSG00000205442	IZUMO3	17.717	2.30671	2.05767e-07	1.39721e-06
ENSG00000139209	SLC38A4	46.456	2.30621	2.40604e-21	8.32252e-20
ENSG00000287236		12.234	2.29477	2.50974e-11	3.10524e-10
ENSG00000253591	KCNIP1-AS1	3.50959	2.27926	0.00812009	0.0211924
ENSG00000187862	TTC24	3.34818	2.27728	0.0182914	0.0432186
ENSG00000196154	S100A4	131.419	2.23427	3.70193e-20	1.15688e-18
ENSG00000261763		5.28476	2.23317	4.97599e-05	0.000216488
ENSG00000286113		1.99421	2.23143	0.0123692	0.0305991
ENSG00000111341	MGP	17.4729	2.21883	0.000106635	0.000432845
ENSG00000236423	LINC01134	8.00222	2.18137	3.10546e-06	1.70572e-05
ENSG00000170577	SIX2	42.3418	2.15084	2.12403e-21	7.40108e-20
ENSG00000171094	ALK	440.491	2.14736	1.11567e-101	2.01639e-98
ENSG00000180287	PLD5	211.432	2.13451	1.19012e-49	2.90015e-47
ENSG00000134259	NGF	80.4411	2.12997	9.84165e-22	3.55743e-20
ENSG00000279822		16.2135	2.1291	5.71258e-06	3.00059e-05
ENSG00000177103	DSCAML1	16.511	2.12771	7.51356e-09	6.56015e-08
ENSG00000124491	F13A1	5.33422	2.12527	0.00180501	0.00554178
ENSG00000010932	FMO1	14.3453	2.11324	3.64742e-06	1.98259e-05
ENSG00000184307	ZDHHC23	344.516	2.1125	1.02562e-79	8.23842e-77
ENSG00000133636	NTS	219.976	2.10788	6.10557e-30	4.27153e-28
ENSG00000187837	H1-2	138.032	2.10543	4.16157e-39	5.18713e-37
ENSG00000078401	EDN1	208.867	2.09083	6.88929e-27	3.9738e-25
ENSG00000145888	GLRA1	13.3284	2.08569	7.30748e-07	4.51395e-06
ENSG00000196990	FAM163B	11.5982	2.07036	1.2196e-05	6.01427e-05
ENSG00000013588	GPRC5A	33.5937	2.06524	5.54254e-07	3.50048e-06
ENSG00000263293	EFCAB13-DT	10.5124	2.0638	1.74259e-07	1.20055e-06
ENSG00000180720	CHRM4	455.723	2.05827	5.30146e-94	7.6652e-91
ENSG00000215474	SKOR2	410.723	2.03105	2.53101e-55	7.73134e-53
ENSG00000285525		10.63	2.02077	2.54264e-05	0.000117504
ENSG00000279700		2.52879	2.01918	0.00572067	0.0155886
ENSG00000171124	FUT3	3.34583	2.01804	0.000101696	0.000414832
ENSG00000068976	PYGM	685.253	2.00742	1.37637e-116	5.97014e-113
ENSG00000047457	CP	37.3675	2.00237	1.9209e-07	1.31338e-06
ENSG00000157856	DRC1	23.2867	2.00169	7.09843e-06	3.66205e-05
ENSG00000174453	VWC2L	54.0088	2.00163	3.34441e-31	2.54503e-29
ENSG00000198785	GRIN3A	308.747	1.99838	8.30995e-83	7.83592e-80
ENSG00000152689	RASGRP3	17.5266	1.99011	0.00122059	0.00390389
ENSG00000248283	CCNL2P1	5.28136	1.97382	0.00419505	0.0118236
ENSG00000224223	VSTM2A-OT1	13.4043	1.97338	0.000218677	0.00082295
ENSG00000175946	KLHL38	4.99917	1.95637	0.0161018	0.038643
ENSG00000179455	MKRN3	17.5016	1.94396	1.35159e-09	1.31568e-08
ENSG00000249715	FER1L5	4.21901	1.93702	0.00964734	0.0246416
ENSG00000134294	SLC38A2	5493.21	1.92856	1.19349e-222	2.58844e-218
ENSG00000236049	LINC01920	12.0206	1.92397	4.73512e-07	3.03473e-06
ENSG00000166960	CCDC178	17.8523	1.92229	0.000405238	0.00144173
ENSG00000118271	TTR	12.9288	1.91978	0.0103697	0.0262792
ENSG00000198739	LRRTM3	29.8656	1.912	1.72338e-10	1.91087e-09
ENSG00000153820	SPHKAP	50.1371	1.89284	3.20769e-15	6.26178e-14
ENSG00000273356	LINC02019	10.5225	1.88576	7.5908e-06	3.89747e-05
ENSG00000089127	OAS1	48.3942	1.87389	8.39307e-09	7.24349e-08
ENSG00000101605	MYOM1	148.319	1.87015	5.36603e-55	1.59423e-52
ENSG00000107593	PKD2L1	12.0824	1.86775	0.00271659	0.00799749
ENSG00000077498	TYR	8.60846	1.86376	0.0176225	0.0418067
ENSG00000065717	TLE2	67.4331	1.86262	2.17694e-22	8.31224e-21
ENSG00000266709		201.759	1.85804	6.49671e-33	5.65866e-31
ENSG00000248256	OCIAD1-AS1	3.00511	1.85161	0.00391718	0.0111301
ENSG00000142185	TRPM2	6.3598	1.85153	0.0155753	0.0375664
ENSG00000188175	HEPACAM2	13.3549	1.83712	0.000815251	0.00271516
ENSG00000198743	SLC5A3	1236.9	1.83152	1.93647e-135	1.39994e-131
ENSG00000286339		7.99616	1.83151	0.021015	0.0487459
ENSG00000244242	IFITM10	24.3081	1.8311	1.73951e-08	1.42687e-07
ENSG00000079689	SCGN	250.963	1.83025	3.9507e-31	2.94443e-29
ENSG00000137463	MGARP	8.38952	1.82945	0.00861647	0.0223266
ENSG00000127530	OR7C1	63.9845	1.82936	2.13707e-28	1.37126e-26
ENSG00000163827	LRRC2	13.531	1.82836	0.00115161	0.00370894
ENSG00000186628	FSD2	3.69921	1.82715	0.0114523	0.0286082
ENSG00000277831		3.39646	1.82638	0.00271214	0.00798654
ENSG00000139629	GALNT6	17.8629	1.81913	3.20377e-08	2.51843e-07
ENSG00000133106	EPSTI1	30.3875	1.81856	4.94989e-08	3.76546e-07
ENSG00000259362		17.7098	1.81125	9.46541e-05	0.000389168
ENSG00000082196	C1QTNF3	61.7484	1.79793	1.2526e-16	2.81227e-15
ENSG00000007171	NOS2	12.3336	1.79018	0.000376207	0.00134818
ENSG00000270800	RPS10-NUDT3	6.26762	1.78759	0.00137376	0.00433495
ENSG00000183090	FREM3	13.9496	1.78415	0.000673605	0.00228411
ENSG00000124191	TOX2	29.1572	1.78227	7.25736e-09	6.35693e-08
ENSG00000183780	SLC35F3	158.686	1.78037	1.22223e-42	1.92085e-40
ENSG00000232717	TRIM51JP	9.38685	1.77542	0.00763311	0.0200809
ENSG00000260418		1.97512	1.77502	0.0176839	0.0419339
ENSG00000147432	CHRNB3	213.4	1.77502	1.70156e-54	4.79266e-52
ENSG00000196104	SPOCK3	1377.83	1.77341	2.30528e-153	2.49985e-149
ENSG00000181218	H2AW	324.378	1.77296	5.23777e-38	6.10736e-36
ENSG00000156219	ART3	30.3104	1.75935	9.29927e-07	5.65571e-06
ENSG00000272189		11.8674	1.75687	0.00110691	0.00357881
ENSG00000273113		4.75804	1.75083	0.00233395	0.00697611
ENSG00000111335	OAS2	12.617	1.73796	0.00911831	0.0234616
ENSG00000259207	ITGB3	1030.38	1.73391	4.18333e-42	6.21425e-40
ENSG00000166979	EVA1C	11.4801	1.72927	3.86944e-05	0.000172321
ENSG00000165973	NELL1	437.48	1.7267	6.23744e-56	2.01907e-53
ENSG00000170807	LMOD2	2.31135	1.71988	0.00836361	0.0217416
ENSG00000177354	C10orf71	9.55053	1.69671	0.00185534	0.00568181
ENSG00000154330	PGM5	29.4609	1.69236	8.22767e-05	0.000342827
ENSG00000157119	KLHL40	10.7435	1.68646	0.00840237	0.0218319
ENSG00000178726	THBD	302.454	1.68247	1.53354e-16	3.41122e-15
ENSG00000002587	HS3ST1	39.9575	1.68247	2.44545e-08	1.96215e-07
ENSG00000101162	TUBB1	8.16614	1.68132	0.00232472	0.00695389
ENSG00000004799	PDK4	385.631	1.67558	2.67653e-32	2.24126e-30
ENSG00000136244	IL6	1.99908	1.67106	0.00641336	0.0172572
ENSG00000164764	SBSPON	61.4389	1.66773	1.59559e-12	2.2887e-11
ENSG00000159398	CES5A	14.2373	1.66558	0.000553463	0.0019123
ENSG00000253831	ETV3L	15.4768	1.66224	9.14584e-06	4.62797e-05
ENSG00000176697	BDNF	216.324	1.65987	8.05371e-25	3.79715e-23
ENSG00000196542	SPTSSB	23.1897	1.65652	1.95411e-06	1.11646e-05
ENSG00000271659		8.01048	1.65609	0.0200207	0.046679
ENSG00000185652	NTF3	41.9751	1.65555	1.0969e-15	2.2254e-14
ENSG00000286331		26.2785	1.653	2.33092e-10	2.54932e-09
ENSG00000253341	PCBP2P2	51.853	1.64243	9.9293e-11	1.1352e-09
ENSG00000156395	SORCS3	64.8365	1.64111	3.5104e-20	1.1002e-18
ENSG00000153071	DAB2	2331.55	1.63434	4.80842e-73	2.97957e-70
ENSG00000154864	PIEZO2	3199.61	1.62717	4.71201e-112	1.45991e-108
ENSG00000286215		7.60383	1.62086	0.000144083	0.000566818
ENSG00000287125		8.79209	1.62003	0.00708479	0.0187911
ENSG00000204581	ACOXL-AS1	13.256	1.61787	1.61274e-06	9.35214e-06
ENSG00000153093	ACOXL	6.15911	1.61686	0.00157306	0.00490815
ENSG00000106034	CPED1	42.8783	1.61419	1.55801e-06	9.06387e-06
ENSG00000164626	KCNK5	32.0389	1.60864	2.99893e-10	3.22144e-09
ENSG00000135318	NT5E	325.9	1.60003	5.04257e-15	9.55138e-14
ENSG00000186453	FAM228A	7.3005	1.59151	0.0191832	0.0450356
ENSG00000280435		22.0308	1.59126	4.47675e-16	9.43554e-15
ENSG00000124785	NRN1	4122.99	1.59115	1.11113e-92	1.33879e-89
ENSG00000157404	KIT	601.348	1.58963	1.11352e-30	8.21431e-29
ENSG00000101134	DOK5	1039.88	1.58858	7.11202e-116	2.57076e-112
ENSG00000268894	PLCE1-AS1	29.182	1.58857	1.32773e-05	6.50606e-05
ENSG00000233639	PANTR1	45.4735	1.58527	1.02748e-06	6.2055e-06
ENSG00000132329	RAMP1	39.8378	1.5764	5.37715e-07	3.40794e-06
ENSG00000147655	RSPO2	199.378	1.57482	0.00374163	0.0106915
ENSG00000178403	NEUROG2	18.6193	1.57278	1.68084e-10	1.86657e-09
ENSG00000270036		17.3578	1.56995	6.91732e-06	3.57793e-05
ENSG00000164142	FAM160A1	17.0564	1.56819	0.00598103	0.0162065
ENSG00000170962	PDGFD	568.665	1.56738	7.87844e-51	2.01021e-48
ENSG00000144681	STAC	254.038	1.56051	3.40513e-47	6.96703e-45
ENSG00000164035	EMCN	14.0866	1.55999	0.00980182	0.0250067
ENSG00000186897	C1QL4	89.4301	1.55355	9.90582e-26	5.12739e-24
ENSG00000121871	SLITRK3	73.7598	1.5521	1.74153e-17	4.2582e-16
ENSG00000203706	SERTAD4-AS1	23.8996	1.54716	2.72382e-05	0.000124998
ENSG00000185313	SCN10A	234.52	1.54594	7.30621e-32	5.86878e-30
ENSG00000171714	ANO5	1008.79	1.54372	4.6984e-82	4.24579e-79
ENSG00000111262	KCNA1	427.736	1.54086	1.48981e-42	2.32453e-40
ENSG00000157601	MX1	318.56	1.53966	6.05257e-13	9.04674e-12
ENSG00000128683	GAD1	14.2876	1.53908	0.000516801	0.0017991
ENSG00000136514	RTP4	18.294	1.53885	0.00927329	0.023802
ENSG00000165084	C8orf34	45.8734	1.52666	1.41416e-09	1.37412e-08
ENSG00000274290	H2BC6	35.748	1.52617	2.40314e-11	2.97932e-10
ENSG00000070193	FGF10	10.7298	1.51842	0.00228161	0.00683853
ENSG00000273802	H2BC8	123.91	1.51739	7.0753e-22	2.59643e-20
ENSG00000173698	ADGRG2	1486.04	1.51297	7.02589e-58	2.49799e-55
ENSG00000128422	KRT17	13.6251	1.50969	0.012408	0.0306848
ENSG00000100060	MFNG	28.709	1.50966	2.6073e-08	2.08047e-07
ENSG00000074370	ATP2A3	24.5002	1.50921	0.0106716	0.0269562
ENSG00000136546	SCN7A	241.42	1.50907	2.87873e-31	2.21397e-29
ENSG00000081803	CADPS2	161.005	1.50162	6.87763e-21	2.29127e-19
ENSG00000163492	CCDC141	70.26	1.49951	1.65294e-18	4.44775e-17
ENSG00000180914	OXTR	343.746	1.4977	1.57504e-06	9.15311e-06
ENSG00000137727	ARHGAP20	257.832	1.49649	2.11938e-21	7.40108e-20
ENSG00000286602		11.2624	1.49615	0.00666734	0.0178212
ENSG00000167767	KRT80	59.2471	1.49424	7.46783e-07	4.60644e-06
ENSG00000141052	MYOCD	188.951	1.48472	2.45237e-23	1.01696e-21
ENSG00000279675		26.1181	1.48209	7.75714e-08	5.69137e-07
ENSG00000150594	ADRA2A	41.3425	1.4816	6.44198e-05	0.000274056
ENSG00000158373	H2BC5	308.539	1.48033	8.31443e-34	7.70613e-32
ENSG00000197410	DCHS2	154.007	1.47967	4.75914e-26	2.53603e-24
ENSG00000225231	LINC02470	68.1824	1.47925	2.15985e-15	4.27397e-14
ENSG00000267128	RNF157-AS1	14.1543	1.4789	0.000364592	0.00131154
ENSG00000254746		38.1785	1.47879	3.83995e-08	2.97432e-07
ENSG00000267365	KCNJ2-AS1	25.188	1.47823	4.32117e-10	4.52793e-09
ENSG00000138798	EGF	38.6996	1.47631	2.54286e-08	2.03129e-07
ENSG00000169218	RSPO1	114.093	1.47589	0.0012914	0.00410431
ENSG00000173567	ADGRF3	10.6994	1.4726	0.000114964	0.000463445
ENSG00000186369	LINC00643	86.6964	1.46993	5.0405e-21	1.69749e-19
ENSG00000277075	H2AC8	41.4769	1.46641	0.000256554	0.000951785
ENSG00000163032	VSNL1	82.3995	1.46426	4.48998e-18	1.15648e-16
ENSG00000070159	PTPN3	638.556	1.46326	1.88256e-55	5.8327e-53
ENSG00000181965	NEUROG1	23.4403	1.4574	1.03858e-16	2.3577e-15
ENSG00000255248	MIR100HG	829.325	1.45349	1.03616e-48	2.36549e-46
ENSG00000198673	TAFA2	126.107	1.4494	5.75464e-30	4.03905e-28
ENSG00000135740	SLC9A5	104.43	1.43858	1.2877e-33	1.18337e-31
ENSG00000156466	GDF6	319.841	1.43464	0.00811409	0.0211793
ENSG00000212124	TAS2R19	3.63005	1.43398	0.0196879	0.0460351
ENSG00000172399	MYOZ2	25.3923	1.4331	0.00365681	0.0104712
ENSG00000082497	SERTAD4	279.689	1.42756	1.2194e-29	8.36909e-28
ENSG00000114812	VIPR1	63.5884	1.42652	4.72673e-08	3.61344e-07
ENSG00000089356	FXYD3	38.6687	1.41845	5.8776e-05	0.000252322
ENSG00000284645		31.8356	1.4166	9.56573e-05	0.000392667
ENSG00000259439	LINC01833	44.849	1.41538	0.00112075	0.00362085
ENSG00000287725		9.8519	1.41518	0.000108786	0.00044073
ENSG00000197406	DIO3	138.29	1.41247	8.95049e-24	3.87462e-22
ENSG00000264589	MAPT-AS1	27.2495	1.41247	2.7859e-10	3.006e-09
ENSG00000171345	KRT19	62.8621	1.4085	4.06274e-05	0.000180042
ENSG00000182601	HS3ST4	409.145	1.40826	6.2508e-30	4.35908e-28
ENSG00000100362	PVALB	47.1201	1.40621	8.62144e-06	4.38564e-05
ENSG00000157445	CACNA2D3	501.976	1.40398	1.45678e-48	3.22394e-46
ENSG00000091010	POU4F3	254.616	1.40049	3.99146e-41	5.44622e-39
ENSG00000072657	TRHDE	241.215	1.3983	1.62463e-41	2.31809e-39
ENSG00000287853		13.6097	1.39593	0.0151821	0.0367079
ENSG00000156804	FBXO32	391.764	1.39499	1.77775e-32	1.50609e-30
ENSG00000103888	CEMIP	2017.73	1.39337	2.0924e-25	1.04804e-23
ENSG00000134548	SPX	175.896	1.39265	5.99776e-08	4.4855e-07
ENSG00000135111	TBX3	421.663	1.3914	1.03446e-32	8.93838e-31
ENSG00000172148	OR7A2P	2.62879	1.38535	0.00449748	0.0125827
ENSG00000285081		88.3121	1.37672	1.95862e-21	6.87357e-20
ENSG00000070759	TESK2	21.0753	1.37189	0.00756796	0.0199385
ENSG00000258626	COX7A2P1	4.66789	1.37184	0.00895355	0.0230815
ENSG00000184845	DRD1	19.1987	1.37005	1.99824e-05	9.43359e-05
ENSG00000188011	RTP5	2.11392	1.36995	0.0201985	0.0470582
ENSG00000270059		24.3699	1.36817	1.56711e-06	9.10947e-06
ENSG00000172548	NIPAL4	20.4212	1.36751	0.0074228	0.0195942
ENSG00000139211	AMIGO2	627.701	1.36642	8.21037e-44	1.4021e-41
ENSG00000276180	H4C9	153.411	1.35886	3.31272e-11	4.025e-10
ENSG00000147036	LANCL3	307.037	1.35807	1.41342e-39	1.81385e-37
ENSG00000221995	TIAF1	102.619	1.35378	7.95161e-26	4.14554e-24
ENSG00000226237	GAS1RR	17.6597	1.35375	0.0110587	0.0277528
ENSG00000127951	FGL2	73.0199	1.35163	1.66316e-05	7.98581e-05
ENSG00000178568	ERBB4	126.848	1.34948	3.19759e-08	2.5163e-07
ENSG00000183654	MARCHF11	38.6278	1.3478	2.65354e-09	2.46996e-08
ENSG00000188467	SLC24A5	16.5473	1.34714	0.0154059	0.0372158
ENSG00000144285	SCN1A	23.8231	1.34278	1.85506e-07	1.27157e-06
ENSG00000146285	SCML4	6.75467	1.34238	0.00458654	0.0127989
ENSG00000101958	GLRA2	66.8875	1.34222	9.1634e-13	1.35011e-11
ENSG00000144481	TRPM8	1175.3	1.33901	9.88533e-63	4.37537e-60
ENSG00000175161	CADM2	984.781	1.33644	9.17877e-38	1.04773e-35
ENSG00000077092	RARB	48.0938	1.33625	7.79972e-09	6.77454e-08
ENSG00000141639	MAPK4	473.776	1.33512	1.93877e-41	2.71278e-39
ENSG00000165105	RASEF	51.0288	1.33457	1.36188e-07	9.56804e-07
ENSG00000140015	KCNH5	30.1105	1.33402	2.45169e-05	0.000113543
ENSG00000185745	IFIT1	219.34	1.33236	0.0181476	0.042921
ENSG00000175471	MCTP1	312.329	1.32649	1.35802e-30	9.91674e-29
ENSG00000110675	ELMOD1	46.6614	1.3263	7.53294e-06	3.87051e-05
ENSG00000168830	HTR1E	16.5509	1.32372	0.00341251	0.0098392
ENSG00000168685	IL7R	66.4553	1.3188	1.81314e-05	8.6406e-05
ENSG00000184221	OLIG1	9.12734	1.31256	0.00965557	0.0246592
ENSG00000184613	NELL2	2996.9	1.31183	2.43719e-49	5.80855e-47
ENSG00000209082	MT-TL1	45.5991	1.30728	5.43813e-06	2.86894e-05
ENSG00000079385	CEACAM1	7.97623	1.3059	7.38611e-05	0.000310626
ENSG00000147408	CSGALNACT1	406.753	1.30473	9.96777e-23	3.94491e-21
ENSG00000188064	WNT7B	145.351	1.30356	9.28273e-05	0.000382599
ENSG00000125355	TMEM255A	2003.63	1.30222	1.0053e-77	7.51829e-75
ENSG00000189060	H1-0	2515.28	1.30124	2.84315e-93	3.85389e-90
ENSG00000186297	GABRA5	194.368	1.29672	1.39347e-31	1.0871e-29
ENSG00000091879	ANGPT2	120.411	1.29517	7.64544e-16	1.56873e-14
ENSG00000140600	SH3GL3	210.393	1.29443	1.05632e-37	1.1932e-35
ENSG00000182132	KCNIP1	471.348	1.28972	9.9221e-38	1.12665e-35
ENSG00000081923	ATP8B1	113.266	1.28662	3.22011e-06	1.76402e-05
ENSG00000287629		11.0042	1.28624	0.0161223	0.0386879
ENSG00000145708	CRHBP	33.268	1.2834	0.00548542	0.0150212
ENSG00000198010	DLGAP2	28.0939	1.28301	0.000320354	0.00116613
ENSG00000164483	SAMD3	72.6795	1.28184	5.30117e-14	8.96816e-13
ENSG00000125046	SSUH2	16.8935	1.28122	0.00979086	0.0249817
ENSG00000104953	TLE6	24.6842	1.27796	0.00338281	0.00976136
ENSG00000138131	LOXL4	51.4542	1.2776	1.22484e-07	8.67267e-07
ENSG00000138670	RASGEF1B	89.5814	1.27152	2.11506e-06	1.19956e-05
ENSG00000050628	PTGER3	38.4247	1.27106	4.51111e-08	3.45348e-07
ENSG00000055813	CCDC85A	72.2129	1.27003	1.43631e-13	2.31949e-12
ENSG00000158258	CLSTN2	3648.12	1.26784	6.13957e-67	3.17036e-64
ENSG00000183873	SCN5A	405.131	1.26783	1.31737e-32	1.12929e-30
ENSG00000173714	WFIKKN2	5.25075	1.26783	0.00639191	0.0172059
ENSG00000203805	PLPP4	17.0981	1.26653	0.0091878	0.0236236
ENSG00000038295	TLL1	437.823	1.26533	1.59629e-13	2.555e-12
ENSG00000287978		12.9323	1.26484	0.00311486	0.00906781
ENSG00000261786		74.7466	1.26154	4.91435e-21	1.65758e-19
ENSG00000213057	C1orf220	17.3388	1.26061	0.00217645	0.00656142
ENSG00000260423	LINC02367	134.17	1.25569	1.6022e-09	1.54713e-08
ENSG00000148948	LRRC4C	426.639	1.25459	4.15373e-27	2.4282e-25
ENSG00000274370		17.6099	1.24947	2.59569e-05	0.00011965
ENSG00000231824	AKAIN1	116.629	1.24894	1.15353e-12	1.67791e-11
ENSG00000235609		70.062	1.24867	1.22823e-13	1.99684e-12
ENSG00000168672	LRATD2	557.205	1.2455	1.20527e-16	2.70881e-15
ENSG00000167157	PRRX2	26.6023	1.24431	0.0129886	0.0319709
ENSG00000187416	LHFPL3	172.675	1.2443	7.44999e-20	2.24099e-18
ENSG00000184156	KCNQ3	342.931	1.24133	3.14092e-56	1.04801e-53
ENSG00000134516	DOCK2	19.5324	1.23734	0.00678568	0.0180996
ENSG00000125285	SOX21	100.79	1.23554	7.12991e-06	3.67689e-05
ENSG00000163884	KLF15	38.5455	1.2337	4.29983e-11	5.14935e-10
ENSG00000171056	SOX7	11.4129	1.22884	0.0173101	0.0411736
ENSG00000156486	KCNS2	124.505	1.22778	1.10412e-14	2.00387e-13
ENSG00000149090	PAMR1	297.771	1.22716	1.08872e-08	9.21017e-08
ENSG00000104267	CA2	85.1	1.22337	1.12879e-10	1.28241e-09
ENSG00000287673		22.2457	1.22095	0.00021806	0.000821199
ENSG00000198774	RASSF9	25.1976	1.22063	0.0154862	0.0373889
ENSG00000140538	NTRK3	1562.81	1.22005	5.54821e-41	7.5206e-39
ENSG00000279267		18.681	1.21745	0.00048514	0.00170007
ENSG00000123243	ITIH5	328.995	1.21689	5.1871e-07	3.29712e-06
ENSG00000260469	INSYN1-AS1	51.0184	1.21336	3.09005e-07	2.04383e-06
ENSG00000072274	TFRC	1233.87	1.21118	9.30228e-26	4.8265e-24
ENSG00000180573	H2AC6	825.597	1.21084	2.0952e-26	1.15332e-24
ENSG00000162913	OBSCN-AS1	26.0083	1.2103	6.8525e-06	3.5461e-05
ENSG00000223573	TINCR	55.356	1.20853	9.58322e-07	5.81862e-06
ENSG00000100784	RPS6KA5	170.004	1.2076	1.57421e-25	8.03326e-24
ENSG00000065618	COL17A1	127.346	1.20672	3.7938e-20	1.18388e-18
ENSG00000116016	EPAS1	265.765	1.20634	2.11637e-14	3.74387e-13
ENSG00000187135	VSTM2B	24.098	1.20618	5.58451e-07	3.52391e-06
ENSG00000153132	CLGN	372.31	1.20526	1.86262e-41	2.62315e-39
ENSG00000135378	PRRG4	64.0655	1.20298	0.000317795	0.0011576
ENSG00000171303	KCNK3	969.98	1.20177	1.36944e-53	3.80775e-51
ENSG00000183807	FAM162B	109.627	1.20097	9.38547e-10	9.38028e-09
ENSG00000144227	NXPH2	66.851	1.19888	0.000166998	0.000646183
ENSG00000008118	CAMK1G	55.3434	1.19712	2.89392e-09	2.6799e-08
ENSG00000155629	PIK3AP1	49.5191	1.19703	1.57201e-07	1.0903e-06
ENSG00000266094	RASSF5	422.51	1.1955	9.9472e-42	1.43823e-39
ENSG00000258952	SALRNA1	36.298	1.19513	2.40725e-09	2.2562e-08
ENSG00000164588	HCN1	1157.36	1.19443	1.71671e-32	1.46008e-30
ENSG00000135636	DYSF	342.059	1.19406	2.10634e-12	2.97251e-11
ENSG00000260037		9.16816	1.19323	0.00853143	0.022138
ENSG00000255433	LINC02735	187.968	1.19214	0.000353415	0.00127556
ENSG00000135824	RGS8	82.3637	1.19075	6.71548e-16	1.38578e-14
ENSG00000064692	SNCAIP	81.2733	1.18841	2.65361e-11	3.26811e-10
ENSG00000080224	EPHA6	102.274	1.1866	9.30264e-09	7.96194e-08
ENSG00000284713	SMIM38	3.06983	1.18467	0.00580044	0.0157777
ENSG00000171522	PTGER4	33.036	1.18361	0.0143435	0.0348982
ENSG00000101542	CDH20	141.046	1.18334	0.000968808	0.00317538
ENSG00000279685	MAPT-IT1	10.8442	1.18295	0.0206345	0.0479437
ENSG00000147257	GPC3	225.898	1.18122	0.000427835	0.00151616
ENSG00000183114	FAM43B	23.6793	1.17899	0.000163676	0.000635255
ENSG00000197106	SLC6A17	493.298	1.17848	4.73328e-22	1.7578e-20
ENSG00000141338	ABCA8	868.212	1.17844	6.45524e-20	1.95532e-18
ENSG00000072315	TRPC5	13.5993	1.17758	0.0108785	0.0273991
ENSG00000205838	TTC23L	21.6383	1.17629	0.000256181	0.000950564
ENSG00000187783	TMEM72	56.4708	1.17527	6.05215e-06	3.16287e-05
ENSG00000125851	PCSK2	2130.46	1.17523	1.40381e-43	2.37859e-41
ENSG00000279249		31.5203	1.17358	4.58507e-09	4.12961e-08
ENSG00000125378	BMP4	183.749	1.17155	1.39779e-11	1.78957e-10
ENSG00000158406	H4C8	106.699	1.17114	9.6418e-15	1.76168e-13
ENSG00000183783	KCTD8	108.07	1.17079	1.14e-12	1.65935e-11
ENSG00000108231	LGI1	77.8326	1.16986	1.13606e-08	9.58712e-08
ENSG00000260880	HCCAT5	22.046	1.16843	0.00461434	0.0128665
ENSG00000267651		6.3843	1.16581	0.00170886	0.00527871
ENSG00000153993	SEMA3D	1312.88	1.16401	2.20686e-35	2.22616e-33
ENSG00000124635	H2BC11	19.3274	1.16349	0.0109346	0.0275084
ENSG00000272321		25.9185	1.16216	0.000279659	0.00103028
ENSG00000198846	TOX	270.262	1.16132	2.34658e-14	4.12086e-13
ENSG00000177464	GPR4	31.1857	1.16054	9.0177e-10	9.02519e-09
ENSG00000164176	EDIL3	11676.9	1.15622	2.16193e-37	2.41691e-35
ENSG00000165186	PTCHD1	83.4656	1.15546	1.25394e-12	1.81666e-11
ENSG00000162631	NTNG1	504.09	1.15369	5.9993e-24	2.61271e-22
ENSG00000099337	KCNK6	69.6176	1.15362	4.92506e-08	3.75447e-07
ENSG00000132932	ATP8A2	6714.36	1.15347	1.19906e-63	5.41774e-61
ENSG00000170681	CAVIN4	98.4933	1.15337	1.28477e-20	4.15882e-19
ENSG00000168811	IL12A	88.8626	1.15289	5.32496e-10	5.50465e-09
ENSG00000233954	UQCRHL	20.8851	1.1515	0.00187373	0.00573167
ENSG00000154188	ANGPT1	73.9189	1.15082	7.71379e-05	0.000323154
ENSG00000242110	AMACR	56.8905	1.14983	0.000164144	0.000636728
ENSG00000106511	MEOX2	53.22	1.14975	1.8273e-07	1.25333e-06
ENSG00000075643	MOCOS	159.484	1.1491	8.30431e-15	1.5276e-13
ENSG00000135525	MAP7	252.245	1.14861	3.25019e-21	1.11712e-19
ENSG00000184985	SORCS2	1077.75	1.14797	4.00941e-45	7.43215e-43
ENSG00000213568	HNRNPA1P13	15.8873	1.14785	0.00823841	0.0214521
ENSG00000134376	CRB1	27.2864	1.14725	0.000638863	0.00217822
ENSG00000134762	DSC3	16.5413	1.14478	0.0146024	0.0354802
ENSG00000123901	GPR83	477.163	1.14362	5.18857e-40	6.81998e-38
ENSG00000148219	ASTN2	1291.02	1.1425	9.27048e-67	4.67577e-64
ENSG00000236311	TLX1NB	122.612	1.14186	1.04952e-13	1.72439e-12
ENSG00000102755	FLT1	343.748	1.14153	1.44312e-13	2.32701e-12
ENSG00000128805	ARHGAP22	243.424	1.14145	6.56196e-20	1.98488e-18
ENSG00000116132	PRRX1	167.215	1.14089	1.29705e-06	7.65871e-06
ENSG00000182752	PAPPA	1036	1.13882	0.00501893	0.0138681
ENSG00000153283	CD96	78.8463	1.13473	2.26758e-05	0.000105931
ENSG00000182836	PLCXD3	103.898	1.13443	7.59443e-15	1.40536e-13
ENSG00000256463	SALL3	35.8349	1.13283	0.000109	0.000441374
ENSG00000106689	LHX2	70.535	1.13078	0.00421208	0.0118599
ENSG00000254968	LINC02763	18.3966	1.13049	0.00466602	0.0129939
ENSG00000204091	TDRG1	635.141	1.12991	1.7726e-28	1.14417e-26
ENSG00000005249	PRKAR2B	2204.1	1.12963	3.21612e-59	1.2682e-56
ENSG00000048052	HDAC9	817.781	1.12956	8.57706e-52	2.26853e-49
ENSG00000132622	HSPA12B	23.2331	1.1258	1.01263e-05	5.07556e-05
ENSG00000090238	YPEL3	413.294	1.1255	2.0705e-32	1.74728e-30
ENSG00000173406	DAB1	1959.74	1.12522	5.29227e-66	2.55064e-63
ENSG00000082482	KCNK2	331.688	1.12183	3.50427e-10	3.72005e-09
ENSG00000147041	SYTL5	42.5126	1.12173	0.000100131	0.000409345
ENSG00000077327	SPAG6	18.7563	1.11998	0.00176478	0.00543364
ENSG00000081181	ARG2	282.628	1.11896	1.70241e-22	6.55804e-21
ENSG00000134198	TSPAN2	850.488	1.11723	1.25322e-48	2.80204e-46
ENSG00000287630		31.5904	1.11283	0.00621524	0.016774
ENSG00000133805	AMPD3	33.4808	1.11192	0.00555933	0.0151948
ENSG00000185352	HS6ST3	110.426	1.11134	9.86507e-14	1.62826e-12
ENSG00000113328	CCNG1	2180.53	1.11079	1.29047e-18	3.50284e-17
ENSG00000267397		18.2604	1.10969	0.00498078	0.0137697
ENSG00000091428	RAPGEF4	376.552	1.10934	1.19138e-23	5.07634e-22
ENSG00000174738	NR1D2	753.181	1.10805	3.27833e-27	1.93208e-25
ENSG00000041515	MYO16	59.1778	1.10765	5.3926e-08	4.07224e-07
ENSG00000204103	MAFB	253.464	1.10714	1.59343e-20	5.10462e-19
ENSG00000115507	OTX1	52.6681	1.10618	0.0059823	0.0162079
ENSG00000185742	C11orf87	110.567	1.1027	1.39766e-08	1.16318e-07
ENSG00000152078	TLCD4	58.9265	1.1027	1.48732e-07	1.03854e-06
ENSG00000008277	ADAM22	1242.96	1.10222	3.6125e-59	1.39907e-56
ENSG00000102554	KLF5	182.545	1.10195	1.88165e-07	1.28817e-06
ENSG00000210196	MT-TP	1291.37	1.10168	2.43703e-49	5.80855e-47
ENSG00000111885	MAN1A1	239.037	1.10151	5.10942e-12	6.87427e-11
ENSG00000115641	FHL2	170.819	1.10135	2.53713e-06	1.41855e-05
ENSG00000162989	KCNJ3	78.5216	1.10078	6.38902e-18	1.61686e-16
ENSG00000184611	KCNH7	196.924	1.10044	4.70427e-13	7.12971e-12
ENSG00000187017	ESPN	35.2587	1.10032	0.00578043	0.0157356
ENSG00000136869	TLR4	81.9437	1.09991	0.00023504	0.000879038
ENSG00000124440	HIF3A	30.8566	1.0985	2.62711e-07	1.75367e-06
ENSG00000109472	CPE	12154.6	1.09814	1.06293e-101	2.01639e-98
ENSG00000206538	VGLL3	1168.31	1.09784	2.57466e-13	4.023e-12
ENSG00000155011	DKK2	584.664	1.09561	8.13865e-12	1.06782e-10
ENSG00000227496		61.1254	1.09468	0.00374691	0.0107024
ENSG00000125510	OPRL1	28.7989	1.0933	0.00468034	0.0130304
ENSG00000067955	CBFB	6754.11	1.09239	1.44577e-52	3.87109e-50
ENSG00000078114	NEBL	738.144	1.08977	2.56269e-44	4.48222e-42
ENSG00000149269	PAK1	1748.85	1.08909	7.35145e-43	1.17234e-40
ENSG00000111962	UST	1715.81	1.08893	3.99808e-45	7.43215e-43
ENSG00000113578	FGF1	121.994	1.08798	1.05233e-05	5.26303e-05
ENSG00000231721	LINC-PINT	24.2894	1.08624	0.0182434	0.0431193
ENSG00000181072	CHRM2	133.035	1.08602	8.08561e-12	1.0615e-10
ENSG00000214135		241.339	1.08483	7.28052e-40	9.45508e-38
ENSG00000250303	LINC02762	190.17	1.08314	5.26101e-15	9.9391e-14
ENSG00000196517	SLC6A9	144.781	1.08254	6.30554e-23	2.53249e-21
ENSG00000102683	SGCG	29.3646	1.08167	4.9746e-06	2.64369e-05
ENSG00000167700	MFSD3	149.043	1.08155	2.45529e-12	3.4355e-11
ENSG00000010282	HHATL	27.4021	1.08117	0.00202201	0.00612905
ENSG00000183798	EMILIN3	184.869	1.08007	1.76182e-18	4.729e-17
ENSG00000146250	PRSS35	825.619	1.07735	0.0052212	0.0143739
ENSG00000269028	MTRNR2L12	30.5852	1.07656	0.0205499	0.0477795
ENSG00000074527	NTN4	403.133	1.07656	5.85424e-11	6.87794e-10
ENSG00000159556	ISL2	439.353	1.07398	1.98415e-27	1.18546e-25
ENSG00000105516	DBP	45.2899	1.07353	3.21401e-06	1.76113e-05
ENSG00000177108	ZDHHC22	413.377	1.07351	5.04904e-24	2.21219e-22
ENSG00000165633	VSTM4	731.727	1.0705	7.08262e-47	1.43559e-44
ENSG00000197111	PCBP2	3544.21	1.06877	5.4167e-101	9.03672e-98
ENSG00000150347	ARID5B	1372.71	1.06868	1.18124e-19	3.47139e-18
ENSG00000115339	GALNT3	28.5744	1.0676	1.48073e-06	8.65143e-06
ENSG00000089558	KCNH4	54.8683	1.06646	8.25476e-13	1.22204e-11
ENSG00000144339	TMEFF2	1941.26	1.06537	1.17916e-47	2.50722e-45
ENSG00000154975	CA10	837.221	1.06533	2.78843e-26	1.51583e-24
ENSG00000116106	EPHA4	652.068	1.06517	5.26388e-20	1.61247e-18
ENSG00000211459	MT-RNR1	11521.4	1.06513	0.00586257	0.0159233
ENSG00000150054	MPP7	169.205	1.06199	1.13516e-10	1.28829e-09
ENSG00000157168	NRG1	3838.41	1.05974	1.66565e-58	6.12282e-56
ENSG00000272121		32.4156	1.05968	1.99419e-05	9.41649e-05
ENSG00000136928	GABBR2	3144.76	1.0589	7.06042e-62	3.00248e-59
ENSG00000196872	CRACDL	23.3655	1.05823	0.000277338	0.00102312
ENSG00000071073	MGAT4A	707.783	1.05814	5.42177e-76	3.45845e-73
ENSG00000158966	CACHD1	3155.69	1.0561	5.43963e-49	1.26855e-46
ENSG00000171551	ECEL1	64.126	1.05562	1.17716e-05	5.82748e-05
ENSG00000226532		29.9395	1.05516	0.0151341	0.0365999
ENSG00000229589	ACVR2B-AS1	36.8431	1.05324	3.99666e-08	3.08798e-07
ENSG00000214776		194.841	1.05193	1.09567e-09	1.0816e-08
ENSG00000169330	MINAR1	561.36	1.05179	8.43282e-21	2.78797e-19
ENSG00000123700	KCNJ2	92.4445	1.05122	1.62206e-28	1.05013e-26
ENSG00000166073	GPR176	301.93	1.05118	1.0288e-11	1.32971e-10
ENSG00000162981	LRATD1	244.071	1.04987	5.0522e-21	1.69879e-19
ENSG00000288096		5.70451	1.04943	0.0148619	0.0360382
ENSG00000122254	HS3ST2	768.588	1.04922	4.30904e-43	7.07988e-41
ENSG00000139352	ASCL1	63.8767	1.04827	2.83731e-12	3.92697e-11
ENSG00000224032	EPB41L4A-AS1	397.908	1.0449	3.7846e-25	1.8445e-23
ENSG00000152822	GRM1	24.3848	1.04239	0.0119475	0.0296907
ENSG00000250091	DNAH10OS	248.611	1.04195	2.00533e-41	2.78793e-39
ENSG00000150051	MKX	212.972	1.0417	3.45822e-06	1.88589e-05
ENSG00000163673	DCLK3	43.5152	1.04135	1.0206e-05	5.1143e-05
ENSG00000145284	SCD5	6244.22	1.04076	1.0096e-76	6.63524e-74
ENSG00000127152	BCL11B	22.1148	1.04032	0.00485148	0.0134516
ENSG00000134853	PDGFRA	180.198	1.03984	3.59123e-06	1.954e-05
ENSG00000151812	SLC35F4	118.621	1.03826	4.76049e-11	5.6666e-10
ENSG00000079482	OPHN1	764.609	1.03479	3.75756e-43	6.22092e-41
ENSG00000161896	IP6K3	19.4722	1.0342	0.0198041	0.0462537
ENSG00000150556	LYPD6B	70.3321	1.03269	0.00231371	0.00692611
ENSG00000108515	ENO3	155.647	1.03255	2.36013e-14	4.13461e-13
ENSG00000148677	ANKRD1	972.993	1.0299	0.00170606	0.0052708
ENSG00000255727	LINC01489	13.2821	1.02849	0.00578792	0.0157521
ENSG00000148123	PLPPR1	539.784	1.02666	6.51243e-26	3.42819e-24
ENSG00000150625	GPM6A	619.271	1.02568	5.24417e-15	9.91591e-14
ENSG00000165194	PCDH19	322.194	1.02498	2.21925e-09	2.09539e-08
ENSG00000180537	RNF182	92.3991	1.02463	0.000752607	0.00252241
ENSG00000160219	GAB3	35.8997	1.02335	0.00878528	0.0226963
ENSG00000132872	SYT4	5765.26	1.02295	4.66993e-55	1.40669e-52
ENSG00000282872	C1orf232	14.8141	1.022	0.00331079	0.0095752
ENSG00000186298	PPP1CC	4095.14	1.02059	2.11647e-33	1.92865e-31
ENSG00000138378	STAT4	54.1192	1.01921	1.97533e-07	1.34546e-06
ENSG00000083067	TRPM3	112.695	1.01887	0.0102325	0.0259649
ENSG00000138744	NAAA	269.683	1.01811	3.52632e-22	1.32546e-20
ENSG00000198822	GRM3	103.092	1.01805	1.85924e-06	1.06619e-05
ENSG00000058866	DGKG	35.6313	1.01767	3.5585e-05	0.000159555
ENSG00000196562	SULF2	2605.43	1.01709	6.2629e-82	5.43319e-79
ENSG00000204161	TMEM273	72.988	1.016	2.30798e-08	1.86357e-07
ENSG00000150938	CRIM1	3251.24	1.01585	1.65539e-15	3.31506e-14
ENSG00000148053	NTRK2	2042.1	1.01535	4.39467e-27	2.56214e-25
ENSG00000168621	GDNF	155.144	1.01309	1.13752e-06	6.79815e-06
ENSG00000157087	ATP2B2	507.147	1.01265	1.29486e-38	1.53459e-36
ENSG00000173269	MMRN2	45.2893	1.01124	2.19258e-05	0.00010275
ENSG00000126733	DACH2	137.413	1.01066	1.02828e-10	1.17375e-09
ENSG00000175928	LRRN1	3009.47	1.01009	1.09626e-36	1.17122e-34
ENSG00000176533	GNG7	634.957	1.00868	1.88974e-21	6.65337e-20
ENSG00000234851	RPL23AP42	58.992	1.0081	0.011353	0.0283929
ENSG00000111186	WNT5B	346.983	1.00805	1.23011e-15	2.48867e-14
ENSG00000215203	GRXCR1	231.094	1.00668	6.4311e-15	1.20343e-13
ENSG00000178021	TSPYL6	2.29531	1.00595	0.00608914	0.0164665
ENSG00000049769	PPP1R3F	272.295	1.0059	7.57872e-27	4.35987e-25
ENSG00000197903	H2BC12	216.968	1.00578	8.20103e-12	1.07536e-10
ENSG00000177468	OLIG3	13.203	1.00546	0.00262523	0.00775693
ENSG00000088756	ARHGAP28	1325.48	1.00486	2.89536e-31	2.21889e-29
ENSG00000176402	GJC3	106.19	1.00409	0.00371983	0.0106334
ENSG00000113389	NPR3	1660.95	1.00376	5.48771e-11	6.48597e-10
ENSG00000245149	RNF139-AS1	23.7871	1.00103	9.89992e-05	0.000405265
ENSG00000130066	SAT1	1353.62	0.999827	5.41924e-17	1.26108e-15
ENSG00000180596	H2BC4	48.7841	0.999059	0.00191231	0.00583322
ENSG00000165475	CRYL1	482.663	0.998098	4.82131e-15	9.17233e-14
ENSG00000181195	PENK	57.6223	0.99806	2.52307e-08	2.01771e-07
ENSG00000147251	DOCK11	1032.75	0.997127	4.76496e-35	4.6135e-33
ENSG00000218109	KIRREL3-AS3	10.0015	0.996996	0.00439093	0.0123053
ENSG00000214078	CPNE1	1895.72	0.996265	2.98281e-36	3.12518e-34
ENSG00000106069	CHN2	59.5539	0.994381	4.88843e-07	3.12468e-06
ENSG00000163431	LMOD1	349.685	0.993768	2.40401e-11	2.97932e-10
ENSG00000154655	L3MBTL4	41.7887	0.993716	0.00502961	0.0138923
ENSG00000144452	ABCA12	10.787	0.993408	0.00604838	0.0163726
ENSG00000268362		124.207	0.993129	4.20627e-15	8.05881e-14
ENSG00000173511	VEGFB	1002.94	0.992635	1.23064e-26	6.93248e-25
ENSG00000163630	SYNPR	348.999	0.992536	2.58717e-13	4.03964e-12
ENSG00000118733	OLFM3	174.075	0.992331	2.60597e-14	4.53597e-13
ENSG00000151090	THRB	16.0563	0.991339	0.010656	0.0269264
ENSG00000162374	ELAVL4	5101.94	0.987606	1.96591e-77	1.42122e-74
ENSG00000165731	RET	3987.2	0.987431	3.21998e-33	2.88574e-31
ENSG00000287243	THCAT155	233.574	0.98702	6.51225e-24	2.83041e-22
ENSG00000197442	MAP3K5	83.9431	0.98661	3.35694e-08	2.6312e-07
ENSG00000089351	GRAMD1A	1807.08	0.986464	4.26989e-36	4.43088e-34
ENSG00000174460	ZCCHC12	707.127	0.986393	4.45026e-30	3.14388e-28
ENSG00000180447	GAS1	334.604	0.986299	3.19724e-17	7.62835e-16
ENSG00000129682	FGF13	6609.83	0.986037	2.19919e-44	3.87773e-42
ENSG00000103064	SLC7A6	579.216	0.985762	4.62751e-22	1.72415e-20
ENSG00000261716	H2BC20P	191.699	0.983879	2.32168e-20	7.36149e-19
ENSG00000104059	FAM189A1	473.16	0.983705	3.75431e-23	1.52764e-21
ENSG00000100196	KDELR3	585.375	0.983073	1.80762e-06	1.03823e-05
ENSG00000182118	FAM89A	314.264	0.982126	7.02816e-11	8.19498e-10
ENSG00000130940	CASZ1	307.852	0.982089	1.14957e-27	7.0429e-26
ENSG00000182179	UBA7	28.1204	0.981249	0.000427545	0.00151538
ENSG00000160179	ABCG1	625.401	0.980166	4.83051e-15	9.18178e-14
ENSG00000274750	H3C6	162.181	0.979949	9.59972e-16	1.95492e-14
ENSG00000086717	PPEF1	271.667	0.978969	6.99777e-11	8.16833e-10
ENSG00000188958	UTS2B	310.007	0.977688	4.01257e-22	1.50306e-20
ENSG00000126368	NR1D1	115.716	0.977453	5.47866e-09	4.87772e-08
ENSG00000145526	CDH18	268.907	0.977229	2.09955e-15	4.16226e-14
ENSG00000162706	CADM3	2361.08	0.976872	8.7282e-50	2.17583e-47
ENSG00000163618	CADPS	2378.63	0.975435	1.31507e-61	5.48484e-59
ENSG00000272153		4.67536	0.974898	0.00718674	0.0190266
ENSG00000078725	BRINP1	2542.75	0.97405	5.84995e-23	2.35387e-21
ENSG00000164619	BMPER	1920.24	0.973151	2.85156e-39	3.61664e-37
ENSG00000143473	KCNH1	141.631	0.972328	0.000532639	0.00184682
ENSG00000106829	TLE4	1325.95	0.972263	8.23892e-42	1.19923e-39
ENSG00000123119	NECAB1	104.635	0.972065	1.43984e-07	1.00701e-06
ENSG00000204381	LAYN	197.066	0.971704	9.7411e-10	9.71333e-09
ENSG00000092096	SLC22A17	1786.71	0.971059	1.34456e-16	3.00937e-15
ENSG00000165061	ZMAT4	235.655	0.969853	5.2367e-16	1.09416e-14
ENSG00000173626	TRAPPC3L	84.1172	0.969643	1.77946e-08	1.45854e-07
ENSG00000152128	TMEM163	420.156	0.968786	2.50831e-18	6.6261e-17
ENSG00000116183	PAPPA2	2184.26	0.96728	2.09537e-07	1.42147e-06
ENSG00000243746	EEF1A1P10	62.2427	0.967269	0.000190178	0.000726542
ENSG00000155974	GRIP1	696.552	0.966847	1.33986e-26	7.50873e-25
ENSG00000110328	GALNT18	477.28	0.9665	2.02653e-23	8.46846e-22
ENSG00000153902	LGI4	1489.19	0.966438	1.58721e-21	5.63396e-20
ENSG00000074590	NUAK1	777.985	0.965709	6.43129e-25	3.05212e-23
ENSG00000279656		54.8619	0.959661	4.10249e-08	3.16524e-07
ENSG00000155849	ELMO1	479.918	0.959485	6.40659e-28	4.01578e-26
ENSG00000157833	GAREM2	1444.43	0.957992	1.27902e-47	2.66724e-45
ENSG00000272630		5.56789	0.957775	0.0188577	0.0443682
ENSG00000164463	CREBRF	307.902	0.956203	3.29522e-23	1.35098e-21
ENSG00000170419	VSTM2A	371.823	0.955445	1.69207e-25	8.61445e-24
ENSG00000131979	GCH1	65.3295	0.95504	0.000350736	0.00126674
ENSG00000184408	KCND2	68.0649	0.954259	0.000447332	0.00157854
ENSG00000138944	SHISAL1	1031.83	0.95424	8.37867e-32	6.68075e-30
ENSG00000129757	CDKN1C	1027.67	0.952653	6.84506e-15	1.27539e-13
ENSG00000040731	CDH10	155.24	0.952221	8.39176e-12	1.09705e-10
ENSG00000183578	TNFAIP8L3	6.58347	0.950388	0.0203268	0.0473012
ENSG00000124302	CHST8	1576.97	0.94968	6.80556e-14	1.14152e-12
ENSG00000184897	H1-10	1232.68	0.948805	8.88171e-15	1.62967e-13
ENSG00000105971	CAV2	309.764	0.948055	3.43086e-11	4.1569e-10
ENSG00000178401	DNAJC22	56.2985	0.944969	4.4458e-06	2.38193e-05
ENSG00000138772	ANXA3	64.2498	0.944694	0.0104616	0.0264843
ENSG00000166046	TCP11L2	133.379	0.9443	5.71501e-08	4.28586e-07
ENSG00000150551	LYPD1	1421.25	0.943927	3.51686e-24	1.56299e-22
ENSG00000166923	GREM1	89.1712	0.94359	0.00640263	0.0172304
ENSG00000115468	EFHD1	170.427	0.943292	5.90308e-06	3.09018e-05
ENSG00000063127	SLC6A16	21.3225	0.943272	7.04817e-07	4.37495e-06
ENSG00000103546	SLC6A2	116.245	0.942138	0.00600426	0.0162633
ENSG00000104879	CKM	6.12633	0.937126	0.00141315	0.00444887
ENSG00000170222	ADPRM	176.598	0.935211	2.79372e-11	3.43288e-10
ENSG00000148204	CRB2	234.735	0.934749	0.000189394	0.000724183
ENSG00000153012	LGI2	6146.74	0.934288	1.55215e-48	3.40031e-46
ENSG00000187957	DNER	2109.52	0.933799	4.13629e-35	4.04089e-33
ENSG00000130159	ECSIT	941.216	0.932403	5.09791e-20	1.56384e-18
ENSG00000152092	ASTN1	2139.2	0.929249	7.96168e-37	8.67703e-35
ENSG00000185739	SRL	59.4452	0.927791	0.00769435	0.0202199
ENSG00000013297	CLDN11	35.3322	0.926903	0.018917	0.044492
ENSG00000140945	CDH13	359.413	0.926478	6.65442e-12	8.87583e-11
ENSG00000171608	PIK3CD	249.082	0.926319	1.42556e-15	2.86805e-14
ENSG00000136457	CHAD	83.9176	0.925069	0.000144048	0.000566784
ENSG00000092969	TGFB2	2448.04	0.923938	0.00981247	0.0250309
ENSG00000166033	HTRA1	1070.43	0.922763	4.84799e-13	7.3424e-12
ENSG00000129422	MTUS1	1279.29	0.919858	1.53104e-32	1.30729e-30
ENSG00000143355	LHX9	74.645	0.919314	5.92348e-06	3.10011e-05
ENSG00000078295	ADCY2	236.007	0.917527	1.86615e-10	2.06075e-09
ENSG00000114698	PLSCR4	77.2558	0.915625	0.000150289	0.000588247
ENSG00000033867	SLC4A7	1086.12	0.915256	1.17118e-27	7.15511e-26
ENSG00000250320	EDIL3-DT	236.575	0.915028	2.25693e-19	6.46608e-18
ENSG00000148660	CAMK2G	1851.46	0.913431	1.59248e-46	3.19794e-44
ENSG00000179796	LRRC3B	42.0652	0.912287	0.000656614	0.00223138
ENSG00000016082	ISL1	3985.66	0.912065	7.97035e-53	2.16076e-50
ENSG00000180772	AGTR2	66.4767	0.91187	0.000537112	0.00185966
ENSG00000122861	PLAU	324.435	0.91154	1.77178e-09	1.69878e-08
ENSG00000151136	BTBD11	337.503	0.911285	4.60461e-14	7.83252e-13
ENSG00000182985	CADM1	13646.8	0.910477	8.4338e-108	2.03236e-104
ENSG00000111344	RASAL1	2.29746	0.910372	0.00375133	0.0107107
ENSG00000198624	CCDC69	107.874	0.909177	4.39729e-07	2.84004e-06
ENSG00000133687	TMTC1	599.946	0.908775	2.20925e-20	7.02554e-19
ENSG00000183715	OPCML	375.247	0.908505	5.86316e-25	2.79473e-23
ENSG00000233016	SNHG7	697.653	0.908456	1.66041e-26	9.25734e-25
ENSG00000151025	GPR158	523.851	0.907703	1.66991e-40	2.23562e-38
ENSG00000118523	CCN2	13532.6	0.90727	0.000742474	0.00249038
ENSG00000278997		26.7317	0.904498	0.00123797	0.00395538
ENSG00000196767	POU3F4	17.9125	0.903879	0.00181473	0.00557002
ENSG00000176641	RNF152	401.505	0.903634	1.50991e-14	2.69966e-13
ENSG00000171425	ZNF581	358.979	0.902524	2.08536e-17	5.04769e-16
ENSG00000167772	ANGPTL4	1255.03	0.901587	2.27365e-12	3.19786e-11
ENSG00000172318	B3GALT1	279.157	0.898231	5.00967e-13	7.5714e-12
ENSG00000204264	PSMB8	165.516	0.89811	1.14177e-05	5.66911e-05
ENSG00000100346	CACNA1I	44.7866	0.897998	3.63188e-09	3.32842e-08
ENSG00000171246	NPTX1	722.963	0.897901	1.59144e-26	8.89566e-25
ENSG00000047365	ARAP2	114.788	0.894119	5.25345e-08	3.97824e-07
ENSG00000115461	IGFBP5	32973.4	0.893742	5.80052e-20	1.76688e-18
ENSG00000198914	POU3F3	204.093	0.893212	0.000235146	0.000879286
ENSG00000082684	SEMA5B	709.992	0.892768	6.99646e-30	4.86343e-28
ENSG00000151615	POU4F2	390.924	0.892395	1.27405e-21	4.57476e-20
ENSG00000181541	MAB21L2	504.52	0.891207	1.85354e-31	1.4357e-29
ENSG00000156140	ADAMTS3	197.802	0.890139	5.33448e-05	0.00023088
ENSG00000134215	VAV3	330.702	0.889679	1.27093e-14	2.29317e-13
ENSG00000058091	CDK14	3290.36	0.888756	4.55251e-58	1.64558e-55
ENSG00000175497	DPP10	210.101	0.888672	6.23703e-13	9.31603e-12
ENSG00000144278	GALNT13	1026.06	0.888032	3.12236e-42	4.70263e-40
ENSG00000183023	SLC8A1	707.736	0.886979	2.64437e-25	1.31539e-23
ENSG00000168275	COA6	387.392	0.884462	3.52929e-14	6.07969e-13
ENSG00000152154	TMEM178A	165.732	0.882956	3.00241e-14	5.19683e-13
ENSG00000162458	FBLIM1	492.154	0.882925	1.24903e-08	1.04914e-07
ENSG00000134207	SYT6	904.728	0.882658	9.02188e-28	5.55871e-26
ENSG00000086991	NOX4	156.886	0.882116	0.00032116	0.00116829
ENSG00000103460	TOX3	226.682	0.882074	1.19856e-14	2.16619e-13
ENSG00000261008	LINC01572	103.115	0.879988	1.53019e-14	2.73367e-13
ENSG00000225156		9.07997	0.879949	0.00804473	0.0210261
ENSG00000105976	MET	122.761	0.877457	6.81072e-07	4.23848e-06
ENSG00000249853	HS3ST5	120.718	0.876433	6.62443e-13	9.88106e-12
ENSG00000113070	HBEGF	1924.96	0.8764	0.00222494	0.00668992
ENSG00000153233	PTPRR	1460.9	0.876244	7.06512e-28	4.3905e-26
ENSG00000128309	MPST	500.072	0.876107	9.83133e-12	1.27449e-10
ENSG00000022267	FHL1	4327.52	0.874064	6.68863e-18	1.68874e-16
ENSG00000255690	TRIL	350.362	0.873945	1.3671e-19	3.99054e-18
ENSG00000284753	EEF1AKMT4	57.4237	0.873872	0.0102192	0.0259343
ENSG00000133392	MYH11	9.75059	0.870902	0.00299676	0.00874864
ENSG00000151490	PTPRO	937.954	0.870857	2.13687e-21	7.42698e-20
ENSG00000111859	NEDD9	736.443	0.870173	5.03401e-13	7.6029e-12
ENSG00000256673		354.567	0.869817	2.46371e-06	1.38177e-05
ENSG00000054277	OPN3	62.235	0.868441	0.00202604	0.00613955
ENSG00000165379	LRFN5	683.173	0.868206	9.39809e-24	4.0522e-22
ENSG00000121057	AKAP1	1695.99	0.867287	2.78872e-26	1.51583e-24
ENSG00000137801	THBS1	6754.58	0.867269	3.27893e-08	2.57471e-07
ENSG00000156171	DRAM2	805.193	0.865625	1.18886e-22	4.65415e-21
ENSG00000154478	GPR26	35.8042	0.865356	3.28164e-05	0.000148183
ENSG00000169594	BNC1	75.0406	0.864169	0.000664744	0.00225724
ENSG00000125398	SOX9	224.064	0.863827	2.41351e-08	1.93867e-07
ENSG00000197653	DNAH10	143.784	0.8631	2.95018e-20	9.28644e-19
ENSG00000154678	PDE1C	2566.44	0.862158	6.48392e-21	2.16677e-19
ENSG00000130707	ASS1	734.429	0.858524	9.43394e-09	8.06796e-08
ENSG00000271978		35.464	0.858087	0.0118521	0.0294881
ENSG00000090674	MCOLN1	485.404	0.857761	9.07556e-24	3.92093e-22
ENSG00000072954	TMEM38A	180.102	0.856983	3.48744e-08	2.72462e-07
ENSG00000164615	CAMLG	1069.49	0.856893	4.87108e-24	2.14288e-22
ENSG00000162849	KIF26B	716.901	0.856794	4.22603e-31	3.13884e-29
ENSG00000228203	GRASLND	35.3982	0.855839	0.00452859	0.01266
ENSG00000278828	H3C10	58.6206	0.855069	0.0018903	0.00577665
ENSG00000160999	SH2B2	148.766	0.855006	7.0981e-06	3.66205e-05
ENSG00000165443	PHYHIPL	762.012	0.854793	1.05403e-22	4.14877e-21
ENSG00000131477	RAMP2	37.3578	0.853904	5.66514e-05	0.000243733
ENSG00000182040	USH1G	66.1387	0.853168	5.53353e-10	5.69854e-09
ENSG00000172348	RCAN2	2665.89	0.851084	7.28557e-22	2.66908e-20
ENSG00000259867		33.7567	0.851054	0.0179457	0.0424991
ENSG00000066468	FGFR2	257.631	0.850321	0.00046164	0.00162507
ENSG00000261888		93.6494	0.848614	5.637e-17	1.30754e-15
ENSG00000119698	PPP4R4	48.9931	0.848133	0.0186076	0.0438607
ENSG00000170989	S1PR1	64.0676	0.847956	0.00223161	0.00670814
ENSG00000221818	EBF2	1973.41	0.847927	3.47481e-31	2.62584e-29
ENSG00000172201	ID4	1974.11	0.846996	3.69021e-15	7.12673e-14
ENSG00000134595	SOX3	77.6215	0.846727	0.00162757	0.00505713
ENSG00000115363	EVA1A	108.124	0.846639	0.00144387	0.00453309
ENSG00000169933	FRMPD4	219.043	0.846097	2.24239e-18	5.93086e-17
ENSG00000164651	SP8	33.0729	0.844957	0.000913216	0.00300818
ENSG00000113805	CNTN3	198.209	0.843908	1.10691e-12	1.61227e-11
ENSG00000133878	DUSP26	213.277	0.839702	9.50388e-14	1.57104e-12
ENSG00000110514	MADD	2367.14	0.838156	4.10132e-44	7.11595e-42
ENSG00000101132	PFDN4	845.477	0.838115	3.1569e-12	4.34986e-11
ENSG00000002746	HECW1	637.005	0.83725	7.65876e-28	4.74581e-26
ENSG00000099330	OCEL1	123.908	0.836736	5.38548e-07	3.41137e-06
ENSG00000164093	PITX2	336.13	0.836729	2.35555e-13	3.69929e-12
ENSG00000196950	SLC39A10	1975.33	0.836517	2.96798e-35	2.95273e-33
ENSG00000110042	DTX4	2072.35	0.836238	1.08181e-21	3.8974e-20
ENSG00000105825	TFPI2	212.492	0.835866	2.19593e-06	1.24094e-05
ENSG00000214530	STARD10	191.35	0.83493	1.52237e-09	1.47332e-08
ENSG00000137269	LRRC1	186.845	0.834544	3.12985e-11	3.81349e-10
ENSG00000146411	SLC2A12	97.4536	0.83426	0.00410259	0.0115886
ENSG00000165300	SLITRK5	776.625	0.833928	1.17265e-31	9.21462e-30
ENSG00000127241	MASP1	482.722	0.833869	1.97378e-13	3.13377e-12
ENSG00000162670	BRINP3	56.4245	0.83346	0.0111208	0.0278831
ENSG00000136048	DRAM1	64.5793	0.832445	0.0196821	0.0460281
ENSG00000184672	RALYL	103.87	0.831161	8.81749e-06	4.47749e-05
ENSG00000147852	VLDLR	1631.57	0.831111	3.30172e-19	9.33607e-18
ENSG00000102572	STK24	2040.7	0.831038	2.98403e-31	2.27879e-29
ENSG00000171798	KNDC1	181.309	0.830775	8.73104e-14	1.45546e-12
ENSG00000272031	ANKRD34A	176.852	0.830754	3.83865e-09	3.49654e-08
ENSG00000061455	PRDM6	22.5082	0.830496	0.00822357	0.0214238
ENSG00000119986	AVPI1	80.8811	0.829591	3.45616e-06	1.88524e-05
ENSG00000224982	TMEM233	298.103	0.828624	9.97308e-14	1.64234e-12
ENSG00000140522	RLBP1	63.0869	0.828392	0.00690019	0.0183644
ENSG00000007372	PAX6	640.911	0.828383	5.80709e-07	3.65479e-06
ENSG00000067842	ATP2B3	795.336	0.828131	1.85471e-19	5.33489e-18
ENSG00000117016	RIMS3	6761.72	0.827545	9.92824e-58	3.47296e-55
ENSG00000161509	GRIN2C	7.15055	0.827291	0.0116499	0.0290483
ENSG00000166265	CYYR1	151.894	0.827254	6.4685e-07	4.03709e-06
ENSG00000162951	LRRTM1	35.3426	0.824737	0.0108932	0.0274234
ENSG00000169744	LDB2	130.512	0.824239	3.36033e-05	0.000151426
ENSG00000114541	FRMD4B	369.016	0.823976	4.32854e-17	1.01709e-15
ENSG00000125531	FNDC11	16.6126	0.823974	0.000127864	0.000510514
ENSG00000232346		29.7106	0.823924	0.00692254	0.0184148
ENSG00000184792	OSBP2	585.188	0.823651	3.36527e-22	1.26932e-20
ENSG00000111110	PPM1H	2255.92	0.823012	6.34932e-38	7.36385e-36
ENSG00000182771	GRID1	389.614	0.822435	1.50185e-20	4.82551e-19
ENSG00000092051	JPH4	2118.64	0.822045	5.9244e-33	5.20196e-31
ENSG00000182255	KCNA4	15.1523	0.821458	0.00373543	0.0106766
ENSG00000187720	THSD4	145.793	0.821458	1.50326e-07	1.04832e-06
ENSG00000176476	SGF29	216.515	0.821292	2.65953e-08	2.11903e-07
ENSG00000102053	ZC3H12B	158.811	0.820195	7.16903e-17	1.6488e-15
ENSG00000053254	FOXN3	2268.53	0.820013	3.36437e-35	3.31666e-33
ENSG00000069849	ATP1B3	2327.44	0.819665	4.69947e-17	1.09948e-15
ENSG00000163873	GRIK3	3361.26	0.819136	1.50679e-22	5.84603e-21
ENSG00000019505	SYT13	3874.63	0.818531	8.28809e-36	8.51905e-34
ENSG00000072041	SLC6A15	2877.33	0.818274	4.94702e-33	4.36142e-31
ENSG00000156976	EIF4A2	15422.4	0.817769	1.49103e-59	5.98843e-57
ENSG00000188848	BEND4	206.154	0.817467	6.81545e-17	1.57248e-15
ENSG00000184481	FOXO4	342.025	0.817453	9.09736e-18	2.27571e-16
ENSG00000210082	MT-RNR2	94812.9	0.817391	3.44758e-26	1.85077e-24
ENSG00000261168		45.6091	0.817243	1.01134e-06	6.12337e-06
ENSG00000233593	LINC02609	214.943	0.817171	7.67713e-09	6.68412e-08
ENSG00000154511	DIPK1A	345.059	0.816312	3.95642e-11	4.76175e-10
ENSG00000007516	BAIAP3	119.213	0.816206	5.49129e-10	5.65773e-09
ENSG00000105613	MAST1	1302.13	0.816068	6.66494e-20	2.01322e-18
ENSG00000163399	ATP1A1	7832.69	0.815878	9.99392e-25	4.6713e-23
ENSG00000092850	TEKT2	17.8914	0.815691	0.00937574	0.0240327
ENSG00000239415		25.7947	0.814539	3.59489e-05	0.000161087
ENSG00000144476	ACKR3	131.783	0.814166	0.000101422	0.000414049
ENSG00000145423	SFRP2	577.252	0.813956	0.0149542	0.0362215
ENSG00000184012	TMPRSS2	25.319	0.813755	0.0064901	0.0174356
ENSG00000156427	FGF18	392.853	0.811812	1.91873e-23	8.08026e-22
ENSG00000166289	PLEKHF1	101.811	0.811643	0.00221895	0.00667284
ENSG00000124839	RAB17	47.176	0.811516	0.00646845	0.0173882
ENSG00000119283	TRIM67	2335.83	0.811485	1.55175e-30	1.12181e-28
ENSG00000112139	MDGA1	2206.22	0.81102	6.85173e-37	7.50507e-35
ENSG00000168300	PCMTD1	866.972	0.810922	1.65327e-24	7.53278e-23
ENSG00000253661	ZFHX4-AS1	62.8546	0.809417	0.000361687	0.00130238
ENSG00000272398	CD24	4718.97	0.808151	9.42633e-45	1.70365e-42
ENSG00000279542		28.8431	0.807985	0.000114833	0.000463003
ENSG00000234432		19.2866	0.807793	0.0121291	0.030081
ENSG00000165588	OTX2	240.241	0.807767	1.62636e-07	1.12548e-06
ENSG00000114796	KLHL24	1263.63	0.807716	3.77976e-33	3.35965e-31
ENSG00000007062	PROM1	170.632	0.807697	0.00172994	0.0053385
ENSG00000138653	NDST4	870.046	0.806217	9.4697e-22	3.4287e-20
ENSG00000113448	PDE4D	680.283	0.805569	3.86177e-16	8.20313e-15
ENSG00000124749	COL21A1	275.241	0.804744	8.01462e-05	0.000334593
ENSG00000107282	APBA1	1321.37	0.804524	2.50146e-36	2.64642e-34
ENSG00000189337	KAZN	933.672	0.803794	1.15916e-38	1.38803e-36
ENSG00000226179	LINC00685	5.30053	0.803523	0.0184219	0.0434954
ENSG00000162636	FAM102B	1987.91	0.803286	3.10476e-38	3.63979e-36
ENSG00000107742	SPOCK2	2051.5	0.803069	1.00838e-25	5.20709e-24
ENSG00000184185	KCNJ12	753.678	0.80285	1.6508e-16	3.65332e-15
ENSG00000220323	H2BC19P	54.501	0.801527	1.67544e-09	1.61211e-08
ENSG00000167601	AXL	1634.7	0.799992	2.73164e-10	2.9548e-09
ENSG00000258498	DIO3OS	71.8602	0.799898	2.93163e-08	2.32217e-07
ENSG00000072133	RPS6KA6	365.364	0.799297	2.76021e-12	3.83248e-11
ENSG00000228956	SATB1-AS1	39.7831	0.799033	0.00163607	0.00508062
ENSG00000162522	KIAA1522	724.564	0.798668	1.69768e-25	8.62278e-24
ENSG00000149596	JPH2	123.491	0.798659	0.000254219	0.000943683
ENSG00000182022	CHST15	781.766	0.798627	2.05346e-19	5.89873e-18
ENSG00000027075	PRKCH	65.7689	0.798556	0.000375738	0.00134672
ENSG00000188730	VWC2	77.523	0.79514	2.33089e-05	0.000108645
ENSG00000179241	LDLRAD3	2585.95	0.794669	1.73423e-39	2.21247e-37
ENSG00000171517	LPAR3	2689.81	0.794665	3.72276e-31	2.78411e-29
ENSG00000164076	CAMKV	1556.49	0.794602	9.9486e-55	2.87687e-52
ENSG00000112936	C7	156.374	0.794261	0.00813315	0.0212162
ENSG00000198816	ZNF358	679.09	0.794062	1.63488e-11	2.07353e-10
ENSG00000151789	ZNF385D	461.807	0.793653	1.01282e-22	3.99382e-21
ENSG00000105974	CAV1	1880.97	0.793474	0.0137899	0.0336994
ENSG00000139292	LGR5	88.0079	0.79292	6.24258e-05	0.000266095
ENSG00000145147	SLIT2	1009.16	0.792882	0.000216878	0.000817459
ENSG00000151834	GABRA2	90.9972	0.791905	8.84763e-06	4.49069e-05
ENSG00000167081	PBX3	2469.65	0.790983	2.47219e-34	2.35162e-32
ENSG00000274265		46.4984	0.790184	1.35204e-05	6.61172e-05
ENSG00000275956		2.46444	0.787889	0.00473354	0.0131617
ENSG00000163412	EIF4E3	650.103	0.787368	9.43307e-18	2.34346e-16
ENSG00000130528	HRC	155.98	0.787144	3.8823e-06	2.10022e-05
ENSG00000180773	SLC36A4	428.516	0.786365	1.29514e-14	2.33492e-13
ENSG00000158560	DYNC1I1	1332.21	0.785392	1.65978e-19	4.78688e-18
ENSG00000146700	SSC4D	22.2708	0.785024	0.0107301	0.0270849
ENSG00000229743	LINC01159	26.027	0.784655	0.0202163	0.0470896
ENSG00000148842	CNNM2	1318.3	0.78446	3.60566e-31	2.70587e-29
ENSG00000122574	WIPF3	271.156	0.784325	3.37892e-10	3.59402e-09
ENSG00000089289	IGBP1	1897.34	0.78249	2.41955e-21	8.35591e-20
ENSG00000101210	EEF1A2	4534.28	0.782453	8.84613e-14	1.47015e-12
ENSG00000197329	PELI1	2085.2	0.781916	6.17831e-28	3.89521e-26
ENSG00000270885	RASL10B	734.824	0.781516	5.39032e-17	1.2557e-15
ENSG00000149782	PLCB3	1615.89	0.77968	2.31546e-33	2.10116e-31
ENSG00000178460	MCMDC2	61.4655	0.779487	0.00771025	0.0202543
ENSG00000185737	NRG3	658.889	0.778182	3.80201e-18	9.88705e-17
ENSG00000111199	TRPV4	129.132	0.778031	6.18979e-06	3.22935e-05
ENSG00000114626	ABTB1	194.645	0.777874	3.76375e-16	8.02638e-15
ENSG00000102287	GABRE	7.34352	0.777463	0.00424199	0.0119403
ENSG00000095752	IL11	33.4614	0.777005	0.0148883	0.0360859
ENSG00000233369	GTF2IP4	543.535	0.775387	1.23467e-17	3.04635e-16
ENSG00000111218	PRMT8	337.302	0.774448	1.49163e-20	4.79976e-19
ENSG00000107438	PDLIM1	4479.01	0.774377	1.42554e-22	5.55065e-21
ENSG00000102445	RUBCNL	92.0011	0.774118	2.57731e-09	2.40416e-08
ENSG00000155792	DEPTOR	84.7616	0.77409	0.000124876	0.000499649
ENSG00000160539	PLPP7	103.702	0.773292	0.000184378	0.000706627
ENSG00000131269	ABCB7	483.505	0.773275	2.90094e-10	3.12236e-09
ENSG00000180139	ACTA2-AS1	9.43367	0.773265	0.0128973	0.0317716
ENSG00000162614	NEXN	424.021	0.773053	1.85544e-05	8.82857e-05
ENSG00000118515	SGK1	839.223	0.772588	1.02933e-34	9.83439e-33
ENSG00000076864	RAP1GAP	1265.09	0.771792	1.33807e-30	9.80407e-29
ENSG00000281332	LINC00997	77.5184	0.771668	1.17532e-10	1.33039e-09
ENSG00000120129	DUSP1	1014.96	0.770056	7.6977e-41	1.03694e-38
ENSG00000165775	FUNDC2	1824.89	0.769982	3.2883e-21	1.12843e-19
ENSG00000139174	PRICKLE1	403.025	0.769498	1.48557e-10	1.66077e-09
ENSG00000188641	DPYD	301.339	0.769377	2.56118e-08	2.04517e-07
ENSG00000198168	SVIP	2575.97	0.769348	3.94355e-21	1.34056e-19
ENSG00000185482	STAC3	88.3776	0.769283	0.000143808	0.000566047
ENSG00000111452	ADGRD1	68.7014	0.76813	0.000986233	0.00322762
ENSG00000172053	QARS1	5165.23	0.768061	3.20891e-29	2.15464e-27
ENSG00000066032	CTNNA2	1674.42	0.767443	1.8677e-31	1.44152e-29
ENSG00000088881	EBF4	141.014	0.767409	1.47233e-16	3.27843e-15
ENSG00000136997	MYC	1616.81	0.767263	2.15723e-25	1.07802e-23
ENSG00000162402	USP24	2708.29	0.766818	8.5711e-38	9.83546e-36
ENSG00000149927	DOC2A	123.178	0.766763	9.39443e-11	1.07802e-09
ENSG00000179632	MAF1	1768.87	0.766099	1.62265e-16	3.59469e-15
ENSG00000179915	NRXN1	1959.86	0.765982	7.78282e-38	8.9784e-36
ENSG00000223891	OSER1-DT	262.861	0.764437	1.68386e-09	1.61949e-08
ENSG00000172995	ARPP21	86.9081	0.763996	0.000419908	0.00149074
ENSG00000130035	GALNT8	375.602	0.763672	9.05321e-21	2.98398e-19
ENSG00000170549	IRX1	318.976	0.763386	5.09386e-11	6.04353e-10
ENSG00000116661	FBXO2	177.996	0.76324	7.14513e-08	5.26908e-07
ENSG00000133818	RRAS2	581.476	0.76281	3.15704e-06	1.73166e-05
ENSG00000110697	PITPNM1	950.353	0.762796	3.11356e-15	6.09449e-14
ENSG00000130224	LRCH2	415.866	0.762161	1.00413e-12	1.46849e-11
ENSG00000166415	WDR72	502.525	0.761603	8.97035e-11	1.03319e-09
ENSG00000048540	LMO3	195.312	0.761347	0.00022132	0.000831741
ENSG00000197291	RAMP2-AS1	16.3374	0.759977	0.00335854	0.00970294
ENSG00000257086		31.901	0.759007	2.28862e-07	1.54291e-06
ENSG00000100433	KCNK10	354.057	0.758256	8.3508e-14	1.39532e-12
ENSG00000169840	GSX1	3.70602	0.758224	0.0017058	0.0052708
ENSG00000171310	CHST11	808.706	0.75789	1.31146e-15	2.65078e-14
ENSG00000108001	EBF3	2967.32	0.75716	1.04283e-31	8.22433e-30
ENSG00000173376	NDNF	73.6812	0.757137	0.000491432	0.00171934
ENSG00000028137	TNFRSF1B	16.6845	0.756017	0.00326408	0.00945144
ENSG00000197956	S100A6	1569.14	0.755859	1.02112e-05	5.11572e-05
ENSG00000172260	NEGR1	512.123	0.755487	6.20264e-09	5.47955e-08
ENSG00000187398	LUZP2	68.6226	0.753926	0.00318894	0.00925736
ENSG00000070961	ATP2B1	5300.74	0.753678	8.54772e-22	3.11045e-20
ENSG00000138650	PCDH10	1050.53	0.753498	7.78688e-20	2.33585e-18
ENSG00000256196		73.7677	0.752933	0.000428249	0.00151738
ENSG00000219438	TAFA5	946.387	0.752399	4.30931e-15	8.24893e-14
ENSG00000115738	ID2	631.127	0.751392	2.5641e-15	5.04172e-14
ENSG00000182732	RGS6	57.7002	0.751206	6.53057e-05	0.000277389
ENSG00000149571	KIRREL3	2059.85	0.750864	5.57673e-22	2.05694e-20
ENSG00000112232	KHDRBS2	99.5213	0.749589	3.66528e-06	1.9908e-05
ENSG00000162873	KLHDC8A	561.763	0.748858	2.67808e-20	8.45445e-19
ENSG00000174963	ZIC4	43.3457	0.747576	0.0119519	0.0296956
ENSG00000139946	PELI2	1392.05	0.747471	3.61257e-33	3.22425e-31
ENSG00000204767	INSYN2B	40.8366	0.746449	0.0147761	0.0358661
ENSG00000114115	RBP1	1632.97	0.746259	4.47506e-21	1.51412e-19
ENSG00000166501	PRKCB	1563.79	0.74593	2.95187e-34	2.78348e-32
ENSG00000257743	MGAM2	1395.59	0.745467	0.00210972	0.00637352
ENSG00000136895	GARNL3	516.063	0.745371	1.96729e-15	3.91437e-14
ENSG00000163558	PRKCI	2367.29	0.744819	3.21755e-21	1.10765e-19
ENSG00000197584	KCNMB2	101.979	0.744677	1.30202e-05	6.38873e-05
ENSG00000197483	ZNF628	77.9897	0.744331	0.0183374	0.0433085
ENSG00000123505	AMD1	1870.7	0.744076	1.20031e-27	7.31245e-26
ENSG00000105270	CLIP3	5002.56	0.74375	6.39675e-25	3.04238e-23
ENSG00000167191	GPRC5B	623.371	0.742903	2.35393e-09	2.21388e-08
ENSG00000153956	CACNA2D1	3620.7	0.742719	3.4825e-25	1.70493e-23
ENSG00000248540		603.353	0.741897	1.46104e-15	2.9367e-14
ENSG00000108684	ASIC2	350.208	0.741655	4.19158e-09	3.79729e-08
ENSG00000060656	PTPRU	659.185	0.741243	6.22779e-27	3.60182e-25
ENSG00000135406	PRPH	4217.04	0.741202	9.45051e-21	3.1008e-19
ENSG00000063046	EIF4B	11422.2	0.741159	4.95701e-45	9.11082e-43
ENSG00000197705	KLHL14	51.1934	0.740701	0.000194594	0.000741065
ENSG00000134343	ANO3	596.582	0.740655	7.35195e-10	7.46136e-09
ENSG00000165566	AMER2	271.599	0.740445	1.31884e-22	5.14442e-21
ENSG00000164576	SAP30L	879.276	0.739545	1.13202e-22	4.43963e-21
ENSG00000165606	DRGX	2769.35	0.738703	5.01423e-19	1.39243e-17
ENSG00000158164	TMSB15A	206.269	0.738041	0.00161274	0.00501607
ENSG00000259663		1429.65	0.737133	1.76725e-42	2.73772e-40
ENSG00000233237	LINC00472	86.3823	0.736806	1.27979e-09	1.24971e-08
ENSG00000286580		27.3844	0.736712	0.0180385	0.0427096
ENSG00000164327	RICTOR	1128	0.735694	1.13543e-19	3.34127e-18
ENSG00000133069	TMCC2	775.09	0.735112	1.375e-24	6.33144e-23
ENSG00000135333	EPHA7	1071.34	0.734585	3.33053e-11	4.04438e-10
ENSG00000105612	DNASE2	169.867	0.733554	6.6339e-05	0.000281283
ENSG00000079215	SLC1A3	761.419	0.733519	0.00417137	0.0117614
ENSG00000176771	NCKAP5	179.292	0.732947	3.23286e-10	3.44712e-09
ENSG00000234684	SDCBP2-AS1	72.4851	0.732461	1.09333e-07	7.81012e-07
ENSG00000228649	SNHG26	11.7974	0.732228	0.00244597	0.00727384
ENSG00000137193	PIM1	417.843	0.732011	2.63312e-11	3.24657e-10
ENSG00000100473	COCH	251.546	0.731683	9.54054e-08	6.88341e-07
ENSG00000232368	FTLP2	47.5283	0.731663	0.00113364	0.00365814
ENSG00000127720	METTL25	71.6842	0.731176	0.00460538	0.0128465
ENSG00000090530	P3H2	552.124	0.730276	1.72559e-05	8.25787e-05
ENSG00000250786	SNHG18	113	0.728843	9.31494e-05	0.000383708
ENSG00000157680	DGKI	1725.15	0.728361	6.94917e-21	2.31156e-19
ENSG00000171388	APLN	72.4637	0.727236	0.0125575	0.0310155
ENSG00000183036	PCP4	275.435	0.727188	1.26106e-10	1.42373e-09
ENSG00000137809	ITGA11	1475.8	0.726582	0.0065459	0.017559
ENSG00000008441	NFIX	131.693	0.725444	0.00232491	0.00695389
ENSG00000287555		16.7955	0.725337	0.00716341	0.0189764
ENSG00000107518	ATRNL1	1036.17	0.7241	2.99175e-20	9.40365e-19
ENSG00000138448	ITGAV	9187.89	0.723908	7.17857e-07	4.44571e-06
ENSG00000148908	RGS10	2800.8	0.723433	1.20202e-23	5.11165e-22
ENSG00000185274	GALNT17	2330.85	0.723	6.40371e-26	3.37916e-24
ENSG00000167074	TEF	366.111	0.722156	3.08203e-17	7.37782e-16
ENSG00000167535	CACNB3	2153.49	0.722053	4.4993e-25	2.17814e-23
ENSG00000239268		78.3817	0.721613	0.0168271	0.0401612
ENSG00000165966	PDZRN4	52.4398	0.720733	0.000332889	0.0012069
ENSG00000184005	ST6GALNAC3	363.047	0.720693	3.32919e-10	3.54634e-09
ENSG00000107249	GLIS3	397.45	0.718994	5.18086e-09	4.62969e-08
ENSG00000173926	MARCHF3	326.405	0.718813	1.34544e-07	9.46173e-07
ENSG00000112902	SEMA5A	1297.58	0.717636	1.24289e-05	6.12075e-05
ENSG00000205133	TRIQK	760.684	0.717602	3.41576e-15	6.635e-14
ENSG00000172380	GNG12	3159.84	0.717357	1.02382e-08	8.71452e-08
ENSG00000088538	DOCK3	1484.46	0.717283	1.55107e-31	1.20572e-29
ENSG00000162745	OLFML2B	1082.02	0.717281	5.33628e-10	5.51373e-09
ENSG00000124225	PMEPA1	862.285	0.716855	4.68226e-07	3.00796e-06
ENSG00000136153	LMO7	728.356	0.716229	1.02255e-06	6.1826e-06
ENSG00000001461	NIPAL3	964.755	0.716221	3.65459e-23	1.48986e-21
ENSG00000184368	MAP7D2	581.493	0.716138	1.10071e-20	3.58981e-19
ENSG00000115295	CLIP4	246.402	0.714568	4.56078e-13	6.92192e-12
ENSG00000078269	SYNJ2	209.022	0.714393	8.59151e-05	0.000356549
ENSG00000168118	RAB4A	1071.5	0.713626	1.43455e-12	2.06704e-11
ENSG00000119326	CTNNAL1	833.877	0.71289	3.09692e-06	1.70256e-05
ENSG00000152642	GPD1L	1039.7	0.712692	8.43642e-20	2.51677e-18
ENSG00000177707	NECTIN3	2318.87	0.712337	1.17951e-10	1.33444e-09
ENSG00000151474	FRMD4A	6574.45	0.712302	5.57927e-27	3.23538e-25
ENSG00000196090	PTPRT	134.644	0.710847	8.44441e-07	5.16622e-06
ENSG00000170561	IRX2	977.452	0.70943	5.13961e-26	2.72537e-24
ENSG00000169891	REPS2	115.469	0.709295	1.60671e-05	7.7505e-05
ENSG00000172137	CALB2	345.498	0.70912	0.00296946	0.0086748
ENSG00000013293	SLC7A14	413.119	0.708753	2.00834e-17	4.87212e-16
ENSG00000118816	CCNI	13611.7	0.708562	7.79243e-32	6.23624e-30
ENSG00000196850	PPTC7	848.034	0.708212	2.10592e-16	4.62748e-15
ENSG00000169116	PARM1	4785.53	0.708145	3.84099e-34	3.57525e-32
ENSG00000239521	CASTOR3	857.42	0.708097	7.11131e-30	4.92748e-28
ENSG00000009694	TENM1	430.052	0.707401	2.02894e-15	4.02965e-14
ENSG00000011677	GABRA3	1183.46	0.707331	6.05892e-16	1.25507e-14
ENSG00000130939	UBE4B	2487.74	0.707042	3.88344e-28	2.46991e-26
ENSG00000179242	CDH4	1130.18	0.70684	2.54626e-12	3.55363e-11
ENSG00000171189	GRIK1	689.381	0.706742	4.46267e-18	1.15085e-16
ENSG00000234741	GAS5	3681.03	0.706067	6.88169e-11	8.03716e-10
ENSG00000144895	EIF2A	2686.37	0.705593	3.65853e-24	1.62262e-22
ENSG00000141433	ADCYAP1	1120.96	0.705549	3.13153e-34	2.92744e-32
ENSG00000166068	SPRED1	3917.21	0.705271	3.16394e-22	1.19755e-20
ENSG00000181104	F2R	3368.2	0.704844	4.71679e-09	4.23593e-08
ENSG00000155970	MICU3	281.363	0.704162	4.5785e-07	2.9448e-06
ENSG00000188487	INSC	962.33	0.703019	1.16081e-07	8.25538e-07
ENSG00000188042	ARL4C	752.051	0.702039	1.60599e-06	9.31799e-06
ENSG00000132970	WASF3	900.691	0.701384	1.9784e-18	5.26473e-17
ENSG00000250742	LINC02381	64.101	0.701143	0.00294423	0.00860572
ENSG00000087206	UIMC1	613.26	0.700065	2.37892e-13	3.73059e-12
ENSG00000187634	SAMD11	324.295	0.698681	9.14797e-12	1.1916e-10
ENSG00000145685	LHFPL2	1163.29	0.69811	1.45575e-11	1.86267e-10
ENSG00000154928	EPHB1	1543.25	0.697694	3.96491e-18	1.02983e-16
ENSG00000263400	TMEM220-AS1	21.5797	0.697595	0.0121103	0.0300479
ENSG00000132821	VSTM2L	2769.26	0.697425	8.29017e-11	9.57897e-10
ENSG00000166831	RBPMS2	80.9312	0.697387	2.57304e-05	0.000118782
ENSG00000117154	IGSF21	164.264	0.696681	7.58914e-06	3.89747e-05
ENSG00000069667	RORA	260.442	0.696425	2.19123e-12	3.08594e-11
ENSG00000151414	NEK7	834.603	0.696368	0.000158112	0.000615203
ENSG00000259953		104.089	0.696231	2.12546e-11	2.65077e-10
ENSG00000233426	EIF3FP3	306.822	0.696056	0.0050571	0.013954
ENSG00000181804	SLC9A9	1051.55	0.695957	9.75647e-20	2.89069e-18
ENSG00000169282	KCNAB1	1053.12	0.694839	4.70038e-14	7.98917e-13
ENSG00000181444	ZNF467	292.654	0.694811	1.55228e-13	2.49192e-12
ENSG00000068120	COASY	1160.15	0.694039	4.31895e-20	1.33813e-18
ENSG00000126878	AIF1L	3425.57	0.693715	1.91587e-07	1.31036e-06
ENSG00000168135	KCNJ4	37.734	0.693288	0.000105583	0.000429219
ENSG00000118322	ATP10B	609.835	0.69301	0.00286995	0.00841241
ENSG00000172733	PURG	148.68	0.692992	2.67657e-07	1.78394e-06
ENSG00000118946	PCDH17	931.995	0.692612	2.62192e-13	4.08506e-12
ENSG00000197872	CYRIA	1677.78	0.692457	1.57394e-21	5.59601e-20
ENSG00000187122	SLIT1	2535.59	0.692357	5.38416e-23	2.17452e-21
ENSG00000154102	C16orf74	102.118	0.69222	0.00431648	0.0121248
ENSG00000185630	PBX1	3791.66	0.69111	3.68448e-32	3.04996e-30
ENSG00000158445	KCNB1	930.551	0.690174	6.33785e-31	4.69131e-29
ENSG00000100867	DHRS2	468.97	0.68931	2.83308e-06	1.57105e-05
ENSG00000108840	HDAC5	2774.12	0.688681	3.47373e-31	2.62584e-29
ENSG00000021355	SERPINB1	208.789	0.68855	8.29322e-05	0.000345293
ENSG00000269951		45.0227	0.68785	0.00959504	0.0245282
ENSG00000171532	NEUROD2	39.3553	0.687553	0.000446087	0.00157466
ENSG00000170396	ZNF804A	861.341	0.686725	7.40339e-19	2.04021e-17
ENSG00000175029	CTBP2	3130.87	0.686543	7.71188e-23	3.0689e-21
ENSG00000132938	MTUS2	280.967	0.685469	4.39384e-24	1.93686e-22
ENSG00000067715	SYT1	5756.9	0.684576	3.78106e-23	1.53565e-21
ENSG00000173991	TCAP	23.2908	0.684529	1.36712e-06	8.03741e-06
ENSG00000114784	EIF1B	2104.87	0.684454	2.126e-21	7.40108e-20
ENSG00000111052	LIN7A	878.963	0.684403	1.82853e-13	2.90529e-12
ENSG00000145349	CAMK2D	3660.31	0.684279	4.20465e-24	1.85724e-22
ENSG00000198719	DLL1	168.518	0.684267	3.34098e-08	2.61964e-07
ENSG00000104408	EIF3E	10564.8	0.683458	1.3773e-15	2.78128e-14
ENSG00000230269	LINC02525	95.0691	0.681793	0.0036614	0.010483
ENSG00000131943	C19orf12	959.266	0.681059	2.20409e-29	1.48917e-27
ENSG00000214872	SMTNL1	23.9323	0.680213	0.00579807	0.0157738
ENSG00000011638	TMEM159	433.996	0.680043	1.71526e-05	8.21568e-05
ENSG00000184144	CNTN2	2888.03	0.679214	2.30669e-24	1.04224e-22
ENSG00000100129	EIF3L	6578.33	0.679119	1.28616e-21	4.61063e-20
ENSG00000127824	TUBA4A	534.32	0.678562	1.46601e-07	1.02399e-06
ENSG00000145248	SLC10A4	65.6933	0.678422	0.00240065	0.00715675
ENSG00000265666	RARA-AS1	46.9538	0.678121	0.0044474	0.0124474
ENSG00000047648	ARHGAP6	96.9835	0.677972	0.00348659	0.0100262
ENSG00000168310	IRF2	721.322	0.677134	1.86934e-18	4.9929e-17
ENSG00000174576	NPAS4	3.6329	0.67672	0.00336287	0.00971417
ENSG00000111817	DSE	372.216	0.676528	1.475e-05	7.16295e-05
ENSG00000153208	MERTK	117.187	0.676437	0.0004493	0.00158497
ENSG00000187109	NAP1L1	16010.4	0.67565	4.34588e-18	1.12207e-16
ENSG00000119862	LGALSL	1037.63	0.675632	3.57068e-28	2.27767e-26
ENSG00000100311	PDGFB	133.77	0.675318	0.00194782	0.0059257
ENSG00000184254	ALDH1A3	733.428	0.6749	2.55532e-05	0.000118015
ENSG00000080298	RFX3	731.442	0.674298	4.90373e-13	7.42165e-12
ENSG00000159713	TPPP3	801.693	0.673415	3.31684e-17	7.89633e-16
ENSG00000181274	FRAT2	310.418	0.673274	3.74559e-13	5.74094e-12
ENSG00000268575		15.284	0.672868	0.00359661	0.0103165
ENSG00000137962	ARHGAP29	1027.87	0.672661	2.0293e-06	1.15485e-05
ENSG00000057704	TMCC3	954.929	0.671687	4.67903e-16	9.83322e-15
ENSG00000204634	TBC1D8	301.966	0.671143	5.41652e-22	2.00125e-20
ENSG00000168288	MMADHC	2175.68	0.670803	9.53105e-10	9.51701e-09
ENSG00000197258	EIF4BP6	108.695	0.670382	0.00351799	0.0101111
ENSG00000117020	AKT3	3969.52	0.670201	4.0623e-56	1.3349e-53
ENSG00000183273	CCDC60	43.7568	0.669654	0.0198591	0.0463521
ENSG00000177106	EPS8L2	10.0008	0.669104	0.0181062	0.042839
ENSG00000165526	RPUSD4	669.209	0.668909	4.74957e-14	8.06015e-13
ENSG00000157005	SST	25933.8	0.6688	2.10053e-10	2.31133e-09
ENSG00000121440	PDZRN3	1145.27	0.668708	1.98264e-17	4.82056e-16
ENSG00000117069	ST6GALNAC5	485.665	0.66836	3.04544e-08	2.4018e-07
ENSG00000184271	POU6F1	107.352	0.667484	7.73624e-06	3.96464e-05
ENSG00000246763	RGMB-AS1	90.6499	0.667233	0.00201411	0.00610594
ENSG00000165995	CACNB2	64.3866	0.666592	0.00735895	0.0194374
ENSG00000196358	NTNG2	1299.55	0.666507	7.76456e-16	1.59016e-14
ENSG00000157557	ETS2	641.502	0.666457	4.52239e-18	1.1621e-16
ENSG00000104497	SNX16	132.041	0.666325	3.18226e-08	2.50515e-07
ENSG00000183570	PCBP3	1423.66	0.665783	2.02189e-18	5.36072e-17
ENSG00000106789	CORO2A	1292.93	0.664897	3.56265e-21	1.2168e-19
ENSG00000185070	FLRT2	1069.06	0.664872	1.97861e-21	6.93248e-20
ENSG00000155760	FZD7	829.2	0.66472	9.02077e-15	1.65378e-13
ENSG00000111328	CDK2AP1	2325.44	0.66393	5.15403e-12	6.92997e-11
ENSG00000116833	NR5A2	1161.36	0.663732	2.62446e-11	3.23773e-10
ENSG00000155052	CNTNAP5	807.678	0.662935	4.024e-14	6.88269e-13
ENSG00000148926	ADM	223.1	0.662638	1.45404e-05	7.07542e-05
ENSG00000163686	ABHD6	518.862	0.662569	4.50667e-13	6.84458e-12
ENSG00000054523	KIF1B	15218.3	0.662508	8.918e-26	4.63821e-24
ENSG00000261578		57.3071	0.662508	5.50459e-08	4.14796e-07
ENSG00000178971	CTC1	329.614	0.662399	9.73278e-19	2.65515e-17
ENSG00000272087		33.9963	0.662382	0.00135609	0.00428419
ENSG00000109956	B3GAT1	1818	0.661978	4.36875e-35	4.24885e-33
ENSG00000109846	CRYAB	930.846	0.661874	0.016474	0.0393927
ENSG00000255717	SNHG1	1144.49	0.661651	1.63695e-20	5.22859e-19
ENSG00000068366	ACSL4	3597.01	0.660665	3.20195e-18	8.37684e-17
ENSG00000154654	NCAM2	2486.43	0.66016	3.15241e-17	7.52968e-16
ENSG00000213885	RPL13AP7	112.488	0.660132	0.00806225	0.0210617
ENSG00000166206	GABRB3	3503.13	0.659532	2.21641e-25	1.10505e-23
ENSG00000164111	ANXA5	14075.3	0.658989	6.83728e-09	6.01082e-08
ENSG00000160111	CPAMD8	61.4467	0.658549	0.00153333	0.00479316
ENSG00000177410	ZFAS1	2311.52	0.65795	1.91726e-16	4.23007e-15
ENSG00000155265	GOLGA7B	403.014	0.656554	8.79051e-14	1.46315e-12
ENSG00000109906	ZBTB16	195.966	0.656394	1.75244e-09	1.68172e-08
ENSG00000156564	LRFN2	251.195	0.656165	6.50086e-06	3.37864e-05
ENSG00000084092	NOA1	751.371	0.656011	3.76951e-15	7.26981e-14
ENSG00000155886	SLC24A2	129.133	0.655605	2.82677e-07	1.87943e-06
ENSG00000111666	CHPT1	432.465	0.655314	4.18517e-07	2.71111e-06
ENSG00000163485	ADORA1	118.47	0.655245	0.000555109	0.00191694
ENSG00000285996		17.365	0.655218	0.000493347	0.00172576
ENSG00000169862	CTNND2	3860.09	0.654863	1.0412e-28	6.84286e-27
ENSG00000005884	ITGA3	1997.98	0.653717	2.9507e-11	3.61553e-10
ENSG00000267909	CCDC177	149.543	0.653507	4.54266e-11	5.41921e-10
ENSG00000105856	HBP1	1513.29	0.653481	3.1125e-10	3.32859e-09
ENSG00000170234	PWWP2A	1256.8	0.653201	4.34099e-23	1.75648e-21
ENSG00000114547	ROPN1B	107.24	0.652917	0.0062331	0.0168181
ENSG00000084731	KIF3C	5571.08	0.652607	7.32276e-26	3.83614e-24
ENSG00000256618	MTRNR2L1	52.5712	0.652394	0.00229962	0.00688679
ENSG00000226950	DANCR	787.295	0.651615	1.39137e-12	2.00639e-11
ENSG00000164713	BRI3	668.325	0.651472	1.9095e-11	2.39718e-10
ENSG00000119866	BCL11A	164.49	0.651171	1.34722e-06	7.93548e-06
ENSG00000152952	PLOD2	1539.91	0.650852	0.00177292	0.00545483
ENSG00000162852	CNST	3042.63	0.650593	5.4065e-43	8.71011e-41
ENSG00000177133	PRDM16-DT	13.7896	0.649307	0.0103507	0.0262343
ENSG00000180592	SKIDA1	466.821	0.649256	8.55804e-25	4.01746e-23
ENSG00000162817	C1orf115	137.501	0.649101	0.00308889	0.00899582
ENSG00000111783	RFX4	168.798	0.648766	0.00496506	0.0137332
ENSG00000135363	LMO2	164.53	0.648556	4.00015e-05	0.000177523
ENSG00000168214	RBPJ	3173.36	0.646244	2.79409e-19	7.95254e-18
ENSG00000196730	DAPK1	3688.08	0.646164	1.59888e-24	7.30032e-23
ENSG00000188613	NANOS1	134.837	0.645667	1.92038e-05	9.0977e-05
ENSG00000104888	SLC17A7	853.904	0.645501	1.11928e-26	6.32163e-25
ENSG00000141384	TAF4B	130.851	0.645004	0.000155639	0.000606233
ENSG00000143590	EFNA3	246.088	0.644946	7.10943e-15	1.32011e-13
ENSG00000129657	SEC14L1	2648.89	0.644632	1.92245e-30	1.37604e-28
ENSG00000260025	CRIM1-DT	45.3753	0.6444	0.00910689	0.023435
ENSG00000158813	EDA	87.8235	0.644227	0.0207562	0.0481919
ENSG00000170017	ALCAM	22194.2	0.643897	8.9976e-17	2.04979e-15
ENSG00000205213	LGR4	2841.67	0.642487	2.90853e-11	3.56797e-10
ENSG00000155099	PIP4P2	714.529	0.642355	1.70472e-09	1.63738e-08
ENSG00000139278	GLIPR1	385.804	0.642149	0.0196893	0.0460351
ENSG00000188997	KCTD21	413.718	0.64206	2.11105e-13	3.33949e-12
ENSG00000172164	SNTB1	1105.01	0.640696	3.7395e-08	2.90377e-07
ENSG00000104635	SLC39A14	1219.19	0.640621	9.44584e-09	8.07495e-08
ENSG00000165355	FBXO33	322.442	0.639945	0.00010876	0.000440729
ENSG00000150995	ITPR1	275.918	0.639717	8.04752e-05	0.000335773
ENSG00000116679	IVNS1ABP	1259.32	0.639414	1.37848e-20	4.45551e-19
ENSG00000132639	SNAP25	4952.92	0.63878	3.82388e-24	1.69249e-22
ENSG00000186918	ZNF395	327.704	0.638182	2.11813e-09	2.00778e-08
ENSG00000142227	EMP3	670.394	0.637915	1.76235e-06	1.016e-05
ENSG00000067798	NAV3	1581.83	0.637496	2.46225e-24	1.11021e-22
ENSG00000158716	DUSP23	291.501	0.63657	0.000221785	0.000833146
ENSG00000106992	AK1	195.493	0.636176	1.49913e-05	7.27201e-05
ENSG00000136052	SLC41A2	180.155	0.635585	0.000278447	0.00102669
ENSG00000186642	PDE2A	538.913	0.635347	4.7947e-16	1.00568e-14
ENSG00000183018	SPNS2	282.792	0.635346	9.60965e-17	2.18463e-15
ENSG00000167658	EEF2	82671.4	0.634605	1.49054e-12	2.14227e-11
ENSG00000077063	CTTNBP2	407.535	0.634265	7.70808e-12	1.01625e-10
ENSG00000168675	LDLRAD4	652.203	0.634168	1.94278e-10	2.141e-09
ENSG00000112406	HECA	399.355	0.633426	7.73818e-12	1.0196e-10
ENSG00000109670	FBXW7	2811.55	0.633148	2.38566e-16	5.20001e-15
ENSG00000158470	B4GALT5	4673.24	0.631826	4.88905e-33	4.32791e-31
ENSG00000250722	SELENOP	282.408	0.631696	0.000505794	0.00176333
ENSG00000227640	SOX21-AS1	65.0563	0.631504	0.0112579	0.0281876
ENSG00000164796	CSMD3	104.118	0.631396	0.00267376	0.0078896
ENSG00000023902	PLEKHO1	1153.78	0.631368	2.24954e-16	4.92311e-15
ENSG00000225206	MIR137HG	121.13	0.631356	1.15678e-06	6.90183e-06
ENSG00000100380	ST13	6960.14	0.631234	2.0225e-23	8.46796e-22
ENSG00000162627	SNX7	935.336	0.630082	9.16865e-11	1.05323e-09
ENSG00000170836	PPM1D	529.057	0.629659	1.11171e-09	1.09644e-08
ENSG00000117266	CDK18	542.246	0.629385	2.89083e-11	3.55018e-10
ENSG00000119844	AFTPH	934.572	0.629375	1.43171e-14	2.56831e-13
ENSG00000198478	SH3BGRL2	1047.69	0.628845	1.73232e-27	1.04653e-25
ENSG00000085552	IGSF9	57.8699	0.628433	8.57075e-05	0.000355756
ENSG00000185518	SV2B	2443.36	0.627462	1.57802e-14	2.81681e-13
ENSG00000138835	RGS3	1201.77	0.626677	3.12189e-12	4.30435e-11
ENSG00000108960	MMD	1494.56	0.626655	2.48608e-14	4.33426e-13
ENSG00000057294	PKP2	73.843	0.626398	0.0131415	0.0323107
ENSG00000180628	PCGF5	389.59	0.625817	7.07447e-05	0.000298562
ENSG00000023171	GRAMD1B	657.283	0.62565	1.69364e-19	4.87804e-18
ENSG00000175556	LONRF3	27.2921	0.625285	0.019871	0.0463749
ENSG00000158467	AHCYL2	1433.88	0.624996	1.04476e-18	2.84301e-17
ENSG00000156273	BACH1	2091.63	0.624215	5.28542e-06	2.79586e-05
ENSG00000163710	PCOLCE2	154.257	0.62408	0.000201832	0.000765535
ENSG00000066735	KIF26A	378.482	0.623643	2.2831e-08	1.84554e-07
ENSG00000099204	ABLIM1	2797.72	0.623615	3.23603e-18	8.4456e-17
ENSG00000151292	CSNK1G3	1519.99	0.623503	5.33718e-16	1.11301e-14
ENSG00000110700	RPS13	6274.33	0.623228	3.99374e-09	3.63019e-08
ENSG00000280332		6.57096	0.623142	0.00142364	0.00447802
ENSG00000196482	ESRRG	168.406	0.622718	0.00137577	0.00433996
ENSG00000003987	MTMR7	456.863	0.622653	5.08214e-08	3.85929e-07
ENSG00000144834	TAGLN3	4588.28	0.622425	4.41207e-32	3.6109e-30
ENSG00000013583	HEBP1	284.098	0.621843	1.93128e-05	9.14132e-05
ENSG00000053108	FSTL4	41.8065	0.621833	0.000256837	0.000952511
ENSG00000277053	GTF2IP1	102.054	0.621347	0.00116393	0.00374326
ENSG00000136717	BIN1	2897.58	0.62019	2.01167e-14	3.56448e-13
ENSG00000112511	PHF1	811.198	0.6197	3.67178e-21	1.2521e-19
ENSG00000180769	WDFY3-AS2	178.329	0.619579	2.46449e-06	1.38185e-05
ENSG00000226742	HSBP1L1	99.3083	0.619486	6.25874e-08	4.66299e-07
ENSG00000142549	IGLON5	368.565	0.617972	5.92958e-16	1.23181e-14
ENSG00000103449	SALL1	1011.73	0.617229	7.18135e-11	8.35116e-10
ENSG00000215475	SIAH3	29.233	0.616796	0.0135936	0.0332677
ENSG00000163171	CDC42EP3	1659.93	0.616066	5.50635e-20	1.682e-18
ENSG00000171408	PDE7B	275.193	0.616059	0.000250413	0.00093086
ENSG00000233670	PIRT	1742.43	0.615178	1.47712e-20	4.76013e-19
ENSG00000215861		1053.92	0.61497	1.0177e-13	1.67465e-12
ENSG00000243927	MRPS6	827.576	0.613784	4.87208e-08	3.71539e-07
ENSG00000154217	PITPNC1	1228.39	0.613697	4.12028e-20	1.28024e-18
ENSG00000074416	MGLL	505.131	0.613514	4.47756e-06	2.39658e-05
ENSG00000204977	TRIM13	565.248	0.612407	6.83434e-23	2.73474e-21
ENSG00000182568	SATB1	1885.76	0.612021	1.38299e-31	1.08283e-29
ENSG00000138814	PPP3CA	1295.42	0.610973	3.60463e-19	1.01529e-17
ENSG00000188352	FOCAD	2366.06	0.61086	1.51924e-12	2.18207e-11
ENSG00000226221	RPL26P19	68.4048	0.610783	0.0203791	0.0474077
ENSG00000155903	RASA2	441.161	0.610134	1.78036e-12	2.54364e-11
ENSG00000184261	KCNK12	104.601	0.609695	2.86208e-07	1.90174e-06
ENSG00000100575	TIMM9	553.065	0.609439	1.81497e-06	1.04218e-05
ENSG00000145860	RNF145	2928.98	0.609404	1.55453e-38	1.83232e-36
ENSG00000206432	TMEM200C	305.337	0.609085	1.44861e-08	1.20373e-07
ENSG00000153707	PTPRD	2577.62	0.609021	1.87823e-25	9.49534e-24
ENSG00000204628	RACK1	30854.4	0.608429	1.39752e-21	4.9933e-20
ENSG00000173598	NUDT4	1208.97	0.608407	2.58577e-12	3.60181e-11
ENSG00000005108	THSD7A	3942.8	0.608321	2.15749e-23	8.9984e-22
ENSG00000143858	SYT2	1542.53	0.608022	8.18536e-20	2.44524e-18
ENSG00000174307	PHLDA3	217.675	0.607975	0.000145864	0.000572475
ENSG00000165879	FRAT1	82.382	0.607257	1.1935e-08	1.00484e-07
ENSG00000067646	ZFY	327.947	0.60682	4.22966e-06	2.27062e-05
ENSG00000170456	DENND5B	1635.64	0.606323	5.259e-17	1.22774e-15
ENSG00000213399	RPS2P17	60.6039	0.606304	0.00707522	0.018768
ENSG00000138083	SIX3	129.625	0.605666	2.80054e-06	1.55425e-05
ENSG00000126500	FLRT1	318.968	0.605261	9.47786e-14	1.56793e-12
ENSG00000204308	RNF5	1455.07	0.605218	2.14598e-13	3.38981e-12
ENSG00000188859	FAM78B	1164.42	0.60521	2.18456e-23	9.09382e-22
ENSG00000156471	PTDSS1	2197.52	0.604087	2.21935e-13	3.49806e-12
ENSG00000108854	SMURF2	1409.57	0.604075	9.83706e-11	1.12524e-09
ENSG00000115274	INO80B	23.8404	0.60375	0.00359971	0.0103227
ENSG00000165312	OTUD1	123.198	0.602306	0.000152286	0.000594883
ENSG00000162630	B3GALT2	904.821	0.600862	1.03752e-23	4.45578e-22
ENSG00000164056	SPRY1	593.473	0.60078	9.33709e-20	2.77782e-18
ENSG00000182551	ADI1	1269.17	0.600598	4.64824e-07	2.98788e-06
ENSG00000091664	SLC17A6	2859.53	0.599515	9.4075e-27	5.36921e-25
ENSG00000135447	PPP1R1A	1679.55	0.599282	4.38557e-12	5.9558e-11
ENSG00000172458	IL17D	132.22	0.598065	0.001206	0.00386405
ENSG00000198720	ANKRD13B	670.571	0.598039	3.65248e-19	1.02743e-17
ENSG00000143153	ATP1B1	3879.52	0.597652	1.07585e-06	6.45984e-06
ENSG00000127334	DYRK2	1393.08	0.597649	6.03069e-18	1.53154e-16
ENSG00000257354		57.827	0.597595	6.05003e-06	3.16252e-05
ENSG00000232053		78.4987	0.597344	1.62998e-05	7.85177e-05
ENSG00000139970	RTN1	9975.07	0.596577	4.49649e-20	1.3872e-18
ENSG00000177453	NIM1K	571.23	0.596272	1.27211e-19	3.72327e-18
ENSG00000114861	FOXP1	344.768	0.596213	0.000578762	0.00199146
ENSG00000122870	BICC1	263.977	0.595804	0.00515573	0.0142045
ENSG00000168779	SHOX2	1343.83	0.594924	4.93519e-15	9.36433e-14
ENSG00000196159	FAT4	947.164	0.594474	3.48953e-06	1.90105e-05
ENSG00000170091	NSG2	2391.84	0.593969	1.10231e-23	4.72468e-22
ENSG00000180008	SOCS4	2446.83	0.593898	1.28453e-19	3.75457e-18
ENSG00000148090	AUH	458.116	0.593707	1.43429e-16	3.2003e-15
ENSG00000127329	PTPRB	67.111	0.593553	2.68083e-06	1.49312e-05
ENSG00000178104	PDE4DIP	6388.87	0.593536	1.39211e-28	9.03957e-27
ENSG00000111269	CREBL2	923.404	0.593475	3.99858e-14	6.8446e-13
ENSG00000140374	ETFA	2959.16	0.593191	6.75132e-14	1.13418e-12
ENSG00000119715	ESRRB	52.4543	0.59315	0.00234203	0.00699641
ENSG00000135414	GDF11	4512.94	0.59245	2.45206e-35	2.4507e-33
ENSG00000102781	KATNAL1	1043.76	0.592148	1.43534e-12	2.06704e-11
ENSG00000104960	PTOV1	2673.65	0.592147	3.02482e-16	6.54713e-15
ENSG00000153094	BCL2L11	721.302	0.591808	4.53032e-15	8.6567e-14
ENSG00000157827	FMNL2	1858.08	0.591695	1.87841e-11	2.36305e-10
ENSG00000178149	DALRD3	283.95	0.590961	4.16138e-08	3.20839e-07
ENSG00000185008	ROBO2	3820.58	0.590632	2.87095e-24	1.28913e-22
ENSG00000064651	SLC12A2	1539.9	0.590542	3.48586e-08	2.72437e-07
ENSG00000069424	KCNAB2	1030.8	0.590308	2.70942e-17	6.50022e-16
ENSG00000151572	ANO4	460.823	0.590241	0.00229275	0.00686901
ENSG00000065534	MYLK	555.669	0.590203	0.00160263	0.00498699
ENSG00000173517	PEAK1	5592.12	0.590012	8.75497e-29	5.78896e-27
ENSG00000039650	PNKP	338.547	0.589397	2.25705e-11	2.8052e-10
ENSG00000108984	MAP2K6	824.303	0.589382	2.6238e-13	4.08506e-12
ENSG00000071082	RPL31	8289.15	0.589296	4.43281e-11	5.2969e-10
ENSG00000162836	ACP6	203.669	0.588939	7.8825e-08	5.76968e-07
ENSG00000108309	RUNDC3A	2234.04	0.588607	9.51775e-21	3.11814e-19
ENSG00000011243	AKAP8L	1518	0.588341	4.43729e-20	1.37088e-18
ENSG00000136158	SPRY2	2875.07	0.587935	8.47749e-23	3.3674e-21
ENSG00000178235	SLITRK1	585.266	0.587934	1.4839e-14	2.65684e-13
ENSG00000081479	LRP2	1530.38	0.587843	1.65074e-05	7.93645e-05
ENSG00000169562	GJB1	214.033	0.587481	0.00631278	0.0170182
ENSG00000143612	C1orf43	4873.83	0.587025	5.36766e-18	1.37281e-16
ENSG00000101489	CELF4	686.073	0.586904	4.29996e-22	1.60512e-20
ENSG00000182979	MTA1	1102.7	0.586798	5.50517e-17	1.2797e-15
ENSG00000133110	POSTN	57628.1	0.586736	6.26621e-06	3.26844e-05
ENSG00000187231	SESTD1	2362.04	0.586385	3.01581e-24	1.34582e-22
ENSG00000178860	MSC	776.494	0.586379	6.88242e-15	1.28125e-13
ENSG00000044524	EPHA3	1975.59	0.58601	1.60502e-09	1.54916e-08
ENSG00000117280	RAB29	446.027	0.585716	9.61701e-07	5.83749e-06
ENSG00000197006	METTL9	3193.97	0.585589	2.12019e-17	5.12628e-16
ENSG00000140280	LYSMD2	84.1741	0.585428	0.0065862	0.0176413
ENSG00000154645	CHODL	131.499	0.585301	0.00864228	0.0223802
ENSG00000015475	BID	445.587	0.58504	2.48834e-06	1.3945e-05
ENSG00000250360		107.929	0.584934	2.6427e-05	0.000121687
ENSG00000120658	ENOX1	1082.71	0.584764	6.2063e-18	1.57429e-16
ENSG00000110900	TSPAN11	1006.62	0.584674	0.000790641	0.00263888
ENSG00000186479	RGS7BP	169.012	0.584568	1.17865e-05	5.83354e-05
ENSG00000105894	PTN	9093.06	0.584038	1.76753e-21	6.2332e-20
ENSG00000104435	STMN2	37338.2	0.583933	1.71248e-25	8.67765e-24
ENSG00000180228	PRKRA	764.209	0.583516	4.62999e-12	6.27987e-11
ENSG00000177868	SVBP	496.75	0.583391	1.29903e-05	6.37838e-05
ENSG00000128266	GNAZ	1818.4	0.583116	5.64818e-18	1.43946e-16
ENSG00000117394	SLC2A1	1472.36	0.583044	0.000145603	0.000571556
ENSG00000158715	SLC45A3	501.688	0.58286	2.522e-11	3.11686e-10
ENSG00000182621	PLCB1	1764.14	0.58265	5.40665e-26	2.85999e-24
ENSG00000081913	PHLPP1	1036.01	0.582647	4.28842e-10	4.49745e-09
ENSG00000285918		302.045	0.582645	5.54473e-13	8.32785e-12
ENSG00000162373	BEND5	339.992	0.582523	2.26355e-07	1.52744e-06
ENSG00000115944	COX7A2L	3757.71	0.582485	4.98249e-12	6.72016e-11
ENSG00000123268	ATF1	269.925	0.582411	0.000131	0.000521405
ENSG00000215612	HMX1	63.1935	0.582254	0.00141136	0.00444391
ENSG00000158246	TENT5B	199.692	0.582067	0.000249083	0.000926922
ENSG00000181744	DIPK2A	415.308	0.581867	3.16454e-06	1.73534e-05
ENSG00000262691		9.56609	0.581583	0.000829016	0.0027572
ENSG00000073849	ST6GAL1	6426.45	0.581328	1.981e-17	4.82056e-16
ENSG00000130962	PRRG1	450.836	0.580564	3.04987e-09	2.81351e-08
ENSG00000106278	PTPRZ1	10292	0.580408	2.90991e-07	1.93175e-06
ENSG00000249859	PVT1	106.619	0.580358	0.00618762	0.0167057
ENSG00000225031	EIF4BP7	360.53	0.58029	0.00134584	0.00425676
ENSG00000145425	RPS3A	4943.34	0.579944	0.00443221	0.0124088
ENSG00000166012	TAF1D	1224.26	0.579892	2.05651e-09	1.95278e-08
ENSG00000117676	RPS6KA1	214.587	0.579762	7.18464e-06	3.70208e-05
ENSG00000100625	SIX4	497.268	0.579597	6.10893e-12	8.17842e-11
ENSG00000279369		58.99	0.579521	0.0036064	0.0103369
ENSG00000171033	PKIA	4159.8	0.579058	1.4024e-15	2.82669e-14
ENSG00000164062	APEH	2279.57	0.578943	2.33448e-12	3.27069e-11
ENSG00000228506		129.897	0.578828	0.00491111	0.0135996
ENSG00000171132	PRKCE	5364.64	0.578389	5.64998e-20	1.72344e-18
ENSG00000157110	RBPMS	503.177	0.578346	1.22119e-07	8.65243e-07
ENSG00000101938	CHRDL1	248.29	0.578334	0.000163937	0.000636153
ENSG00000206120	EGFEM1P	8.9212	0.5782	0.0214033	0.0495524
ENSG00000198929	NOS1AP	248.732	0.577938	1.17055e-09	1.15029e-08
ENSG00000168702	LRP1B	704.494	0.577876	5.86541e-09	5.20496e-08
ENSG00000213782	DDX47	11.7378	0.577586	0.0157761	0.0379826
ENSG00000064270	ATP2C2	36.3684	0.577293	0.0167123	0.0399181
ENSG00000105193	RPS16	12048.7	0.577106	4.70341e-10	4.90893e-09
ENSG00000115966	ATF2	2164.84	0.576952	2.34335e-21	8.11861e-20
ENSG00000135919	SERPINE2	10586	0.576841	6.61834e-05	0.000280733
ENSG00000154639	CXADR	818.651	0.57651	7.90994e-09	6.86477e-08
ENSG00000113721	PDGFRB	1724.72	0.5765	1.60573e-11	2.04133e-10
ENSG00000185668	POU3F1	65.6261	0.576388	0.00113297	0.00365651
ENSG00000103227	LMF1	493.442	0.576266	6.54603e-08	4.86533e-07
ENSG00000077684	JADE1	1519.41	0.575967	4.05072e-14	6.92293e-13
ENSG00000186951	PPARA	355.171	0.575817	1.00236e-14	1.82682e-13
ENSG00000204682	MIR1915HG	357.279	0.574308	1.13463e-13	1.853e-12
ENSG00000185559	DLK1	217.456	0.57357	0.00131183	0.00416132
ENSG00000141101	NOB1	660.267	0.573502	4.44599e-07	2.86978e-06
ENSG00000213625	LEPROT	1318.23	0.572876	9.31428e-08	6.74034e-07
ENSG00000184828	ZBTB7C	296.917	0.572608	1.60437e-07	1.11132e-06
ENSG00000184203	PPP1R2	1594.74	0.572541	2.16418e-07	1.46632e-06
ENSG00000123094	RASSF8	914.558	0.572102	1.37251e-08	1.14357e-07
ENSG00000179456	ZBTB18	1155.08	0.571848	5.96762e-17	1.38275e-15
ENSG00000118276	B4GALT6	614.392	0.571514	4.43225e-05	0.000195023
ENSG00000141404	GNAL	1285.8	0.571328	2.98341e-17	7.14964e-16
ENSG00000174748	RPL15	25851.7	0.571192	4.37491e-13	6.6725e-12
ENSG00000114742	WDR48	2895.29	0.571053	1.18952e-20	3.86201e-19
ENSG00000261292		12.8476	0.57041	0.00227389	0.0068201
ENSG00000066651	TRMT11	302.501	0.570208	1.66778e-09	1.60545e-08
ENSG00000135002	RFK	528.304	0.569737	1.00251e-05	5.03179e-05
ENSG00000182774	RPS17	266.077	0.569308	0.00391644	0.0111294
ENSG00000137513	NARS2	642.083	0.569197	4.3026e-09	3.89299e-08
ENSG00000100811	YY1	2899.27	0.568864	6.71634e-28	4.19781e-26
ENSG00000105143	SLC1A6	263.791	0.568575	0.00020951	0.000791613
ENSG00000112306	RPS12	11337.7	0.567926	3.13848e-10	3.35472e-09
ENSG00000241973	PI4KA	4367.95	0.567919	1.71518e-24	7.7985e-23
ENSG00000143416	SELENBP1	110.394	0.567322	0.012764	0.0314718
ENSG00000162191	UBXN1	2292.6	0.56693	2.79824e-12	3.88032e-11
ENSG00000185000	DGAT1	399.572	0.566592	6.9315e-12	9.21142e-11
ENSG00000131653	TRAF7	2128.49	0.566393	9.38763e-19	2.57069e-17
ENSG00000107105	ELAVL2	6480.82	0.566146	1.87534e-30	1.34677e-28
ENSG00000143507	DUSP10	325.071	0.566094	4.02604e-08	3.10957e-07
ENSG00000107758	PPP3CB	2675.33	0.565886	3.21629e-19	9.10639e-18
ENSG00000134419	RPS15A	7784.28	0.565534	5.33252e-12	7.16553e-11
ENSG00000260230	FRRS1L	458.82	0.565485	1.62426e-19	4.69069e-18
ENSG00000166946	CCNDBP1	951.528	0.565232	6.8551e-16	1.41325e-14
ENSG00000112183	RBM24	380.905	0.565099	0.000162578	0.000631107
ENSG00000150401	DCUN1D2	263.593	0.564781	3.38909e-11	4.11088e-10
ENSG00000119950	MXI1	1203.92	0.564678	2.71229e-18	7.14751e-17
ENSG00000149972	CNTN5	198.213	0.564258	0.000954862	0.00313441
ENSG00000214338	SOGA3	65.6853	0.563653	3.70755e-05	0.000165622
ENSG00000163320	CGGBP1	2545.39	0.563598	4.18632e-15	8.02766e-14
ENSG00000137872	SEMA6D	4002.49	0.562938	1.88826e-17	4.60659e-16
ENSG00000239213	NCK1-DT	76.4104	0.561795	0.00129017	0.00410167
ENSG00000102098	SCML2	516.35	0.560891	1.83325e-06	1.0524e-05
ENSG00000171587	DSCAM	143.592	0.56083	0.000391127	0.00139657
ENSG00000113742	CPEB4	3217.73	0.560826	4.70601e-14	7.99247e-13
ENSG00000261594	TPBGL	493.649	0.560721	3.5604e-12	4.87795e-11
ENSG00000163697	APBB2	1128.1	0.560342	2.21492e-11	2.75443e-10
ENSG00000198331	HYLS1	109.28	0.560339	0.00653187	0.0175261
ENSG00000138449	SLC40A1	154.852	0.559742	0.000975935	0.00319682
ENSG00000183117	CSMD1	138.879	0.559369	2.60907e-08	2.08112e-07
ENSG00000254768		429.345	0.559162	3.70106e-08	2.87805e-07
ENSG00000165029	ABCA1	4265.77	0.558619	1.93529e-06	1.106e-05
ENSG00000172366	MCRIP2	139.828	0.558558	1.65569e-05	7.95669e-05
ENSG00000111897	SERINC1	11925.8	0.558464	6.01436e-18	1.52919e-16
ENSG00000105677	TMEM147	1142.65	0.557477	2.4594e-11	3.04623e-10
ENSG00000172572	PDE3A	520.958	0.557315	8.97659e-06	4.55083e-05
ENSG00000043143	JADE2	218.042	0.557073	4.15253e-05	0.000183721
ENSG00000188783	PRELP	186.736	0.556676	0.00209004	0.0063176
ENSG00000172159	FRMD3	2630.21	0.556667	9.80046e-15	1.78766e-13
ENSG00000112964	GHR	188.011	0.556564	0.0108561	0.0273616
ENSG00000186908	ZDHHC17	1198.54	0.556027	9.94982e-14	1.63975e-12
ENSG00000279407		13.4934	0.555941	0.0142589	0.034717
ENSG00000104219	ZDHHC2	1086.24	0.555654	4.78051e-08	3.65198e-07
ENSG00000205959		9.30645	0.555488	0.00249721	0.00740593
ENSG00000196839	ADA	140.51	0.555121	0.0186417	0.0439171
ENSG00000169857	AVEN	247.575	0.555016	0.00030571	0.00111583
ENSG00000236333	TRHDE-AS1	68.5146	0.554516	2.12931e-07	1.44314e-06
ENSG00000165185	KIAA1958	453.974	0.554434	2.76465e-09	2.56897e-08
ENSG00000071051	NCK2	1561.62	0.554328	2.77649e-07	1.8477e-06
ENSG00000128512	DOCK4	511.634	0.554121	0.000181942	0.000698153
ENSG00000163597	SNHG16	435.256	0.553955	8.94193e-07	5.45214e-06
ENSG00000091972	CD200	1933.17	0.553378	3.71804e-11	4.4898e-10
ENSG00000224043	CCNT2-AS1	73.2992	0.553339	0.0214467	0.0496305
ENSG00000070756	PABPC1	31154.4	0.553279	2.54853e-19	7.28228e-18
ENSG00000148154	UGCG	1746.81	0.55322	0.000185966	0.000712209
ENSG00000075415	SLC25A3	8341.5	0.55235	9.59302e-10	9.57448e-09
ENSG00000141627	DYM	1893.48	0.551766	1.09135e-22	4.28792e-21
ENSG00000164291	ARSK	283.683	0.551185	0.00169966	0.00525327
ENSG00000140937	CDH11	3485.49	0.551097	0.000407064	0.00144775
ENSG00000154447	SH3RF1	502.91	0.550733	1.66293e-07	1.14822e-06
ENSG00000183476	SH2D7	38.4308	0.550701	9.94253e-05	0.000406856
ENSG00000182103	FAM181B	195.655	0.550681	0.0113805	0.0284553
ENSG00000106086	PLEKHA8	1264.8	0.550594	4.47767e-19	1.25144e-17
ENSG00000145428	RNF175	52.1202	0.550428	6.465e-06	3.36565e-05
ENSG00000100982	PCIF1	783.628	0.54974	7.46206e-15	1.38322e-13
ENSG00000184916	JAG2	395.556	0.549084	1.49563e-06	8.72492e-06
ENSG00000101333	PLCB4	884.616	0.548787	9.30454e-15	1.70437e-13
ENSG00000188580	NKAIN2	442.936	0.54845	1.74346e-11	2.20222e-10
ENSG00000259692		69.3849	0.548066	0.000654057	0.00222505
ENSG00000113594	LIFR	1733.36	0.547934	5.13588e-07	3.26648e-06
ENSG00000155858	LSM11	591.973	0.547821	1.32194e-13	2.14277e-12
ENSG00000118985	ELL2	562.217	0.547638	8.50768e-05	0.000353438
ENSG00000136261	BZW2	3233.14	0.547505	5.76924e-06	3.02854e-05
ENSG00000101665	SMAD7	329.803	0.547052	3.39501e-11	4.11576e-10
ENSG00000049246	PER3	105.636	0.547018	0.000845238	0.00280642
ENSG00000235162	C12orf75	310.363	0.546499	0.00935546	0.0239921
ENSG00000150764	DIXDC1	906.864	0.546496	1.29818e-08	1.08832e-07
ENSG00000076554	TPD52	1595.03	0.54631	4.26756e-09	3.86289e-08
ENSG00000065150	IPO5	7223.99	0.545943	6.69024e-10	6.83136e-09
ENSG00000170579	DLGAP1	678.466	0.545872	3.6326e-09	3.32842e-08
ENSG00000105655	ISYNA1	1852.47	0.545792	1.5435e-07	1.07362e-06
ENSG00000111728	ST8SIA1	2680.56	0.545629	2.05794e-24	9.31787e-23
ENSG00000144567	RETREG2	3032.19	0.54525	8.87908e-25	4.15917e-23
ENSG00000050748	MAPK9	1179.4	0.545244	2.98453e-18	7.83111e-17
ENSG00000131773	KHDRBS3	1275.54	0.544673	5.26382e-06	2.78579e-05
ENSG00000277740	Metazoa_SRP	7.90364	0.544309	0.000526919	0.00182933
ENSG00000066923	STAG3	96.8916	0.544212	3.21504e-08	2.52637e-07
ENSG00000168785	TSPAN5	1144.08	0.543831	6.79835e-11	7.94839e-10
ENSG00000179057	IGSF22	23.5275	0.543562	0.00194916	0.00592894
ENSG00000188488	SERPINA5	252.538	0.54317	8.56881e-08	6.24044e-07
ENSG00000128989	ARPP19	4691.59	0.543026	1.83188e-12	2.61552e-11
ENSG00000132003	ZSWIM4	294.23	0.542899	4.74848e-06	2.53221e-05
ENSG00000243701	DUBR	531.825	0.54218	2.50991e-11	3.10524e-10
ENSG00000127995	CASD1	1195	0.541985	1.81475e-10	2.00808e-09
ENSG00000177731	FLII	2063.25	0.541341	9.16316e-20	2.72982e-18
ENSG00000153714	LURAP1L	122.505	0.541233	0.000108801	0.00044073
ENSG00000277258	PCGF2	744.554	0.541016	1.6912e-11	2.13995e-10
ENSG00000149926	TLCD3B	1232.01	0.541001	6.26716e-08	4.66766e-07
ENSG00000092529	CAPN3	59.5504	0.540673	0.00642023	0.0172671
ENSG00000116209	TMEM59	4231.64	0.540486	8.93361e-10	8.95342e-09
ENSG00000110881	ASIC1	1623.65	0.540247	7.84697e-27	4.50225e-25
ENSG00000179886	TIGD5	260.557	0.540196	4.45272e-07	2.87156e-06
ENSG00000138095	LRPPRC	6271.22	0.540072	5.33932e-10	5.51425e-09
ENSG00000056998	GYG2	911.422	0.539588	9.46463e-08	6.84002e-07
ENSG00000179922	ZNF784	116.642	0.539194	0.000712726	0.00239876
ENSG00000196821	ILRUN	2128.63	0.539051	8.51578e-17	1.94989e-15
ENSG00000165626	BEND7	284.406	0.538891	6.8135e-12	9.06572e-11
ENSG00000133424	LARGE1	2420.55	0.538788	1.97658e-23	8.29171e-22
ENSG00000144730	IL17RD	1020.16	0.538671	0.00830988	0.0216123
ENSG00000159461	AMFR	2337.74	0.538575	2.65656e-14	4.62033e-13
ENSG00000245910	SNHG6	1104.4	0.53803	3.88565e-06	2.10102e-05
ENSG00000155229	MMS19	2391.22	0.537466	5.96971e-16	1.23896e-14
ENSG00000189077	TMEM120A	516.837	0.537379	1.86122e-06	1.06647e-05
ENSG00000251573	LINC02106	51.6043	0.536923	0.0048455	0.0134385
ENSG00000260412		201.87	0.536886	1.82594e-09	1.7453e-08
ENSG00000171462	DLK2	94.4396	0.536747	1.07383e-09	1.06247e-08
ENSG00000178057	NDUFAF3	500.491	0.53651	9.8669e-05	0.000404142
ENSG00000198380	GFPT1	2588.69	0.536473	3.65881e-13	5.62383e-12
ENSG00000116285	ERRFI1	1061.42	0.536408	2.19638e-05	0.000102862
ENSG00000172269	DPAGT1	720.558	0.536362	2.8657e-09	2.65717e-08
ENSG00000122786	CALD1	10200	0.536358	0.00123764	0.0039549
ENSG00000136044	APPL2	826.698	0.536347	1.66019e-09	1.59886e-08
ENSG00000130429	ARPC1B	280.647	0.536234	0.0121292	0.030081
ENSG00000101746	NOL4	67.5463	0.535932	0.000244871	0.000912816
ENSG00000168939	SPRY3	267.034	0.535855	4.357e-17	1.02267e-15
ENSG00000168994	PXDC1	691.915	0.535718	0.000526194	0.0018274
ENSG00000169814	BTD	497.253	0.53552	1.18002e-07	8.3799e-07
ENSG00000162889	MAPKAPK2	1538.17	0.535258	9.69705e-19	2.64874e-17
ENSG00000123096	SSPN	130.914	0.535132	0.00736171	0.0194424
ENSG00000112167	SAYSD1	268.579	0.535124	0.000286229	0.00105127
ENSG00000137393	RNF144B	217.05	0.53507	0.000688263	0.00232871
ENSG00000153721	CNKSR3	162.902	0.535039	0.000338981	0.00122714
ENSG00000144827	ABHD10	990.812	0.534572	1.41104e-09	1.3717e-08
ENSG00000169047	IRS1	897.052	0.534271	2.91099e-06	1.60891e-05
ENSG00000150275	PCDH15	369.378	0.534232	1.21613e-05	5.9985e-05
ENSG00000056487	PHF21B	1485.57	0.533723	8.80095e-12	1.14847e-10
ENSG00000175198	PCCA	741.728	0.533632	1.91245e-08	1.55754e-07
ENSG00000123560	PLP1	10470.4	0.533231	0.000524623	0.00182282
ENSG00000141854	MISP3	86.0775	0.533167	1.48973e-05	7.22802e-05
ENSG00000175093	SPSB4	495.818	0.532812	1.952e-08	1.58796e-07
ENSG00000049759	NEDD4L	1396.42	0.532798	1.99655e-18	5.30651e-17
ENSG00000152377	SPOCK1	3415.33	0.532675	3.31147e-19	9.35145e-18
ENSG00000154127	UBASH3B	5162.65	0.532673	3.44546e-16	7.39133e-15
ENSG00000168246	UBTD2	1798.04	0.531593	6.17926e-16	1.27878e-14
ENSG00000099139	PCSK5	330.789	0.531493	6.50897e-06	3.38205e-05
ENSG00000036672	USP2	91.6794	0.531183	0.00125856	0.00401288
ENSG00000072803	FBXW11	3234.06	0.530965	3.18524e-23	1.30836e-21
ENSG00000135775	COG2	608.43	0.530945	3.1102e-08	2.45109e-07
ENSG00000006459	KDM7A	556.438	0.530409	1.65415e-12	2.36957e-11
ENSG00000143303	RRNAD1	245.757	0.530388	7.37523e-05	0.000310229
ENSG00000138604	GLCE	1518.74	0.52998	3.59315e-10	3.81067e-09
ENSG00000147481	SNTG1	318.31	0.52993	2.31498e-12	3.25387e-11
ENSG00000174136	RGMB	1966.65	0.529795	1.3773e-17	3.38289e-16
ENSG00000122406	RPL5	25660.7	0.529297	6.4086e-08	4.76809e-07
ENSG00000122042	UBL3	2392	0.52908	3.52881e-11	4.26604e-10
ENSG00000059145	UNKL	197.929	0.528992	7.08549e-07	4.39434e-06
ENSG00000167105	TMEM92	56.3957	0.528546	0.008404	0.0218335
ENSG00000196998	WDR45	366.956	0.527991	5.26244e-07	3.34109e-06
ENSG00000144369	FAM171B	3536.08	0.527897	7.4856e-14	1.25365e-12
ENSG00000205339	IPO7	6963.97	0.527818	1.00905e-11	1.30652e-10
ENSG00000150471	ADGRL3	3260.84	0.527791	3.92403e-12	5.35248e-11
ENSG00000102290	PCDH11X	532.078	0.527728	5.81202e-07	3.65684e-06
ENSG00000107036	RIC1	1081.71	0.527268	1.68472e-08	1.38507e-07
ENSG00000079950	STX7	2626.1	0.526645	1.31887e-16	2.95798e-15
ENSG00000138639	ARHGAP24	157.503	0.52652	7.11452e-05	0.000300077
ENSG00000224094	RPS24P8	128.904	0.526099	0.000525488	0.00182553
ENSG00000180694	TMEM64	664.937	0.525996	9.08097e-08	6.5913e-07
ENSG00000001084	GCLC	556.728	0.525917	4.56566e-06	2.44012e-05
ENSG00000133112	TPT1	39394.7	0.525399	5.69816e-08	4.27767e-07
ENSG00000178573	MAF	1059.55	0.525265	1.74995e-14	3.10834e-13
ENSG00000161682	FAM171A2	930.205	0.525035	6.12466e-10	6.27452e-09
ENSG00000055208	TAB2	3244.84	0.524581	1.02383e-19	3.02931e-18
ENSG00000102471	NDFIP2	1053.19	0.524481	0.00010426	0.000424477
ENSG00000124194	GDAP1L1	1901.17	0.524372	3.71068e-07	2.42406e-06
ENSG00000143434	SEMA6C	925.848	0.524246	3.17362e-15	6.20086e-14
ENSG00000197921	HES5	33.7404	0.524132	2.61948e-10	2.84056e-09
ENSG00000184486	POU3F2	813.053	0.523911	2.49852e-22	9.50664e-21
ENSG00000132613	MTSS2	924.251	0.523895	2.26376e-17	5.46122e-16
ENSG00000165959	CLMN	435.906	0.523642	8.14096e-15	1.49882e-13
ENSG00000095383	TBC1D2	80.1039	0.523359	0.0179406	0.0424916
ENSG00000019995	ZRANB1	1185.92	0.522891	5.84583e-11	6.87178e-10
ENSG00000118898	PPL	46.7984	0.522761	2.2621e-07	1.52693e-06
ENSG00000101115	SALL4	98.3784	0.522721	2.30329e-14	4.05469e-13
ENSG00000130711	PRDM12	54.4399	0.52272	0.00596307	0.0161659
ENSG00000155085	AK9	357.603	0.522556	4.33961e-10	4.54454e-09
ENSG00000196876	SCN8A	667.786	0.522095	7.86154e-15	1.45107e-13
ENSG00000144724	PTPRG	2159.82	0.521715	2.17569e-09	2.05785e-08
ENSG00000046889	PREX2	82.6619	0.521594	0.000836893	0.00278084
ENSG00000183722	LHFPL6	2921.03	0.521505	4.80664e-14	8.14213e-13
ENSG00000104081	BMF	1112.49	0.521468	4.80914e-14	8.14213e-13
ENSG00000084628	NKAIN1	3253.7	0.521431	8.62093e-17	1.97019e-15
ENSG00000105855	ITGB8	408.895	0.521416	0.00300369	0.00876771
ENSG00000166016	ABTB2	534.218	0.521408	2.95391e-09	2.73196e-08
ENSG00000087258	GNAO1	6511.81	0.521239	1.58332e-14	2.82394e-13
ENSG00000087338	GMCL1	348.619	0.520635	4.93638e-05	0.000214851
ENSG00000085365	SCAMP1	1503.82	0.520423	1.98746e-06	1.13372e-05
ENSG00000139146	SINHCAF	1048.89	0.520281	2.20257e-07	1.49089e-06
ENSG00000167992	VWCE	13.2345	0.519722	0.0112755	0.0282252
ENSG00000104490	NCALD	2471.31	0.519647	7.99246e-21	2.64642e-19
ENSG00000149970	CNKSR2	322.158	0.519452	6.40113e-15	1.19886e-13
ENSG00000122733	PHF24	718.305	0.518984	2.28336e-14	4.02613e-13
ENSG00000153179	RASSF3	736.244	0.51886	2.09355e-08	1.69738e-07
ENSG00000116141	MARK1	1688.17	0.518576	2.85464e-25	1.4135e-23
ENSG00000175061	SNHG29	10439.3	0.518271	1.0286e-09	1.02097e-08
ENSG00000115073	ACTR1B	964.614	0.518221	1.5929e-09	1.53884e-08
ENSG00000157734	SNX22	544.138	0.517526	9.06791e-05	0.000374742
ENSG00000240583	AQP1	357.446	0.517187	1.15032e-05	5.70505e-05
ENSG00000006740	ARHGAP44	222.991	0.516966	9.23083e-09	7.9036e-08
ENSG00000164620	RELL2	104.183	0.516897	0.0171219	0.0408022
ENSG00000109220	CHIC2	271.915	0.516431	0.00142495	0.00448148
ENSG00000159069	FBXW5	1256.92	0.516401	5.37104e-05	0.000232277
ENSG00000095574	IKZF5	509.475	0.516241	1.5352e-06	8.93355e-06
ENSG00000171621	SPSB1	814.087	0.515913	4.21746e-10	4.42945e-09
ENSG00000150394	CDH8	109.047	0.515708	0.000792501	0.00264468
ENSG00000106771	TMEM245	3463.92	0.515668	2.24524e-12	3.15994e-11
ENSG00000140682	TGFB1I1	410.924	0.515645	0.00174985	0.00539379
ENSG00000228801		229.619	0.515379	0.00137166	0.00432959
ENSG00000119801	YPEL5	2642.54	0.515245	8.52977e-09	7.34393e-08
ENSG00000111144	LTA4H	1909.88	0.514964	2.6065e-10	2.8279e-09
ENSG00000160862	AZGP1	398.77	0.514955	0.00445071	0.0124551
ENSG00000003096	KLHL13	785.855	0.514701	7.48869e-06	3.84869e-05
ENSG00000166582	CENPV	614.226	0.514578	5.96637e-09	5.29021e-08
ENSG00000172575	RASGRP1	97.3061	0.514108	0.00305476	0.00890478
ENSG00000171724	VAT1L	7219.38	0.514055	2.71916e-16	5.90321e-15
ENSG00000109475	RPL34	6320.39	0.512354	1.1575e-09	1.13954e-08
ENSG00000143324	XPR1	4716.91	0.512314	1.94517e-12	2.76998e-11
ENSG00000176593		375.355	0.512228	3.71986e-26	1.99201e-24
ENSG00000126226	PCID2	616.358	0.511941	9.81895e-08	7.06782e-07
ENSG00000175414	ARL10	1194.22	0.511547	6.79621e-20	2.05002e-18
ENSG00000167971	CASKIN1	357.496	0.511049	5.40711e-13	8.13241e-12
ENSG00000137478	FCHSD2	1235.9	0.510932	4.20393e-16	8.89511e-15
ENSG00000136732	GYPC	1882.96	0.510419	1.57547e-06	9.15319e-06
ENSG00000196911	KPNA5	592.873	0.510278	0.000113854	0.000459568
ENSG00000259295	CSPG4P12	7.52295	0.509913	0.00831841	0.0216319
ENSG00000139651	ZNF740	1142.91	0.509913	4.23292e-20	1.31336e-18
ENSG00000113269	RNF130	3534.1	0.509835	3.33169e-25	1.63849e-23
ENSG00000117569	PTBP2	1582.63	0.509825	5.25741e-13	7.91824e-12
ENSG00000134594	RAB33A	146.59	0.509798	0.0158572	0.0381488
ENSG00000184347	SLIT3	778.839	0.509759	1.26477e-07	8.9408e-07
ENSG00000211445	GPX3	64.3973	0.509744	0.0194832	0.0456269
ENSG00000147650	LRP12	1624.55	0.509558	5.59709e-09	4.98111e-08
ENSG00000265681	RPL17	573.337	0.509498	0.000500453	0.00174752
ENSG00000137936	BCAR3	2423.14	0.509299	2.88904e-10	3.11264e-09
ENSG00000157107	FCHO2	478.181	0.509059	3.01795e-05	0.000137276
ENSG00000032444	PNPLA6	647.319	0.508675	3.62859e-08	2.82472e-07
ENSG00000173801	JUP	4638.83	0.508623	5.46106e-09	4.86477e-08
ENSG00000215196	BASP1-AS1	137.979	0.508471	9.55078e-11	1.09423e-09
ENSG00000185088	RPS27L	544.974	0.508242	1.31624e-05	6.45267e-05
ENSG00000205922	ONECUT3	1244.85	0.508109	2.02245e-25	1.01534e-23
ENSG00000156011	PSD3	2153.46	0.507532	3.60853e-15	6.98142e-14
ENSG00000114739	ACVR2B	2115.3	0.507303	2.04609e-45	3.89259e-43
ENSG00000066629	EML1	1146.05	0.507095	4.30108e-16	9.08295e-15
ENSG00000164841	TMEM74	210.342	0.507015	1.7728e-05	8.46698e-05
ENSG00000116191	RALGPS2	1856.06	0.506997	1.62245e-09	1.56459e-08
ENSG00000277586	NEFL	71370.1	0.506948	1.88302e-12	2.68324e-11
ENSG00000153339	TRAPPC8	1477.31	0.506726	6.78429e-08	5.03035e-07
ENSG00000112992	NNT	3670.61	0.506657	1.71842e-10	1.90635e-09
ENSG00000039560	RAI14	10510.8	0.506608	3.6885e-18	9.60338e-17
ENSG00000144057	ST6GAL2	192.798	0.506552	5.20199e-05	0.000225551
ENSG00000188677	PARVB	111.987	0.506443	0.000752456	0.0025223
ENSG00000211455	STK38L	1022.57	0.506305	0.00129909	0.00412452
ENSG00000184588	PDE4B	1380.92	0.506296	4.85004e-07	3.10193e-06
ENSG00000145632	PLK2	5648.76	0.505881	2.86103e-08	2.2729e-07
ENSG00000169432	SCN9A	3349.95	0.505726	1.02342e-11	1.32355e-10
ENSG00000164603	BMT2	322.267	0.505347	7.4293e-07	4.58528e-06
ENSG00000182899	RPL35A	8857.37	0.505134	7.47693e-07	4.60943e-06
ENSG00000104313	EYA1	777.752	0.504933	6.14034e-07	3.85223e-06
ENSG00000164330	EBF1	3477.08	0.504101	1.7458e-27	1.05175e-25
ENSG00000121879	PIK3CA	846.68	0.504001	7.21361e-09	6.32372e-08
ENSG00000100580	TMED8	1293.46	0.503976	1.63254e-17	4.00074e-16
ENSG00000278845	MRPL45	1417.49	0.503959	1.02317e-07	7.33572e-07
ENSG00000033327	GAB2	4204.94	0.503626	1.60314e-19	4.64206e-18
ENSG00000159256	MORC3	992.645	0.502806	5.05612e-06	2.68176e-05
ENSG00000281406	BLACAT1	153.465	0.50274	1.94031e-07	1.32415e-06
ENSG00000169021	UQCRFS1	1514.88	0.502646	1.1798e-06	7.03146e-06
ENSG00000196498	NCOR2	3239.37	0.502631	3.47148e-11	4.20142e-10
ENSG00000054598	FOXC1	636.766	0.502595	0.00130635	0.00414576
ENSG00000164741	DLC1	1333.8	0.502478	3.36044e-05	0.000151426
ENSG00000143479	DYRK3	167.426	0.502408	2.66963e-05	0.000122776
ENSG00000213949	ITGA1	3148.4	0.502315	0.00354054	0.0101705
ENSG00000145592	RPL37	15350.7	0.502259	8.12813e-11	9.39675e-10
ENSG00000160753	RUSC1	1681.45	0.50221	9.53154e-24	4.10159e-22
ENSG00000116095	PLEKHA3	300.471	0.502185	0.000193182	0.000736592
ENSG00000153253	SCN3A	1237.12	0.501528	2.49976e-15	4.91967e-14
ENSG00000198934	MAGEE1	491.137	0.501381	5.25262e-08	3.97824e-07
ENSG00000213930	GALT	312.712	0.501277	3.72831e-07	2.4326e-06
ENSG00000149527	PLCH2	102.644	0.50127	6.51057e-11	7.62426e-10
ENSG00000111832	RWDD1	1691.29	0.501148	1.39106e-08	1.15858e-07
ENSG00000159873	CCDC117	866.632	0.500921	4.87277e-09	4.36877e-08
ENSG00000124920	MYRF	48.8372	0.500427	0.000156565	0.000609619
ENSG00000000971	CFH	741.924	0.499038	0.000895559	0.0029554
ENSG00000221866	PLXNA4	11074	0.498717	9.14605e-22	3.3226e-20
ENSG00000151276	MAGI1	1066.06	0.498506	3.77202e-17	8.92123e-16
ENSG00000107807	TLX1	1546.93	0.498307	1.96627e-12	2.79452e-11
ENSG00000187323	DCC	597.528	0.497439	1.51776e-07	1.05775e-06
ENSG00000163444	TMEM183A	794.003	0.497407	2.38662e-07	1.60499e-06
ENSG00000161647	MPP3	555.64	0.497371	4.4434e-09	4.01032e-08
ENSG00000139173	TMEM117	743.936	0.497161	1.08933e-05	5.42861e-05
ENSG00000135083	CCNJL	1017.96	0.49708	2.91698e-11	3.57622e-10
ENSG00000160075	SSU72	2467.98	0.496454	9.52702e-13	1.39798e-11
ENSG00000109189	USP46	1432.79	0.49641	7.68321e-08	5.64476e-07
ENSG00000166557	TMED3	2554.73	0.496351	2.3841e-09	2.23837e-08
ENSG00000111912	NCOA7	1295.85	0.496292	5.23209e-17	1.22278e-15
ENSG00000110711	AIP	1134.42	0.496239	3.24409e-06	1.77627e-05
ENSG00000109787	KLF3	969.211	0.496199	2.46065e-08	1.9716e-07
ENSG00000143797	MBOAT2	1929.68	0.496138	2.6325e-09	2.45248e-08
ENSG00000108379	WNT3	117.234	0.495868	0.00409166	0.0115607
ENSG00000155893	PXYLP1	524.466	0.495847	0.000257116	0.000953381
ENSG00000051382	PIK3CB	538.281	0.495735	2.08902e-05	9.83217e-05
ENSG00000183576	SETD3	1363.01	0.495595	1.19033e-10	1.34598e-09
ENSG00000165476	REEP3	1026.02	0.495283	8.1646e-05	0.000340527
ENSG00000272750		22.7361	0.495094	4.72831e-05	0.000206541
ENSG00000154153	RETREG1	1165.32	0.494567	0.0014539	0.00456063
ENSG00000144401	METTL21A	414.057	0.494444	6.14337e-05	0.00026233
ENSG00000205363	INSYN1	786.248	0.49435	6.65424e-15	1.24197e-13
ENSG00000124299	PEPD	1490.78	0.494288	6.02611e-05	0.000257881
ENSG00000139737	SLAIN1	668.78	0.494284	2.8895e-06	1.59866e-05
ENSG00000104332	SFRP1	7280.63	0.49327	0.000686197	0.00232281
ENSG00000188846	RPL14	11023.4	0.493219	1.45837e-09	1.41581e-08
ENSG00000143126	CELSR2	5372.5	0.493095	4.82932e-18	1.23804e-16
ENSG00000185252	ZNF74	531.402	0.492704	0.000214171	0.000807956
ENSG00000168824	NSG1	2540.42	0.492564	1.9257e-18	5.1308e-17
ENSG00000105640	RPL18A	6112.36	0.492459	9.59395e-06	4.83218e-05
ENSG00000131242	RAB11FIP4	1869.94	0.492125	2.95881e-24	1.32584e-22
ENSG00000152818	UTRN	3344.01	0.492091	2.859e-06	1.5834e-05
ENSG00000232888	RPS11P5	51.9104	0.491355	6.69621e-05	0.000283647
ENSG00000050165	DKK3	2408.04	0.491197	8.31853e-11	9.60662e-10
ENSG00000135362	PRR5L	194.003	0.491117	0.00120339	0.00385684
ENSG00000110911	SLC11A2	865.113	0.490777	3.21599e-10	3.4325e-09
ENSG00000173726	TOMM20	6690.4	0.490259	6.94665e-10	7.07651e-09
ENSG00000196531	NACA	10333	0.490071	1.57104e-08	1.29949e-07
ENSG00000065357	DGKA	361.112	0.489966	1.11804e-06	6.69464e-06
ENSG00000154429	CCSAP	546.051	0.489912	1.74728e-06	1.00838e-05
ENSG00000198517	MAFK	98.1174	0.489808	0.00023837	0.000890035
ENSG00000154122	ANKH	662.841	0.489337	2.51692e-17	6.04506e-16
ENSG00000172922	RNASEH2C	358.273	0.48931	1.68041e-06	9.73157e-06
ENSG00000215218	UBE2QL1	468.736	0.48853	3.70718e-07	2.42319e-06
ENSG00000182901	RGS7	229.758	0.488153	0.000217062	0.000817866
ENSG00000088970	KIZ	471.541	0.488027	5.06804e-12	6.82706e-11
ENSG00000105290	APLP1	8351.38	0.487922	3.73896e-09	3.41866e-08
ENSG00000179262	RAD23A	1612.24	0.487324	1.22174e-08	1.02742e-07
ENSG00000177954	RPS27	9776.84	0.487184	3.43768e-08	2.68865e-07
ENSG00000123091	RNF11	2279.41	0.487179	2.96732e-07	1.96721e-06
ENSG00000163931	TKT	8037.87	0.486768	3.08399e-10	3.30299e-09
ENSG00000287743		13.3073	0.486693	0.0148662	0.0360444
ENSG00000116299	ELAPOR1	88.3502	0.486664	4.61867e-05	0.000202486
ENSG00000103942	HOMER2	1146.43	0.486525	2.77321e-26	1.51499e-24
ENSG00000164754	RAD21	5054.49	0.486484	5.76094e-10	5.91868e-09
ENSG00000171450	CDK5R2	769.999	0.486361	2.17967e-11	2.71484e-10
ENSG00000204052	LRRC73	45.1846	0.486294	0.0156657	0.0377426
ENSG00000115041	KCNIP3	86.7069	0.485886	1.58491e-06	9.20311e-06
ENSG00000198947	DMD	1308.68	0.48554	5.28621e-05	0.000228859
ENSG00000170382	LRRN2	550.26	0.485463	4.92515e-07	3.14722e-06
ENSG00000165507	DEPP1	116.232	0.485217	0.000175072	0.000674536
ENSG00000204070	SYS1	624.965	0.484694	2.26561e-06	1.27661e-05
ENSG00000110172	CHORDC1	793.25	0.484454	7.4432e-09	6.50657e-08
ENSG00000125691	RPL23	16317.3	0.484271	2.33408e-08	1.88394e-07
ENSG00000173068	BNC2	1487.66	0.483949	1.25435e-09	1.22618e-08
ENSG00000260293		75.335	0.483946	2.72779e-12	3.79006e-11
ENSG00000100926	TM9SF1	137.637	0.483925	0.00435788	0.0122237
ENSG00000131016	AKAP12	13028.9	0.483874	1.01991e-15	2.07504e-14
ENSG00000137822	TUBGCP4	559.929	0.483666	4.41658e-13	6.73132e-12
ENSG00000136379	ABHD17C	643.047	0.483546	1.18017e-08	9.94391e-08
ENSG00000187134	AKR1C1	266.379	0.483171	0.00867792	0.0224564
ENSG00000115226	FNDC4	237.826	0.483159	0.0173422	0.0412318
ENSG00000152234	ATP5F1A	16270	0.483084	2.77866e-14	4.82495e-13
ENSG00000132535	DLG4	3240.33	0.483037	1.96436e-12	2.79452e-11
ENSG00000197885	NKIRAS1	486.151	0.482725	2.69554e-05	0.000123874
ENSG00000205090	TMEM240	69.3757	0.482332	0.000503603	0.00175739
ENSG00000170745	KCNS3	215.524	0.482143	0.00768254	0.0201928
ENSG00000111653	ING4	1038.89	0.481953	1.0788e-09	1.0669e-08
ENSG00000115464	USP34	2678.5	0.481887	2.31965e-10	2.53956e-09
ENSG00000101331	CCM2L	28.5581	0.481737	0.0114234	0.0285479
ENSG00000147604	RPL7	11482.7	0.481674	8.46213e-08	6.16689e-07
ENSG00000180035	ZNF48	893.816	0.481472	6.01975e-09	5.33536e-08
ENSG00000198712	MT-CO2	40058.5	0.481366	6.17835e-06	3.22416e-05
ENSG00000103160	HSDL1	1877.35	0.481252	8.02629e-13	1.19066e-11
ENSG00000134323	MYCN	1058.29	0.481159	3.23822e-09	2.97606e-08
ENSG00000159784	FAM131B	2008.1	0.481126	3.51037e-17	8.34792e-16
ENSG00000100353	EIF3D	5184.56	0.480767	3.60916e-12	4.94163e-11
ENSG00000042317	SPATA7	363.014	0.480599	1.0444e-06	6.29718e-06
ENSG00000102678	FGF9	190.218	0.480364	6.02861e-16	1.24998e-14
ENSG00000204969	PCDHA2	186.334	0.480354	0.00296691	0.0086685
ENSG00000203875	SNHG5	2021.75	0.480223	1.34912e-06	7.94238e-06
ENSG00000143947	RPS27A	7625.48	0.479577	1.07698e-07	7.69607e-07
ENSG00000124151	NCOA3	1204.94	0.479114	1.12944e-06	6.75729e-06
ENSG00000101079	NDRG3	1269.24	0.47854	3.32043e-12	4.55493e-11
ENSG00000138434	ITPRID2	3023.84	0.478515	2.57923e-07	1.72596e-06
ENSG00000181097	LINC02878	11.2556	0.478401	0.0109462	0.027531
ENSG00000117479	SLC19A2	273.412	0.478185	0.0020076	0.00608876
ENSG00000163682	RPL9	7796.64	0.478137	1.51906e-05	7.36211e-05
ENSG00000178233	TMEM151B	358.284	0.478109	2.16517e-12	3.05121e-11
ENSG00000069020	MAST4	576.343	0.478017	1.42504e-06	8.34856e-06
ENSG00000065609	SNAP91	2550.23	0.477796	2.38437e-15	4.70967e-14
ENSG00000106665	CLIP2	2746.45	0.477718	4.00593e-21	1.35963e-19
ENSG00000171135	JAGN1	753.044	0.477555	3.00422e-05	0.000136738
ENSG00000117533	VAMP4	372.909	0.477029	0.00135121	0.00427001
ENSG00000174684	B4GAT1	1894.68	0.476714	2.22584e-08	1.80059e-07
ENSG00000099250	NRP1	7322.05	0.476586	1.8789e-18	5.01226e-17
ENSG00000128849	CGNL1	307.895	0.476425	0.00273279	0.0080419
ENSG00000139505	MTMR6	1765.15	0.476218	6.64465e-07	4.14107e-06
ENSG00000112893	MAN2A1	2475.26	0.476046	3.33149e-07	2.19083e-06
ENSG00000175155	YPEL2	555.82	0.475959	1.02668e-07	7.356e-07
ENSG00000075461	CACNG4	2552.84	0.47593	1.40624e-16	3.14419e-15
ENSG00000131398	KCNC3	312.067	0.475223	5.39209e-16	1.12338e-14
ENSG00000184675	AMER1	433.778	0.474991	3.91427e-09	3.56392e-08
ENSG00000215424	MCM3AP-AS1	105.026	0.474856	7.01572e-10	7.14352e-09
ENSG00000171150	SOCS5	599.876	0.474801	3.38523e-05	0.000152474
ENSG00000165516	KLHDC2	701.821	0.474613	2.39794e-08	1.92688e-07
ENSG00000152492	CCDC50	4242.61	0.47444	7.40691e-09	6.48269e-08
ENSG00000159753	CARMIL2	287.572	0.474405	2.39523e-09	2.24687e-08
ENSG00000132294	EFR3A	1295.59	0.4743	1.85744e-05	8.83229e-05
ENSG00000197756	RPL37A	15015.4	0.47355	7.13373e-07	4.42173e-06
ENSG00000138660	AP1AR	552.35	0.473403	1.04612e-06	6.3058e-06
ENSG00000173482	PTPRM	1925.55	0.473369	4.61708e-18	1.18503e-16
ENSG00000183172	SMDT1	736.841	0.472981	0.000839283	0.00278835
ENSG00000112290	WASF1	1603.08	0.472723	8.40158e-14	1.40272e-12
ENSG00000155097	ATP6V1C1	2522.6	0.472715	2.47559e-15	4.87653e-14
ENSG00000101347	SAMHD1	671.756	0.472406	0.000109037	0.000441441
ENSG00000111907	TPD52L1	367.087	0.472367	0.00792471	0.0207674
ENSG00000184524	CEND1	478.715	0.472307	5.51016e-06	2.9013e-05
ENSG00000151151	IPMK	266.678	0.472211	0.00660737	0.0176849
ENSG00000188215	DCUN1D3	230.61	0.472182	0.000104234	0.000424451
ENSG00000079739	PGM1	1483.17	0.472153	1.69279e-06	9.79278e-06
ENSG00000152953	STK32B	534.072	0.471975	0.00218048	0.00657083
ENSG00000122026	RPL21	3365.26	0.471967	2.189e-05	0.000102605
ENSG00000168286	THAP11	473.807	0.471749	1.58786e-05	7.67324e-05
ENSG00000198833	UBE2J1	2509.67	0.471656	2.52218e-11	3.11686e-10
ENSG00000157954	WIPI2	1943.14	0.471651	2.51655e-12	3.51669e-11
ENSG00000110436	SLC1A2	1256.25	0.47163	2.73725e-13	4.24646e-12
ENSG00000122778	KIAA1549	1593.69	0.471461	1.89596e-21	6.66443e-20
ENSG00000141699	RETREG3	1339.72	0.471386	2.62923e-08	2.09566e-07
ENSG00000133606	MKRN1	2952.12	0.471176	4.01687e-17	9.46934e-16
ENSG00000118257	NRP2	4467.3	0.471048	3.49189e-15	6.76784e-14
ENSG00000154721	JAM2	427.301	0.470455	0.00017157	0.000661982
ENSG00000158156	XKR8	145.462	0.470355	0.0172324	0.0410082
ENSG00000111647	UHRF1BP1L	841.789	0.470137	3.10582e-06	1.70572e-05
ENSG00000287104		79.7542	0.46964	0.00434649	0.0121965
ENSG00000118432	CNR1	2615.68	0.469601	4.83094e-19	1.34497e-17
ENSG00000151067	CACNA1C	455.099	0.469495	9.20686e-21	3.03002e-19
ENSG00000009307	CSDE1	18901.6	0.469425	5.30317e-19	1.47078e-17
ENSG00000198121	LPAR1	1491.87	0.469385	0.000805716	0.00268547
ENSG00000177181	RIMKLA	621.225	0.469321	3.82855e-05	0.00017057
ENSG00000204371	EHMT2	1513.65	0.469278	4.85561e-12	6.56127e-11
ENSG00000204681	GABBR1	5096.1	0.469208	2.93309e-22	1.11211e-20
ENSG00000008405	CRY1	526.616	0.468792	5.70069e-05	0.000245019
ENSG00000130703	OSBPL2	934.894	0.468587	5.27198e-08	3.99088e-07
ENSG00000009709	PAX7	60.2575	0.468507	0.00573274	0.0156176
ENSG00000250986	LINC02600	76.7374	0.467845	3.49266e-07	2.29333e-06
ENSG00000104872	PIH1D1	1232.71	0.467845	1.77444e-06	1.02243e-05
ENSG00000108406	DHX40	1694.55	0.467529	3.56072e-06	1.93838e-05
ENSG00000070610	GBA2	1786.13	0.467511	4.21904e-18	1.09062e-16
ENSG00000166783	MARF1	1540.79	0.467485	5.90564e-21	1.97962e-19
ENSG00000173451	THAP2	146.953	0.467213	0.000300757	0.00109941
ENSG00000158292	GPR153	1788.34	0.467027	1.71907e-21	6.07219e-20
ENSG00000169740	ZNF32	607.193	0.46699	0.000115923	0.000466878
ENSG00000104529	EEF1D	1175.34	0.466883	0.00924254	0.0237389
ENSG00000267940		12.6081	0.46637	0.00454116	0.0126886
ENSG00000078549	ADCYAP1R1	390.29	0.466202	1.08868e-05	5.42663e-05
ENSG00000168710	AHCYL1	2798.25	0.465881	4.86453e-15	9.23836e-14
ENSG00000105409	ATP1A3	2405.06	0.465839	0.000442123	0.00156245
ENSG00000101290	CDS2	4219.57	0.465458	6.04761e-19	1.6751e-17
ENSG00000150991	UBC	6816.9	0.465294	7.25766e-12	9.62128e-11
ENSG00000079931	MOXD1	7764.32	0.465127	2.87385e-08	2.28119e-07
ENSG00000163637	PRICKLE2	1543	0.465118	2.87576e-09	2.66422e-08
ENSG00000062485	CS	5616.35	0.464974	3.24043e-15	6.32001e-14
ENSG00000205269	TMEM170B	723.069	0.464464	1.07546e-06	6.45934e-06
ENSG00000130734	ATG4D	394.483	0.464401	1.64874e-05	7.92859e-05
ENSG00000242125	SNHG3	231.65	0.464369	1.95253e-05	9.23183e-05
ENSG00000203880	PCMTD2	1385.03	0.46432	8.96552e-10	8.9771e-09
ENSG00000231064	THBS3-AS1	24.0419	0.464241	0.00201065	0.00609631
ENSG00000110536	PTPMT1	194.847	0.464096	0.00262466	0.00775631
ENSG00000179476	C14orf28	66.1354	0.463878	0.000760744	0.00254811
ENSG00000168394	TAP1	256.188	0.463571	0.019644	0.045954
ENSG00000105854	PON2	4311.42	0.463405	0.000411041	0.00146094
ENSG00000124406	ATP8A1	2969.4	0.463231	1.06157e-09	1.05178e-08
ENSG00000144713	RPL32	15252.4	0.463223	5.33024e-09	4.75534e-08
ENSG00000099715	PCDH11Y	382.483	0.463173	1.08701e-05	5.41954e-05
ENSG00000106701	FSD1L	551.456	0.462484	3.47684e-05	0.000156152
ENSG00000005022	SLC25A5	5648.98	0.462027	4.99499e-10	5.19077e-09
ENSG00000188916	INSYN2A	238.703	0.461924	0.000899677	0.00296628
ENSG00000100307	CBX7	67.7024	0.46153	1.5916e-06	9.23944e-06
ENSG00000137941	TTLL7	1547.74	0.461479	1.96395e-11	2.46066e-10
ENSG00000087253	LPCAT2	1122.78	0.461237	4.98029e-07	3.17799e-06
ENSG00000013523	ANGEL1	604.298	0.46116	2.00357e-06	1.14226e-05
ENSG00000004866	ST7	1054.52	0.461152	9.60926e-06	4.83877e-05
ENSG00000163602	RYBP	1517.19	0.460964	3.46373e-06	1.88842e-05
ENSG00000186468	RPS23	16547.8	0.460943	1.38909e-11	1.77947e-10
ENSG00000137959	IFI44L	221.109	0.460922	0.00908201	0.0233848
ENSG00000198959	TGM2	409.844	0.46087	0.00302433	0.00882202
ENSG00000249242	TMEM150C	126.166	0.460847	0.0189635	0.0445832
ENSG00000186184	POLR1D	2138.14	0.460568	1.59728e-08	1.31868e-07
ENSG00000184924	PTRHD1	472.158	0.460453	4.16454e-05	0.000184146
ENSG00000139977	NAA30	856.733	0.460272	4.77092e-06	2.54168e-05
ENSG00000167371	PRRT2	1193.88	0.459039	5.25988e-16	1.09794e-14
ENSG00000131931	THAP1	186.051	0.458448	0.0172885	0.0411313
ENSG00000168280	KIF5C	23847.7	0.458443	1.02725e-18	2.79888e-17
ENSG00000197380	DACT3	1052.56	0.458208	1.98468e-09	1.88954e-08
ENSG00000259964	THSD4-AS1	30.7133	0.458029	0.00403295	0.0114127
ENSG00000180776	ZDHHC20	1355.04	0.457964	7.03006e-08	5.19128e-07
ENSG00000198689	SLC9A6	1058.24	0.457714	1.95341e-07	1.33183e-06
ENSG00000067048	DDX3Y	1439.4	0.457486	5.26638e-18	1.34849e-16
ENSG00000198382	UVRAG	639.356	0.457464	2.89567e-06	1.60126e-05
ENSG00000152661	GJA1	4463.32	0.457408	4.18487e-10	4.39736e-09
ENSG00000165323	FAT3	1527.56	0.457397	9.70016e-06	4.88227e-05
ENSG00000113384	GOLPH3	2519.32	0.457319	6.48101e-09	5.71383e-08
ENSG00000145741	BTF3	10613.8	0.457008	7.27086e-06	3.74295e-05
ENSG00000164418	GRIK2	1233.35	0.456962	0.00270529	0.00797179
ENSG00000145191	EIF2B5	1376.8	0.45669	5.23018e-10	5.41701e-09
ENSG00000176463	SLCO3A1	772.4	0.456411	8.25371e-10	8.30657e-09
ENSG00000060642	PIGV	174.137	0.456322	0.00283715	0.00832416
ENSG00000198680	TUSC1	308.982	0.456321	0.0157474	0.0379224
ENSG00000255389		167.188	0.456149	1.22779e-07	8.69067e-07
ENSG00000131044	TTLL9	18.2495	0.456006	0.0134075	0.0328753
ENSG00000181826	RELL1	626.989	0.455478	0.000625386	0.00213664
ENSG00000112655	PTK7	3325.9	0.455477	3.46286e-13	5.34157e-12
ENSG00000162545	CAMK2N1	917.419	0.455461	0.000845399	0.00280652
ENSG00000186104	CYP2R1	321.084	0.455402	2.01905e-05	9.52352e-05
ENSG00000025156	HSF2	786.832	0.455054	3.09263e-06	1.70107e-05
ENSG00000144645	OSBPL10	1063.69	0.455028	1.94641e-07	1.32789e-06
ENSG00000141504	SAT2	964.402	0.454652	0.000193662	0.000738032
ENSG00000118997	DNAH7	29.9119	0.454313	0.00378625	0.0107934
ENSG00000135424	ITGA7	1233.5	0.45379	5.51924e-17	1.2816e-15
ENSG00000104765	BNIP3L	4131.14	0.453412	1.31338e-08	1.09917e-07
ENSG00000273599		20.2265	0.45339	0.0172319	0.0410082
ENSG00000112276	BVES	376.345	0.45285	2.27441e-05	0.000106218
ENSG00000188612	SUMO2	2372.17	0.452756	3.79029e-09	3.45976e-08
ENSG00000285517		11.2853	0.45264	0.00535361	0.0146973
ENSG00000149100	EIF3M	3521.35	0.452055	4.03025e-06	2.17379e-05
ENSG00000198718	TOGARAM1	616.669	0.452027	5.93314e-08	4.44023e-07
ENSG00000175581	MRPL48	596.183	0.451921	6.11791e-05	0.000261397
ENSG00000089639	GMIP	282.739	0.451807	1.1489e-07	8.18572e-07
ENSG00000147416	ATP6V1B2	5091.29	0.451455	1.7718e-07	1.21758e-06
ENSG00000166250	CLMP	536.361	0.451337	5.05641e-07	3.22079e-06
ENSG00000147324	MFHAS1	557.905	0.451327	6.48067e-07	4.04352e-06
ENSG00000170271	FAXDC2	303.984	0.45106	7.41428e-06	3.81316e-05
ENSG00000148158	SNX30	1462.01	0.450837	1.44045e-13	2.32444e-12
ENSG00000008988	RPS20	12979.5	0.450631	7.36521e-09	6.4488e-08
ENSG00000176783	RUFY1	690.579	0.450365	1.09636e-06	6.57756e-06
ENSG00000164983	TMEM65	872.118	0.44997	5.41888e-07	3.42937e-06
ENSG00000116675	DNAJC6	4101.53	0.449216	9.26159e-18	2.3088e-16
ENSG00000122335	SERAC1	429.635	0.449155	0.000404061	0.00143802
ENSG00000163818	LZTFL1	480.869	0.448941	5.10597e-05	0.000221832
ENSG00000277954		896.997	0.448911	4.85961e-25	2.33692e-23
ENSG00000165655	ZNF503	162.908	0.448833	0.00782181	0.0205176
ENSG00000038427	VCAN	32009.1	0.448692	9.89889e-06	4.97306e-05
ENSG00000182492	BGN	3371.41	0.448501	0.00395946	0.0112399
ENSG00000168772	CXXC4	647.747	0.448487	6.80612e-11	7.95319e-10
ENSG00000108262	GIT1	2737.81	0.448439	3.90599e-14	6.69141e-13
ENSG00000179603	GRM8	84.1701	0.448432	0.000425767	0.00150963
ENSG00000184887	BTBD6	660.695	0.447929	5.36913e-06	2.8353e-05
ENSG00000111716	LDHB	1309.46	0.447697	0.00123847	0.00395638
ENSG00000144847	IGSF11	605.761	0.447562	0.00383489	0.0109206
ENSG00000187714	SLC18A3	183.448	0.447532	0.000118133	0.000475073
ENSG00000008130	NADK	993.395	0.44728	1.30036e-09	1.26751e-08
ENSG00000112234	FBXL4	354.377	0.446975	0.000145535	0.000571494
ENSG00000104946	TBC1D17	640.975	0.446857	7.27623e-05	0.00030654
ENSG00000173530	TNFRSF10D	376.854	0.446817	0.000193801	0.000738172
ENSG00000067082	KLF6	2208.07	0.446733	2.96454e-08	2.34568e-07
ENSG00000184634	MED12	1712.19	0.446456	8.66952e-12	1.132e-10
ENSG00000122033	MTIF3	846.12	0.446437	1.44156e-05	7.02259e-05
ENSG00000173166	RAPH1	417.38	0.446135	0.00200479	0.00608245
ENSG00000181163	NPM1	15475.1	0.445929	7.86844e-07	4.83567e-06
ENSG00000129159	KCNC1	518.733	0.445627	1.6213e-19	4.68838e-18
ENSG00000125868	DSTN	5207.3	0.445606	9.25742e-05	0.000381774
ENSG00000034713	GABARAPL2	2707.84	0.444851	2.97427e-06	1.64096e-05
ENSG00000134138	MEIS2	2695.9	0.444227	4.62408e-16	9.73661e-15
ENSG00000151689	INPP1	422.608	0.4442	0.000582004	0.00200071
ENSG00000112697	TMEM30A	5816.07	0.444193	1.58521e-08	1.30972e-07
ENSG00000132388	UBE2G1	2331.35	0.44404	2.37789e-08	1.9136e-07
ENSG00000147162	OGT	2141.56	0.444024	1.53451e-24	7.02121e-23
ENSG00000101349	PAK5	511.244	0.44391	8.85585e-09	7.60958e-08
ENSG00000114770	ABCC5	897.237	0.443691	9.3225e-18	2.31865e-16
ENSG00000111371	SLC38A1	4448.83	0.443604	3.48143e-15	6.75359e-14
ENSG00000139263	LRIG3	773.186	0.443471	9.26437e-05	0.000381988
ENSG00000134243	SORT1	5901.82	0.443371	2.96668e-08	2.34652e-07
ENSG00000151729	SLC25A4	1972.23	0.443347	1.02111e-09	1.01493e-08
ENSG00000157077	ZFYVE9	1338.67	0.443047	3.08813e-10	3.30579e-09
ENSG00000253368	TRNP1	1169.87	0.442303	0.000100677	0.000411279
ENSG00000181690	PLAG1	294.595	0.442139	0.000675279	0.00228907
ENSG00000105993	DNAJB6	2235.51	0.441933	1.0146e-07	7.28152e-07
ENSG00000244405	ETV5	4697.62	0.441839	3.25942e-12	4.4769e-11
ENSG00000159596	TMEM69	573.309	0.441596	1.76918e-08	1.45066e-07
ENSG00000248905	FMN1	1072.44	0.441562	8.34366e-13	1.23436e-11
ENSG00000113319	RASGRF2	289.405	0.44153	1.24304e-07	8.79578e-07
ENSG00000198795	ZNF521	1802.72	0.441274	9.05051e-09	7.77376e-08
ENSG00000185664	PMEL	600.061	0.440467	0.01383	0.0337928
ENSG00000189184	PCDH18	1661.12	0.44007	6.44415e-07	4.02653e-06
ENSG00000021645	NRXN3	493.652	0.44001	3.36665e-05	0.000151674
ENSG00000149743	TRPT1	236.386	0.439552	0.00997734	0.0253947
ENSG00000120645	IQSEC3	285.158	0.439287	1.17774e-13	1.91908e-12
ENSG00000198626	RYR2	169.876	0.439283	1.71459e-08	1.40802e-07
ENSG00000155508	CNOT8	1625.45	0.439094	2.04112e-06	1.16097e-05
ENSG00000155846	PPARGC1B	277.693	0.438902	0.000520321	0.00180988
ENSG00000050426	LETMD1	1264.95	0.438496	2.01494e-10	2.21828e-09
ENSG00000118160	SLC8A2	552.626	0.437765	1.90737e-05	9.04396e-05
ENSG00000142541	RPL13A	35200.9	0.437437	2.26732e-07	1.52951e-06
ENSG00000085788	DDHD2	1360.59	0.436946	2.96822e-08	2.34687e-07
ENSG00000169169	CPT1C	767.052	0.436692	2.38345e-08	1.91737e-07
ENSG00000006576	PHTF2	984.797	0.436344	0.00202324	0.00613193
ENSG00000145247	OCIAD2	391.818	0.436245	0.00923056	0.0237167
ENSG00000197157	SND1	7929.26	0.436139	5.2903e-09	4.72359e-08
ENSG00000141425	RPRD1A	2261.63	0.435999	2.13126e-09	2.01846e-08
ENSG00000152990	ADGRA3	1509.6	0.43557	2.46474e-09	2.30908e-08
ENSG00000118181	RPS25	7985.56	0.435525	0.000957671	0.0031422
ENSG00000215301	DDX3X	8806.29	0.435426	5.57453e-11	6.57424e-10
ENSG00000117114	ADGRL2	4796.18	0.435079	3.92149e-08	3.03314e-07
ENSG00000239887	C1orf226	123.831	0.434751	0.00887259	0.0229054
ENSG00000185046	ANKS1B	557.305	0.434606	1.07577e-05	5.36968e-05
ENSG00000125170	DOK4	1293.99	0.434572	4.16591e-09	3.7756e-08
ENSG00000168291	PDHB	1859.29	0.434394	8.69774e-08	6.33009e-07
ENSG00000112078	KCTD20	3469.95	0.434356	1.36176e-05	6.65776e-05
ENSG00000178033	CALHM5	444.577	0.434305	0.00735651	0.0194373
ENSG00000063177	RPL18	11574.8	0.4343	1.48832e-06	8.69106e-06
ENSG00000151320	AKAP6	4772.37	0.434085	1.19074e-08	1.0029e-07
ENSG00000198876	DCAF12	1767.8	0.433934	5.19813e-10	5.39154e-09
ENSG00000068831	RASGRP2	116.168	0.433814	0.00140341	0.00442016
ENSG00000178449	COX14	350.832	0.433535	0.00208108	0.00629314
[truncated: 2,814 more rows]
