# Supplementary material for: Derivation of nociceptive sensory neurons from hiPSCs with early patterning and temporally controlled NEUROG2 overexpression
Source: Cell Rep Methods. 2022 Nov 15;2(11):100341. doi: 10.1016/j.crmeth.2022.100341 (PMC9701618; doi:10.1016/j.crmeth.2022.100341)
Supplement: Table S2. Significant DEGs identified from RNA-seq (downregulated), related to Figures 5 and S6 [file mmc3.xlsx]

## Sheet: Heat
	gene_name	baseMean	log2FoldChange	pvalue	padj
ENSG00000197566	ZNF624	63.7358	-6.78042	1.35499e-65	1.95827e-64
ENSG00000210194	MT-TE	13.1061	-6.69419	4.44586e-17	1.59188e-16
ENSG00000213976		18.9189	-6.64546	3.98961e-25	1.8652e-24
ENSG00000260400		9.33731	-6.53417	1.00374e-12	3.07134e-12
ENSG00000254198		8.76658	-6.49684	9.65342e-13	2.95764e-12
ENSG00000198416	ZNF658B	8.11037	-6.43449	5.7054e-14	1.83186e-13
ENSG00000197008	ZNF138	9.36609	-6.41164	3.57344e-09	9.44591e-09
ENSG00000254837		48.8549	-6.33041	2.78943e-55	3.03636e-54
ENSG00000285813		7.05137	-6.13317	2.31541e-07	5.6014e-07
ENSG00000271971		4.51927	-5.6624	9.68182e-09	2.50578e-08
ENSG00000140015	KCNH5	4.08007	-5.6576	1.28272e-08	3.30517e-08
ENSG00000254788	CKLF-CMTM1	5.18717	-5.61554	6.84712e-06	1.53468e-05
ENSG00000267365	KCNJ2-AS1	5.30867	-5.56933	8.43461e-06	1.88027e-05
ENSG00000180855	ZNF443	15.4798	-5.55543	3.42894e-16	1.18963e-15
ENSG00000285918		65.006	-5.50354	7.8983e-75	1.46813e-73
ENSG00000279675		4.9489	-5.4984	2.6349e-06	6.033e-06
ENSG00000140006	WDR89	70.6884	-5.49439	1.48726e-48	1.33552e-47
ENSG00000181315	ZNF322	47.3331	-5.47276	3.12352e-53	3.19763e-52
ENSG00000279970		4.65812	-5.4704	9.73848e-06	2.16145e-05
ENSG00000174125	TLR1	11.4029	-5.46586	1.26537e-08	3.26152e-08
ENSG00000241399	CD302	6.88208	-5.46251	2.02801e-05	4.41708e-05
ENSG00000210196	MT-TP	235.494	-5.40393	2.1817e-23	9.69176e-23
ENSG00000259972		8.65196	-5.39277	4.51074e-09	1.18841e-08
ENSG00000270127		4.30911	-5.38716	7.84106e-05	0.00016466
ENSG00000281468		3.7835	-5.36176	9.04227e-06	2.01066e-05
ENSG00000287555		4.54296	-5.35571	5.60541e-05	0.000118882
ENSG00000271870		4.60745	-5.34096	1.72309e-07	4.19481e-07
ENSG00000196074	SYCP2	5.09261	-5.33458	0.00205317	0.00388221
ENSG00000258952	SALRNA1	7.65915	-5.31809	2.76998e-06	6.33683e-06
ENSG00000157578	LCA5L	6.97498	-5.31168	5.24937e-05	0.000111519
ENSG00000256667	KLRA1P	5.89652	-5.30072	1.76712e-06	4.08404e-06
ENSG00000130943	PKDREJ	3.63024	-5.27353	1.10265e-05	2.43647e-05
ENSG00000267565		8.0235	-5.26159	7.95683e-07	1.87168e-06
ENSG00000270020		3.80854	-5.25683	3.72908e-05	7.99462e-05
ENSG00000270171		4.90765	-5.2441	3.0931e-05	6.66583e-05
ENSG00000104728	ARHGEF10	5.64666	-5.23638	0.00138365	0.00265618
ENSG00000253106		3.91083	-5.22288	0.000804582	0.00157604
ENSG00000134709	HOOK1	15.5429	-5.21767	2.90037e-09	7.68972e-09
ENSG00000269427		4.5917	-5.20409	0.00085715	0.00167465
ENSG00000174912	METTL15P1	5.19352	-5.20143	0.000338412	0.000681672
ENSG00000276846		5.34015	-5.17755	0.000336772	0.00067854
ENSG00000272054		4.00928	-5.16939	0.000404465	0.000810558
ENSG00000274718		6.48972	-5.1644	1.42711e-08	3.66813e-08
ENSG00000178386	ZNF223	9.3557	-5.16006	2.70917e-07	6.5269e-07
ENSG00000243302		13.0334	-5.15888	3.95489e-10	1.08789e-09
ENSG00000276931		3.73951	-5.15509	0.00145107	0.0027789
ENSG00000279375		3.64648	-5.12814	9.17614e-05	0.000191921
ENSG00000276449		3.68757	-5.1032	5.71158e-05	0.000121026
ENSG00000272425		3.40861	-5.10261	0.000299471	0.000605734
ENSG00000286872		5.57145	-5.09686	1.25784e-07	3.08416e-07
ENSG00000164743	C8orf48	13.103	-5.09602	1.31276e-11	3.84703e-11
ENSG00000269069		6.72879	-5.08778	4.36208e-09	1.14963e-08
ENSG00000238186		4.23733	-5.06757	0.00102196	0.00198352
ENSG00000254995	STX16-NPEPL1	4.16791	-5.0661	0.00125479	0.00241756
ENSG00000286132		10.1949	-5.0608	4.60833e-09	1.21386e-08
ENSG00000272750		6.68179	-5.04934	2.46658e-07	5.95929e-07
ENSG00000163126	ANKRD23	4.15445	-5.04292	0.0029846	0.00556287
ENSG00000277806		2.88537	-5.03827	7.56475e-05	0.000159151
ENSG00000271533		5.67738	-5.02449	1.10469e-07	2.71785e-07
ENSG00000232040	ZBED9	40.2121	-5.01657	3.77655e-53	3.84966e-52
ENSG00000224675		3.59621	-5.01382	0.0011368	0.00219855
ENSG00000269937		3.21846	-4.99749	0.000881813	0.00172086
ENSG00000261326	LINC01355	2.6066	-4.98956	0.000123464	0.000255922
ENSG00000196267	ZNF836	34.8366	-4.98829	6.05452e-19	2.31972e-18
ENSG00000273373		2.72293	-4.9828	4.13605e-05	8.8433e-05
ENSG00000280155		2.7995	-4.97827	0.00112642	0.00217972
ENSG00000286785	LINC01622	3.51103	-4.96935	0.000507166	0.00100826
ENSG00000286219	NOTCH2NLC	3.73113	-4.95582	0.00327032	0.00606985
ENSG00000257176		7.69048	-4.95069	4.86009e-05	0.000103479
ENSG00000263272		7.27096	-4.94824	1.35117e-05	2.97434e-05
ENSG00000249709	ZNF564	2.73436	-4.94431	0.000486702	0.000969834
ENSG00000197782	ZNF780A	71.3296	-4.94216	2.36721e-72	4.11833e-71
ENSG00000180336	MEIOC	4.45882	-4.94143	0.00278002	0.00519657
ENSG00000280077		5.88999	-4.92446	0.000636586	0.00125594
ENSG00000152527	PLEKHH2	4.28362	-4.91886	0.000753677	0.00147902
ENSG00000171970	ZNF57	3.86961	-4.90983	0.00233428	0.00439359
ENSG00000286431		3.51835	-4.90206	0.00181894	0.00345271
ENSG00000251349	MSANTD3-TMEFF1	3.1934	-4.89678	0.0048367	0.00884526
ENSG00000269940		3.3721	-4.88059	0.00128336	0.00247021
ENSG00000182376		2.70724	-4.86432	0.000649	0.00127927
ENSG00000279456		3.62832	-4.85793	7.01111e-05	0.000147829
ENSG00000197332		4.43081	-4.85537	0.00203034	0.00384026
ENSG00000279565		2.39001	-4.84997	0.000176674	0.000362913
ENSG00000183977	PP2D1	4.1229	-4.84508	5.01173e-05	0.000106575
ENSG00000265683	SYPL1P2	16.5468	-4.83935	1.04207e-13	3.31552e-13
ENSG00000254717	GLYATL1P2	2.92273	-4.83222	5.29005e-05	0.000112363
ENSG00000185477	GPRIN3	217.743	-4.82402	9.48449e-164	2.20114e-161
ENSG00000220685		2.72649	-4.80293	0.000324156	0.000654003
ENSG00000273381		2.553	-4.79556	0.00199269	0.00377144
ENSG00000265366	GLUD1P2	4.29953	-4.79087	0.00895275	0.015916
ENSG00000265478		2.66661	-4.78016	0.000117988	0.000244741
ENSG00000198346	ZNF813	42.874	-4.75672	5.48427e-35	3.384e-34
ENSG00000253485	PCDHGA5	2.97183	-4.75662	0.000354035	0.000712242
ENSG00000261996		2.91195	-4.74676	0.000511721	0.00101698
ENSG00000274349	ZNF658	33.4237	-4.74087	3.91317e-46	3.29136e-45
ENSG00000151364	KCTD14	4.56817	-4.73712	0.00518801	0.00946456
ENSG00000241634		3.1243	-4.73704	0.0150255	0.0259703
ENSG00000111816	FRK	3.51302	-4.73494	0.00414675	0.00762843
ENSG00000227082	LINC02798	4.04107	-4.73289	0.00630692	0.0113936
ENSG00000233073	GRM3-AS1	2.62501	-4.70995	0.000523304	0.0010393
ENSG00000279386		3.14585	-4.6939	0.00257588	0.00483046
ENSG00000181965	NEUROG1	5.26037	-4.69162	2.5615e-06	5.86815e-06
ENSG00000239388	ASB14	2.99828	-4.68824	0.00118339	0.00228532
ENSG00000167384	ZNF180	69.956	-4.68031	1.51708e-82	3.4836e-81
ENSG00000267640		15.9674	-4.67299	6.40685e-15	2.12236e-14
ENSG00000271327		2.51483	-4.66609	0.0085245	0.0151976
ENSG00000270659		2.78677	-4.66248	0.000739093	0.00145147
ENSG00000279722		6.39921	-4.6608	0.000272938	0.000553518
ENSG00000234338		2.47302	-4.66026	0.0107719	0.0189527
ENSG00000219642	BMPR1AP1	6.59629	-4.65293	3.01215e-05	6.49549e-05
ENSG00000163376	KBTBD8	44.0055	-4.65246	1.51187e-49	1.3916e-48
ENSG00000232344		4.58805	-4.64082	4.61709e-06	1.04455e-05
ENSG00000175087	PDIK1L	102.091	-4.6292	1.71953e-78	3.50414e-77
ENSG00000198804	MT-CO1	24256.8	-4.62327	1.35926e-18	5.13704e-18
ENSG00000281731	METTL14-DT	3.36291	-4.62056	0.00301579	0.0056197
ENSG00000166704	ZNF606	134.614	-4.62048	2.52023e-131	2.40014e-129
ENSG00000146587	RBAK	147.828	-4.61202	4.48367e-94	1.45031e-92
ENSG00000285695		2.27826	-4.60364	0.00139321	0.00267282
ENSG00000180787	ZFP3	7.75258	-4.6033	6.46557e-08	1.60942e-07
ENSG00000204581	ACOXL-AS1	2.16102	-4.59309	0.0054534	0.00992146
ENSG00000224728	IMPDH1P8	2.81391	-4.59172	0.00323922	0.006014
ENSG00000263326		1.99139	-4.58673	0.000746557	0.00146528
ENSG00000273156		3.21863	-4.58673	0.0122875	0.0214458
ENSG00000177692	DNAJC28	17.8856	-4.58627	1.51935e-15	5.15524e-15
ENSG00000225675	LINC01771	3.64589	-4.58031	0.0137682	0.0238956
ENSG00000253327	RAD21-AS1	3.51831	-4.57287	0.00223221	0.00420645
ENSG00000275632		5.20094	-4.56754	4.93135e-05	0.000104931
ENSG00000285996		7.3595	-4.56532	0.00621783	0.0112395
ENSG00000253891		2.23305	-4.56012	0.00585441	0.0106179
ENSG00000231530		2.95331	-4.55025	0.0016838	0.00320611
ENSG00000215105	TTC3P1	118.561	-4.54126	2.18754e-108	1.08263e-106
ENSG00000275318		2.07118	-4.53466	0.00141434	0.00271161
ENSG00000137492	THAP12	255.598	-4.53377	1.78365e-197	1.21818e-194
ENSG00000181004	BBS12	60.0868	-4.53145	2.10979e-44	1.69464e-43
ENSG00000136197	C7orf25	2.86076	-4.52521	0.014441	0.0250016
ENSG00000260296		10.4908	-4.52473	1.09981e-11	3.2325e-11
ENSG00000248774		3.43115	-4.52465	0.0089355	0.0158901
ENSG00000243694	LINC02027	8.70467	-4.52268	3.46331e-08	8.73834e-08
ENSG00000224536		3.18824	-4.52268	0.0300878	0.0497522
ENSG00000280128		141.193	-4.52265	6.84423e-121	4.75594e-119
ENSG00000213793	ZNF888	28.5106	-4.52209	1.32936e-26	6.47979e-26
ENSG00000254966		4.62099	-4.51049	7.97736e-05	0.000167434
ENSG00000286373		2.91326	-4.50145	0.0119012	0.0208095
ENSG00000258824		2.42875	-4.49856	0.00816004	0.0145696
ENSG00000273026		4.72417	-4.49309	0.000263446	0.000534857
ENSG00000259326		2.25833	-4.47926	0.00468973	0.00858437
ENSG00000196081	ZNF724	7.74638	-4.47876	1.87239e-06	4.32148e-06
ENSG00000270589		2.19012	-4.47592	0.00135482	0.00260265
ENSG00000254238		3.25835	-4.4692	7.59616e-05	0.000159784
ENSG00000226029	LINC01772	3.24211	-4.46232	0.0266557	0.0444461
ENSG00000272148		2.61436	-4.45344	0.0121637	0.0212482
ENSG00000271009		1.9517	-4.44774	0.010525	0.0185443
ENSG00000168004	PLAAT5	3.69475	-4.44752	0.0272245	0.0453374
ENSG00000058673	ZC3H11A	2.32178	-4.44725	0.00304303	0.00566824
ENSG00000278962		5.16029	-4.44514	0.000327112	0.000659632
ENSG00000230797	YY2	4.11507	-4.44293	0.000315016	0.000636315
ENSG00000255330		13.262	-4.43513	1.67767e-12	5.09116e-12
ENSG00000157214	STEAP2	4.92718	-4.43361	0.00596295	0.0108066
ENSG00000234284	ZNF879	33.6251	-4.432	2.31741e-28	1.18797e-27
ENSG00000261502		4.45159	-4.42449	9.96794e-06	2.20992e-05
ENSG00000196458	ZNF605	225.021	-4.42268	7.86653e-138	9.04046e-136
ENSG00000179935	LINC00652	7.47213	-4.40754	1.52992e-05	3.35576e-05
ENSG00000176761	ZNF285B	1.81166	-4.40316	0.00697212	0.0125328
ENSG00000180346	TIGD2	96.7508	-4.38973	6.67554e-60	8.28515e-59
ENSG00000007952	NOX1	3.1861	-4.38641	0.0176521	0.0302109
ENSG00000282034		4.34666	-4.37995	0.000451663	0.000902194
ENSG00000260774		2.2782	-4.37578	0.0081385	0.0145322
ENSG00000260317		3.99828	-4.37462	8.62541e-06	1.92065e-05
ENSG00000203668	CHML	253.965	-4.37301	1.79895e-203	1.4334e-200
ENSG00000287670		11.7589	-4.36884	2.41045e-07	5.82603e-07
ENSG00000286207		4.32773	-4.36416	0.0165559	0.028455
ENSG00000279713		3.24196	-4.36377	0.0230247	0.0387351
ENSG00000259030	FPGT-TNNI3K	2.2577	-4.3631	0.0142023	0.0246045
ENSG00000225125	RANP4	5.83024	-4.36224	0.0238536	0.0400432
ENSG00000133863	TEX15	22.0274	-4.35782	1.03242e-14	3.39883e-14
ENSG00000288049		3.39036	-4.35507	0.0195029	0.0331696
ENSG00000249577		14.0305	-4.35461	2.69715e-11	7.80824e-11
ENSG00000233087	RAB6D	7.49648	-4.34663	4.9049e-05	0.000104396
ENSG00000288093		4.47828	-4.34591	0.00647345	0.0116821
ENSG00000271275		1.88003	-4.33407	0.0172075	0.0294943
ENSG00000255085		16.314	-4.33186	5.52172e-19	2.1183e-18
ENSG00000270574		1.96875	-4.33073	0.00242954	0.00456547
ENSG00000272620	AFAP1-AS1	2.61203	-4.32024	0.0192622	0.0327944
ENSG00000200534	SNORA33	2.09801	-4.32018	0.0037827	0.00698345
ENSG00000279744		1.56616	-4.31818	0.00528141	0.00962687
ENSG00000276007		1.84649	-4.31749	0.00391667	0.00722293
ENSG00000197044	ZNF441	111.508	-4.31726	1.83962e-83	4.37555e-82
ENSG00000182141	ZNF708	78.4164	-4.31629	1.45373e-49	1.33963e-48
ENSG00000223547	ZNF844	55.1308	-4.31476	5.0229e-40	3.55229e-39
ENSG00000233672	RNASEH2B-AS1	5.8203	-4.31473	0.000855279	0.00167113
ENSG00000231829		1.89487	-4.3081	0.00280709	0.00524551
ENSG00000237973	MTCO1P12	21.4916	-4.30629	0.00353522	0.00654019
ENSG00000233926		4.16117	-4.30144	0.0225108	0.037937
ENSG00000183340	JRKL	98.6382	-4.29893	7.86975e-62	1.02853e-60
ENSG00000259775		7.54698	-4.29324	9.48979e-07	2.22505e-06
ENSG00000254004	ZNF260	275.47	-4.29168	1.3747e-191	7.64206e-189
ENSG00000173875	ZNF791	185.727	-4.28884	2.15917e-80	4.70061e-79
ENSG00000198829	SUCNR1	2.53288	-4.28564	0.00209506	0.0039586
ENSG00000254461		4.24316	-4.28538	0.0112625	0.0197649
ENSG00000257591	ZNF625	3.85821	-4.27748	1.09724e-05	2.42518e-05
ENSG00000180917	CMTR2	112.667	-4.27312	1.595e-101	6.47317e-100
ENSG00000178075	GRAMD1C	19.4017	-4.27177	1.46132e-09	3.92266e-09
ENSG00000279013		2.09391	-4.27144	0.0108662	0.0191074
ENSG00000182903	ZNF721	136.48	-4.27005	2.48293e-130	2.27402e-128
ENSG00000241489		4.85333	-4.26796	0.00185503	0.00351926
ENSG00000226200	SGMS1-AS1	23.9199	-4.26173	8.11341e-17	2.88348e-16
ENSG00000273108		2.12294	-4.25932	0.0298125	0.0493462
ENSG00000261654		1.71817	-4.25883	0.00773712	0.0138538
ENSG00000278765		5.57504	-4.25628	0.00230434	0.00433827
ENSG00000261292		3.35598	-4.24972	4.48392e-05	9.56551e-05
ENSG00000260838		39.1511	-4.24451	6.69379e-55	7.17526e-54
ENSG00000239763		1.71449	-4.23963	0.0100694	0.0177874
ENSG00000241158	ADAMTS9-AS1	2.29071	-4.23875	0.0101412	0.0179076
ENSG00000100852	ARHGAP5	549.325	-4.23566	2.49507e-170	7.10027e-168
ENSG00000274220		11.9139	-4.23507	1.26211e-08	3.25347e-08
ENSG00000272024		2.08703	-4.23087	0.00669272	0.012056
ENSG00000259834		4.48934	-4.23029	5.52447e-05	0.000117228
ENSG00000228463		1.9223	-4.22692	0.013981	0.0242457
ENSG00000197927	NBEAP2	1.96368	-4.2207	0.0298002	0.0493317
ENSG00000278000		2.55107	-4.2181	0.0155057	0.0267519
ENSG00000272375		1.93726	-4.21727	0.0105733	0.0186244
ENSG00000258568	RHOQP1	4.08764	-4.21704	0.000440919	0.000881174
ENSG00000105708	ZNF14	48.9933	-4.20881	1.66671e-06	3.85795e-06
ENSG00000283236		5.08125	-4.20598	7.09041e-06	1.58802e-05
ENSG00000075407	ZNF37A	135.149	-4.20512	1.13466e-80	2.48151e-79
ENSG00000232177	MTND4P24	25.9318	-4.19949	1.24606e-20	5.07597e-20
ENSG00000179766	ATP8B5P	2.0268	-4.19918	0.0160427	0.0276386
ENSG00000250050	MTND4P9	3.5789	-4.19446	2.41373e-05	5.23288e-05
ENSG00000145780	FEM1C	125.827	-4.19022	6.03504e-131	5.59153e-129
ENSG00000270903	HNRNPA3P9	1.42808	-4.18758	0.00894577	0.015906
ENSG00000272320		2.20359	-4.18413	0.00938561	0.016636
ENSG00000169629	RGPD8	5.03296	-4.18294	0.00235688	0.00443368
ENSG00000286529		4.98525	-4.1819	0.00688776	0.0123896
ENSG00000139304	PTPRQ	3.93903	-4.17799	0.0117332	0.0205307
ENSG00000184307	ZDHHC23	44.6424	-4.17427	2.4796e-54	2.62732e-53
ENSG00000222014	RAB6C	11.7884	-4.16823	2.35335e-10	6.54275e-10
ENSG00000227329		1.75907	-4.1592	0.0136969	0.0237788
ENSG00000119888	EPCAM	4.55417	-4.15832	0.00237107	0.00445933
ENSG00000188993	LRRC66	9.65477	-4.15686	6.27535e-05	0.000132666
ENSG00000197816	CCDC180	6.44324	-4.15565	0.00499626	0.0091266
ENSG00000235447	TRAPPC13P1	9.93132	-4.15405	5.22067e-07	1.2394e-06
ENSG00000261349		3.64584	-4.1493	0.000585023	0.00115726
ENSG00000188199	NUTM2B	1.94756	-4.14719	0.0211154	0.0357239
ENSG00000256771	ZNF253	118.782	-4.14404	3.60901e-55	3.91069e-54
ENSG00000250794	ALG1L12P	3.64821	-4.14395	0.0214783	0.0363019
ENSG00000204657	OR2H2	2.87833	-4.14269	0.0277086	0.0460699
ENSG00000251595	ABCA11P	1.77471	-4.14241	0.00988608	0.0174855
ENSG00000139318	DUSP6	1021.48	-4.13886	0	0
ENSG00000232450		1.85822	-4.12798	0.0113744	0.0199482
ENSG00000171940	ZNF217	244.459	-4.12322	4.64831e-205	3.96833e-202
ENSG00000186446	ZNF501	58.6463	-4.12099	7.37805e-60	9.14755e-59
ENSG00000229325	ACAP2-IT1	2.06431	-4.12016	0.0300253	0.0496593
ENSG00000242375		5.69663	-4.1172	1.01493e-07	2.50294e-07
ENSG00000248213	CICP16	3.9702	-4.09087	0.00613718	0.0111004
ENSG00000205189	ZBTB10	267.263	-4.08577	7.78521e-146	1.16311e-143
ENSG00000172404	DNAJB7	1.85619	-4.08134	0.025045	0.0419064
ENSG00000104321	TRPA1	1.9074	-4.08001	0.00827557	0.0147704
ENSG00000232931	LINC00342	45.1137	-4.07685	4.07967e-05	8.72652e-05
ENSG00000255874	PRECSIT	6.61393	-4.07635	3.04631e-05	6.56856e-05
ENSG00000273680		3.14193	-4.07513	0.000246971	0.000502475
ENSG00000197933	ZNF823	28.9628	-4.06361	4.09438e-24	1.85786e-23
ENSG00000144674	GOLGA4	822.67	-4.06221	2.03569e-263	5.40679e-260
ENSG00000101745	ANKRD12	361.259	-4.05996	4.63449e-91	1.36938e-89
ENSG00000198695	MT-ND6	3180.43	-4.0582	2.37739e-32	1.35436e-31
ENSG00000184492	FOXD4L1	4.80778	-4.05769	0.0132893	0.0231048
ENSG00000165512	ZNF22	110.118	-4.05507	2.90683e-60	3.65134e-59
ENSG00000171448	ZBTB26	85.8358	-4.05463	1.26408e-86	3.2702e-85
ENSG00000197937	ZNF347	88.5146	-4.05181	9.98817e-56	1.1023e-54
ENSG00000274813		1.56894	-4.05046	0.0160797	0.0276923
ENSG00000168152	THAP9	57.0766	-4.04725	2.43059e-35	1.51422e-34
ENSG00000111879	FAM184A	109.546	-4.04687	4.18979e-38	2.81882e-37
ENSG00000173258	ZNF483	36.4701	-4.0443	3.56335e-30	1.9208e-29
ENSG00000196110	ZNF699	34.5516	-4.03031	1.02151e-23	4.58645e-23
ENSG00000210144	MT-TY	29.5176	-4.0287	0.00202839	0.00383718
ENSG00000279332		1.8123	-4.02309	0.0062415	0.0112797
ENSG00000106261	ZKSCAN1	1225.31	-4.02299	3.78761e-180	1.41467e-177
ENSG00000198939	ZFP2	12.0415	-4.0226	5.47319e-06	1.23228e-05
ENSG00000269906		1.83999	-4.02188	0.00781148	0.0139796
ENSG00000116747	RO60	251.759	-4.01935	1.95318e-196	1.26186e-193
ENSG00000261754		8.86268	-4.01913	3.00609e-06	6.86515e-06
ENSG00000256616		2.84356	-4.01741	0.00150733	0.00288365
ENSG00000279875		1.34797	-4.01332	0.0237994	0.039965
ENSG00000279138		3.75136	-4.00705	0.0136202	0.0236508
ENSG00000168959	GRM5	4.27354	-4.00533	0.01131	0.0198411
ENSG00000237766	GGTA2P	1.37062	-3.99796	0.0276922	0.0460457
ENSG00000180530	NRIP1	226.935	-3.99036	1.45929e-117	9.03704e-116
ENSG00000186130	ZBTB6	80.9818	-3.98615	2.97879e-65	4.26122e-64
ENSG00000241180		1.70011	-3.98578	0.0228314	0.0384448
ENSG00000121864	ZNF639	124.062	-3.98432	1.96276e-75	3.70892e-74
ENSG00000140993	TIGD7	32.0619	-3.98373	6.07698e-19	2.32795e-18
ENSG00000274363		1.22763	-3.98155	0.0229282	0.0385833
ENSG00000180044	C3orf80	4.08385	-3.98134	0.0101967	0.0179989
ENSG00000163072	NOSTRIN	4.25055	-3.97923	0.00543147	0.00988383
ENSG00000221909	FAM200A	70.4096	-3.97809	1.21089e-49	1.12016e-48
ENSG00000235613	NSRP1P1	3.14235	-3.97583	0.00836057	0.0149176
ENSG00000252503	RNU6-531P	1.5237	-3.97264	0.0187002	0.0319133
ENSG00000285525		1.67373	-3.97229	0.010162	0.0179403
ENSG00000121879	PIK3CA	190.36	-3.96783	1.89492e-100	7.41345e-99
ENSG00000261542		3.93852	-3.95957	0.00648099	0.0116948
ENSG00000267651		2.03952	-3.95824	0.0195932	0.0333137
ENSG00000203326	ZNF525	24.3867	-3.95776	1.7888e-14	5.85026e-14
ENSG00000167635	ZNF146	766.093	-3.95668	2.03285e-141	2.65536e-139
ENSG00000163428	LRRC58	263.12	-3.9561	1.31401e-172	3.97596e-170
ENSG00000257800	FNBP1P1	32.3017	-3.95597	7.74965e-25	3.59007e-24
ENSG00000267272	LINC01140	4.1943	-3.95527	0.0120954	0.0211382
ENSG00000170396	ZNF804A	198.663	-3.95398	1.74002e-79	3.69719e-78
ENSG00000272744		1.65124	-3.94762	0.0214518	0.0362623
ENSG00000285804		2.07417	-3.94722	0.00358083	0.00662201
ENSG00000256294	ZNF225	45.5911	-3.94324	8.84595e-19	3.36335e-18
ENSG00000282989	PDCL3P2	4.23084	-3.93848	0.00126618	0.00243831
ENSG00000277778	PGM5P2	3.28292	-3.93735	0.0112284	0.0197081
ENSG00000198521	ZNF43	152.741	-3.93652	4.01775e-129	3.53089e-127
ENSG00000119737	GPR75	9.03408	-3.92691	0.000237136	0.000483207
ENSG00000267745		13.7866	-3.922	8.468e-11	2.40517e-10
ENSG00000268521	VN1R83P	2.98557	-3.91621	0.00143844	0.00275561
ENSG00000231258	ZSWIM5P2	1.43486	-3.91288	0.0169975	0.0291678
ENSG00000085224	ATRX	884.215	-3.91256	1.51034e-137	1.71919e-135
ENSG00000248461	LINC02119	1.64174	-3.90826	0.0115883	0.020298
ENSG00000111860	CEP85L	544.617	-3.90218	1.20507e-181	4.72228e-179
ENSG00000163016	ALMS1P1	3.09518	-3.90176	0.000537829	0.00106709
ENSG00000171295	ZNF440	66.2178	-3.89947	2.77359e-27	1.37924e-26
ENSG00000244479	OR2A1-AS1	1.58645	-3.8959	0.0188924	0.0322114
ENSG00000261468		4.11216	-3.89444	0.000285707	0.00057853
ENSG00000128000	ZNF780B	79.3047	-3.89401	8.53182e-49	7.70766e-48
ENSG00000078177	N4BP2	202.302	-3.89387	8.64108e-154	1.5889e-151
ENSG00000062370	ZNF112	58.3644	-3.89278	1.08076e-45	8.97657e-45
ENSG00000286689		4.02921	-3.89275	0.00491013	0.00897475
ENSG00000272902	TBC1D8-AS1	6.49193	-3.89023	2.44942e-05	5.30737e-05
ENSG00000248445	SEMA6A-AS1	4.01317	-3.88658	0.00192917	0.00365586
ENSG00000275180		1.68082	-3.87914	0.0174621	0.0299008
ENSG00000273055		2.22215	-3.87909	0.0218132	0.0368392
ENSG00000164631	ZNF12	196.321	-3.85973	6.20237e-85	1.52689e-83
ENSG00000215277	RNF212B	1.39389	-3.85378	0.0197005	0.0334793
ENSG00000135679	MDM2	223.387	-3.84996	5.33094e-154	9.87835e-152
ENSG00000118412	CASP8AP2	190.93	-3.84866	1.70852e-69	2.75577e-68
ENSG00000176024	ZNF613	60.5745	-3.84818	4.09165e-23	1.80455e-22
ENSG00000144362	PHOSPHO2	16.6751	-3.8474	3.63432e-14	1.17605e-13
ENSG00000168412	MTNR1A	2.89892	-3.84536	0.0109861	0.0193083
ENSG00000183775	KCTD16	295.688	-3.84216	5.48048e-168	1.42397e-165
ENSG00000173212	MAB21L3	2.29915	-3.83557	0.0263851	0.0440285
ENSG00000180828	BHLHE22	18.4952	-3.83556	7.4381e-09	1.93661e-08
ENSG00000131127	ZNF141	62.9672	-3.83556	1.58406e-47	1.38905e-46
ENSG00000186051	TAL2	1.54598	-3.83554	0.0169913	0.0291604
ENSG00000136866	ZFP37	52.4321	-3.83368	5.45076e-43	4.20307e-42
ENSG00000225953	SATB2-AS1	9.12401	-3.83361	1.79607e-05	3.92263e-05
ENSG00000234685	NUS1P2	3.34856	-3.83208	0.0300403	0.0496806
ENSG00000196214	ZNF766	136.839	-3.82678	2.55295e-94	8.32547e-93
ENSG00000188738	FSIP2	57.1039	-3.82246	4.96208e-33	2.8916e-32
ENSG00000122584	NXPH1	21.2843	-3.82002	1.07237e-15	3.66041e-15
ENSG00000253971	CDC42P3	2.9297	-3.81731	0.00262515	0.00491823
ENSG00000122482	ZNF644	580.898	-3.8139	6.51238e-193	3.70648e-190
ENSG00000151458	ANKRD50	856.453	-3.8102	4.8617e-118	3.05024e-116
ENSG00000288066		35.3411	-3.80943	4.67436e-25	2.17724e-24
ENSG00000164114	MAP9	318.89	-3.80448	1.68606e-86	4.34775e-85
ENSG00000167981	ZNF597	42.2073	-3.80406	5.84156e-31	3.21447e-30
ENSG00000180008	SOCS4	567.576	-3.8037	1.18979e-140	1.49688e-138
ENSG00000274292		2.1161	-3.80264	0.0296634	0.0491253
ENSG00000257599	OVCH1-AS1	2.24944	-3.79731	0.00190559	0.00361203
ENSG00000280255		9.27451	-3.79589	7.00227e-06	1.56872e-05
ENSG00000149231	CCDC82	388.109	-3.79163	4.40095e-130	4.00001e-128
ENSG00000177853	ZNF518A	225.152	-3.78973	3.83264e-122	2.76784e-120
ENSG00000152433	ZNF547	20.2624	-3.78943	4.61305e-14	1.48692e-13
ENSG00000136603	SKIL	173.068	-3.78831	6.11489e-90	1.73599e-88
ENSG00000178567	EPM2AIP1	350.634	-3.78398	7.40046e-153	1.34016e-150
ENSG00000178150	ZNF114	27.8983	-3.78	3.23646e-19	1.25165e-18
ENSG00000215146		43.9909	-3.77799	1.98387e-35	1.2424e-34
ENSG00000162702	ZNF281	323.247	-3.77305	3.2479e-106	1.52231e-104
ENSG00000286269		77.4109	-3.77153	1.56285e-50	1.48838e-49
ENSG00000173334	TRIB1	189.986	-3.77133	1.43097e-160	3.13816e-158
ENSG00000144445	KANSL1L	108.107	-3.77016	5.98346e-64	8.30114e-63
ENSG00000182405	PGBD4	26.5401	-3.76574	7.37897e-28	3.73464e-27
ENSG00000170242	USP47	676.971	-3.76396	4.204e-220	5.58292e-217
ENSG00000265750		3.52761	-3.76346	0.011917	0.020834
ENSG00000168939	SPRY3	66.0401	-3.76309	7.47795e-55	7.99789e-54
ENSG00000271122	HERPUD2-AS1	196.846	-3.76123	1.49961e-95	5.08464e-94
ENSG00000175895	PLEKHF2	49.8946	-3.76025	5.16337e-05	0.000109721
ENSG00000286311		17.8151	-3.75072	1.4062e-13	4.45157e-13
ENSG00000171016	PYGO1	92.6563	-3.74712	2.04891e-72	3.57237e-71
ENSG00000258081		1.65924	-3.74559	0.0164903	0.0283546
ENSG00000259045	MTCO1P2	1.69445	-3.74438	0.0207505	0.0351444
ENSG00000171791	BCL2	149.851	-3.74005	5.22031e-143	7.09013e-141
ENSG00000285509	TBCEL-TECTA	6.82344	-3.73866	0.00605563	0.0109629
ENSG00000277954		216.272	-3.73125	2.72559e-33	1.60238e-32
ENSG00000287063		1.63898	-3.72455	0.0252002	0.0421514
ENSG00000286873		14.3247	-3.72299	4.54072e-07	1.0812e-06
ENSG00000198786	MT-ND5	15554.4	-3.71237	4.19308e-23	1.84895e-22
ENSG00000084093	REST	246.889	-3.7114	1.91853e-143	2.6509e-141
ENSG00000185055	EFCAB10	4.44823	-3.71125	0.0223401	0.0376653
ENSG00000287077		2.92778	-3.7093	0.00659657	0.0118908
ENSG00000171451	DSEL	95.3556	-3.70854	6.90063e-70	1.1206e-68
ENSG00000286613		4.14808	-3.70575	0.00359604	0.00664808
ENSG00000286060		5.94023	-3.70071	0.000733444	0.00144073
ENSG00000163116	STPG2	1.49219	-3.70047	0.0214815	0.0363046
ENSG00000198538	ZNF28	118.015	-3.70004	1.95308e-50	1.84897e-49
ENSG00000144792	ZNF660	72.1192	-3.69955	1.3342e-55	1.46903e-54
ENSG00000198146	ZNF770	310.4	-3.69185	1.11984e-66	1.66368e-65
ENSG00000274964		9.68051	-3.68752	1.82611e-05	3.98607e-05
ENSG00000177888	ZBTB41	128.485	-3.68636	1.65045e-45	1.36137e-44
ENSG00000267767	LINC01801	5.62747	-3.68015	4.25671e-05	9.09477e-05
ENSG00000174145	NWD2	46.2029	-3.67956	1.01905e-26	4.98454e-26
ENSG00000269821	KCNQ1OT1	53.0754	-3.67862	1.95109e-32	1.11443e-31
ENSG00000256751	PLBD1-AS1	4.56638	-3.67758	0.0254844	0.0425939
ENSG00000163029	SMC6	392.886	-3.67569	1.66719e-160	3.62295e-158
ENSG00000203644		27.6961	-3.67386	2.59128e-17	9.35962e-17
ENSG00000277740	Metazoa_SRP	2.75724	-3.67325	0.00603561	0.0109283
ENSG00000272918		7.76699	-3.66909	5.37751e-05	0.00011415
ENSG00000196172	ZNF681	50.4198	-3.66886	5.65305e-26	2.71401e-25
ENSG00000223834		5.72059	-3.66828	0.0080614	0.0144042
ENSG00000115896	PLCL1	255.566	-3.66695	5.47872e-138	6.35744e-136
ENSG00000175697	GPR156	22.8963	-3.66555	9.88838e-22	4.16514e-21
ENSG00000159882	ZNF230	23.63	-3.66292	1.44745e-19	5.67304e-19
ENSG00000113211	PCDHB6	6.68615	-3.6624	0.000217108	0.000443455
ENSG00000196263	ZNF471	31.5606	-3.66198	3.39312e-15	1.13471e-14
ENSG00000071073	MGAT4A	147.273	-3.65958	2.02449e-87	5.35324e-86
ENSG00000229839		1.82279	-3.65797	0.011617	0.0203453
ENSG00000286786		5.16972	-3.65554	0.000318149	0.00064248
ENSG00000213096	ZNF254	142.907	-3.65377	6.18839e-93	1.93116e-91
ENSG00000260032	NORAD	2092.28	-3.65142	1.88016e-197	1.24843e-194
ENSG00000189057	FAM111B	60.7633	-3.64569	1.47408e-35	9.26053e-35
ENSG00000261098		13.9318	-3.64181	2.35964e-07	5.70611e-07
ENSG00000250519		8.88872	-3.6417	1.69886e-08	4.35024e-08
ENSG00000180479	ZNF571	34.8261	-3.63878	1.61296e-25	7.6379e-25
ENSG00000179454	KLHL28	129.629	-3.62629	1.60251e-39	1.11746e-38
ENSG00000113369	ARRDC3	1429.11	-3.62273	1.66842e-155	3.29603e-153
ENSG00000034677	RNF19A	450.934	-3.62013	2.33128e-121	1.64386e-119
ENSG00000109618	SEPSECS	69.5387	-3.61913	8.66159e-36	5.47598e-35
ENSG00000283757		3.74496	-3.61403	0.000426085	0.000852454
ENSG00000197147	LRRC8B	151.041	-3.61394	4.43079e-99	1.63953e-97
ENSG00000157502	PWWP3B	38.3656	-3.6128	3.75051e-15	1.25335e-14
ENSG00000225507		6.49703	-3.6085	2.03474e-06	4.6876e-06
ENSG00000172733	PURG	39.5918	-3.60633	9.2402e-16	3.16353e-15
ENSG00000198743	SLC5A3	195.781	-3.60298	1.18968e-113	6.66e-112
ENSG00000162630	B3GALT2	207.975	-3.60164	8.24668e-107	3.89582e-105
ENSG00000266921	ZNF230-DT	9.72742	-3.60085	4.29995e-06	9.73629e-06
ENSG00000279267		3.95638	-3.59827	0.000165696	0.000340859
ENSG00000117000	RLF	350.848	-3.59219	3.39897e-128	2.91215e-126
ENSG00000100796	PPP4R3A	467.304	-3.59214	2.27442e-220	3.1981e-217
ENSG00000154359	LONRF1	107.381	-3.59195	1.37649e-67	2.11191e-66
ENSG00000210140	MT-TC	37.6623	-3.58915	2.98547e-34	1.80487e-33
ENSG00000285967	NIPBL-DT	172.421	-3.58686	5.07992e-106	2.35523e-104
ENSG00000166923	GREM1	20.7184	-3.58636	4.09448e-09	1.08005e-08
ENSG00000118482	PHF3	607.284	-3.58487	6.48409e-193	3.70648e-190
ENSG00000105880	DLX5	5.44714	-3.57998	0.0177203	0.0303124
ENSG00000162997	PRORSD1P	4.62515	-3.57837	0.00916504	0.0162704
ENSG00000174579	MSL2	186.109	-3.57812	3.24033e-83	7.64628e-82
ENSG00000139116	KIF21A	789.386	-3.5779	4.07059e-273	1.39005e-269
ENSG00000189190	ZNF600	9.6053	-3.57508	0.000888893	0.00173432
ENSG00000253598	SLC10A5	2.44935	-3.57253	0.00466515	0.00854068
ENSG00000163848	ZNF148	335.737	-3.57213	1.91777e-148	3.09746e-146
ENSG00000213713	PIGCP1	59.168	-3.56892	9.96397e-31	5.45281e-30
ENSG00000196981	WDR5B	65.8518	-3.56828	1.13244e-42	8.64025e-42
ENSG00000165156	ZHX1	373.975	-3.56804	3.1547e-202	2.35656e-199
ENSG00000186496	ZNF396	16.8803	-3.56784	1.55183e-08	3.98144e-08
ENSG00000270689	BUD13P1	2.06869	-3.56509	0.00922226	0.0163611
ENSG00000167232	ZNF91	285.292	-3.56449	6.88883e-110	3.52614e-108
ENSG00000152942	RAD17	247.904	-3.56356	7.94107e-101	3.15321e-99
ENSG00000197579	TOPORS	229.919	-3.56307	7.18283e-67	1.0758e-65
ENSG00000198162	MAN1A2	689.575	-3.56224	7.36888e-213	8.00663e-210
ENSG00000176945	MUC20	17.5231	-3.55903	1.72731e-12	5.23714e-12
ENSG00000230423		8.75643	-3.55791	1.71139e-07	4.16675e-07
ENSG00000001561	ENPP4	74.6127	-3.55452	3.80285e-41	2.77652e-40
ENSG00000166266	CUL5	361.948	-3.55329	2.12008e-70	3.50715e-69
ENSG00000169432	SCN9A	780.874	-3.55148	5.62875e-108	2.74591e-106
ENSG00000214367	HAUS3	105.425	-3.54955	5.91069e-70	9.63116e-69
ENSG00000206384	COL6A6	71.5378	-3.5486	2.80801e-45	2.29872e-44
ENSG00000165813	CCDC186	138.937	-3.54697	1.07668e-64	1.51841e-63
ENSG00000188868	ZNF563	8.26167	-3.54399	0.000553946	0.00109797
ENSG00000204116	CHIC1	42.648	-3.54304	2.64471e-22	1.13622e-21
ENSG00000234420	ZNF37BP	278.023	-3.54012	5.99728e-83	1.4041e-81
ENSG00000204611	ZNF616	141.64	-3.53533	5.40861e-88	1.46584e-86
ENSG00000183662	TAFA1	49.0659	-3.53448	2.08861e-12	6.31336e-12
ENSG00000187801	ZFP69B	47.8115	-3.53204	1.33823e-24	6.1411e-24
ENSG00000236345	SCAT8	12.9513	-3.53075	0.00288327	0.00538198
ENSG00000273483		7.1801	-3.52991	0.0120374	0.02104
ENSG00000118620	ZNF430	49.4942	-3.52667	1.0518e-43	8.30321e-43
ENSG00000119778	ATAD2B	282.184	-3.52606	9.93241e-105	4.42131e-103
ENSG00000156671	SAMD8	355.163	-3.5254	1.68446e-137	1.90831e-135
ENSG00000118496	FBXO30	166.437	-3.52399	5.09624e-84	1.23425e-82
ENSG00000090612	ZNF268	241.373	-3.51764	1.18285e-168	3.28778e-166
ENSG00000157680	DGKI	384.17	-3.51539	3.6859e-229	6.2934e-226
ENSG00000236287	ZBED5	353.339	-3.51306	1.1646e-179	4.28284e-177
ENSG00000162999	DUSP19	19.0136	-3.5111	5.15607e-09	1.35425e-08
ENSG00000287166		4.45243	-3.51082	0.00305566	0.00569044
ENSG00000181544	FANCB	15.3945	-3.50774	2.98615e-08	7.55434e-08
ENSG00000067900	ROCK1	556.77	-3.50239	2.5291e-148	4.05742e-146
ENSG00000197372	ZNF675	80.3724	-3.49828	4.7956e-40	3.39455e-39
ENSG00000279368		10.0154	-3.49642	2.61537e-05	5.66028e-05
ENSG00000198455	ZXDB	81.9464	-3.49583	1.21193e-45	1.00416e-44
ENSG00000133302	SLF1	77.0042	-3.49266	1.01692e-48	9.16606e-48
ENSG00000173114	LRRN3	116.934	-3.49062	7.92324e-58	9.28872e-57
ENSG00000009413	REV3L	454.756	-3.4891	3.35991e-160	7.2356e-158
ENSG00000221886	ZBED8	72.9612	-3.48363	1.6494e-46	1.40161e-45
ENSG00000232811		4.76319	-3.4835	5.68384e-05	0.000120485
ENSG00000261716	H2BC20P	47.8962	-3.48339	1.43171e-27	7.18681e-27
ENSG00000179397	CATSPERE	5.73549	-3.48242	0.00136961	0.00262987
ENSG00000108256	NUFIP2	838.144	-3.48195	6.96015e-270	2.07969e-266
ENSG00000114062	UBE3A	962.459	-3.48143	6.68245e-294	2.66229e-290
ENSG00000136014	USP44	10.7287	-3.47357	8.15192e-07	1.91663e-06
ENSG00000150907	FOXO1	99.6871	-3.47185	3.24426e-53	3.31839e-52
ENSG00000137962	ARHGAP29	199.207	-3.46388	1.01824e-122	7.51232e-121
ENSG00000102780	DGKH	127.673	-3.46326	3.15276e-69	5.05119e-68
ENSG00000184517	ZFP1	137.854	-3.46297	3.68377e-91	1.09252e-89
ENSG00000183833	CFAP91	3.07949	-3.46096	0.00326129	0.00605357
ENSG00000204186	ZDBF2	197.557	-3.45843	4.66766e-98	1.69054e-96
ENSG00000197020	ZNF100	47.7086	-3.45784	5.84286e-18	2.1587e-17
ENSG00000096654	ZNF184	100.271	-3.45583	7.47171e-47	6.41998e-46
ENSG00000147180	ZNF711	193.624	-3.45197	2.04673e-90	5.93751e-89
ENSG00000185261	KIAA0825	20.8966	-3.45194	1.12267e-05	2.47978e-05
ENSG00000285077	ARHGAP11B	2.53672	-3.45059	0.00593655	0.010762
ENSG00000278514		4.32733	-3.44777	0.00478883	0.00876242
ENSG00000267397		4.93174	-3.44721	0.00569637	0.010347
ENSG00000267523		5.66297	-3.44354	0.0252982	0.0423034
ENSG00000286285		7.70753	-3.4416	1.92253e-05	4.19154e-05
ENSG00000263069	RNF213-AS1	16.7992	-3.44036	7.75575e-12	2.29334e-11
ENSG00000036549	ZZZ3	346.218	-3.43978	2.80433e-115	1.62705e-113
ENSG00000182263	FIGN	371.31	-3.43709	2.17628e-99	8.12839e-98
ENSG00000198482	ZNF808	32.9258	-3.43466	1.63396e-17	5.9404e-17
ENSG00000188383	GPAT2P2	1.6234	-3.43434	0.0299342	0.0495291
ENSG00000237440	ZNF737	102.951	-3.43422	1.11924e-40	8.06822e-40
ENSG00000198938	MT-CO3	22733.9	-3.43196	7.27564e-24	3.28145e-23
ENSG00000142556	ZNF614	125.156	-3.42996	1.67846e-62	2.2402e-61
ENSG00000174718	RESF1	228.397	-3.42422	2.15033e-117	1.31799e-115
ENSG00000197385	ZNF860	22.8977	-3.42327	1.40867e-14	4.62348e-14
ENSG00000235493	LINC01967	6.37395	-3.42073	0.00411007	0.00756388
ENSG00000182150	ERCC6L2	241.886	-3.42044	2.64255e-126	2.18573e-124
ENSG00000261762		33.501	-3.4187	2.47194e-25	1.16294e-24
ENSG00000188994	ZNF292	473.214	-3.41514	8.37072e-119	5.39336e-117
ENSG00000147251	DOCK11	250.605	-3.41294	1.43103e-113	7.9924e-112
ENSG00000165521	EML5	13.4579	-3.41285	1.1301e-07	2.77863e-07
ENSG00000260190		4.06239	-3.40256	0.00494266	0.00903214
ENSG00000275367		8.99423	-3.40237	4.84897e-06	1.09566e-05
ENSG00000049130	KITLG	1303.99	-3.39877	1.69598e-175	5.55353e-173
ENSG00000162601	MYSM1	190.895	-3.39751	2.87651e-53	2.94602e-52
ENSG00000119844	AFTPH	201.963	-3.39616	4.5206e-102	1.8599e-100
ENSG00000198580		3.73241	-3.39547	0.000187502	0.000384428
ENSG00000164023	SGMS2	28.0481	-3.39527	3.40255e-18	1.26828e-17
ENSG00000108055	SMC3	835.023	-3.3951	1.95994e-164	4.78065e-162
ENSG00000092853	CLSPN	123.48	-3.39375	1.38151e-47	1.21365e-46
ENSG00000165650	PDZD8	379.801	-3.3929	1.26481e-171	3.68707e-169
ENSG00000179240	GVQW3	155.996	-3.39197	4.53815e-66	6.62675e-65
ENSG00000214029	ZNF891	48.3001	-3.39046	6.80478e-32	3.83364e-31
ENSG00000180667	YOD1	104.146	-3.39025	7.90071e-49	7.15102e-48
ENSG00000249863		5.60851	-3.39024	0.00672585	0.012112
ENSG00000227640	SOX21-AS1	18.3236	-3.38679	4.84036e-13	1.5007e-12
ENSG00000273784		7.25992	-3.38644	8.39099e-06	1.87089e-05
ENSG00000196466	ZNF799	11.2357	-3.38639	0.000501178	0.000997349
ENSG00000198342	ZNF442	20.8767	-3.38434	4.08987e-16	1.41544e-15
ENSG00000168661	ZNF30	57.5794	-3.38242	5.18051e-38	3.47558e-37
ENSG00000180638	SLC47A2	2.9726	-3.38115	0.000691299	0.00136022
ENSG00000186026	ZNF284	10.6434	-3.37617	1.51991e-06	3.52429e-06
ENSG00000279159		5.48065	-3.37417	7.7142e-05	0.00016211
ENSG00000255693	LINC02389	4.6768	-3.37337	0.0043589	0.00800455
ENSG00000126804	ZBTB1	265.324	-3.37218	6.46713e-68	1.00123e-66
ENSG00000154479	CCDC173	11.9243	-3.37109	6.61449e-06	1.48435e-05
ENSG00000110318	CEP126	78.074	-3.36746	6.85622e-31	3.76156e-30
ENSG00000189398	OR7E12P	5.81405	-3.3668	0.000198283	0.000406011
ENSG00000048405	ZNF800	105.632	-3.36638	6.50405e-52	6.43514e-51
ENSG00000177932	ZNF354C	88.4947	-3.36536	1.61947e-50	1.54046e-49
ENSG00000174738	NR1D2	147.501	-3.36442	4.55356e-67	6.86308e-66
ENSG00000170100	ZNF778	286.091	-3.36055	7.79275e-174	2.48371e-171
ENSG00000155850	SLC26A2	696.975	-3.35939	1.48907e-138	1.77088e-136
ENSG00000280776	LINC01202	2.2029	-3.3591	0.0201523	0.0341937
ENSG00000132357	CARD6	8.68978	-3.35438	0.00533033	0.00971012
ENSG00000145734	BDP1	417.298	-3.35437	3.65484e-110	1.87882e-108
ENSG00000267655		10.8599	-3.35071	0.000571719	0.00113217
ENSG00000258636		19.1131	-3.34972	7.37603e-08	1.83091e-07
ENSG00000101596	SMCHD1	710.475	-3.34796	1.73086e-168	4.59717e-166
ENSG00000143952	VPS54	246.014	-3.34573	8.44984e-119	5.42971e-117
ENSG00000177189	RPS6KA3	925.945	-3.34529	1.69475e-129	1.52298e-127
ENSG00000136870	ZNF189	152.854	-3.34296	5.4167e-99	2.00125e-97
ENSG00000119900	OGFRL1	288.815	-3.33949	1.57532e-150	2.63331e-148
ENSG00000261488	TBILA	15.1323	-3.33929	2.36725e-15	7.96213e-15
ENSG00000238018		4.38701	-3.33892	8.32452e-05	0.000174583
ENSG00000231165	TRBV26OR9-2	6.27842	-3.3378	1.10783e-05	2.44747e-05
ENSG00000144460	NYAP2	5.10711	-3.33641	0.0210294	0.0355834
ENSG00000206579	XKR4	268.828	-3.33463	1.67885e-117	1.03698e-115
ENSG00000226688	ENTPD1-AS1	15.5565	-3.33368	2.3654e-05	5.13137e-05
ENSG00000260412		49.214	-3.33181	1.3274e-45	1.09831e-44
ENSG00000196670	ZFP62	188.926	-3.33124	2.6378e-137	2.94645e-135
ENSG00000232053		27.4188	-3.33021	5.76487e-10	1.57616e-09
ENSG00000127311	HELB	27.2076	-3.32859	6.8995e-18	2.54162e-17
ENSG00000179833	SERTAD2	309.393	-3.32777	1.21097e-94	3.98085e-93
ENSG00000115816	CEBPZ	547.869	-3.32749	4.68426e-86	1.18867e-84
ENSG00000182050	MGAT4C	78.093	-3.32672	8.44053e-40	5.922e-39
ENSG00000260947		63.1438	-3.32647	8.75144e-26	4.17221e-25
ENSG00000186017	ZNF566	72.2454	-3.32621	1.3971e-28	7.20212e-28
ENSG00000119922	IFIT2	35.9489	-3.32323	8.00606e-18	2.942e-17
ENSG00000227992		7.31749	-3.32095	2.6201e-06	5.9997e-06
ENSG00000247746	USP51	39.7619	-3.31907	1.35231e-27	6.79112e-27
ENSG00000256087	ZNF432	87.7404	-3.31857	3.53019e-38	2.38176e-37
ENSG00000224287	MSL3P1	1.99575	-3.31771	0.0222375	0.0375055
ENSG00000230453	ANKRD18B	4.92152	-3.31612	0.00160218	0.00305727
ENSG00000177599	ZNF491	22.5676	-3.31159	1.51903e-10	4.26485e-10
ENSG00000286058		11.2436	-3.31151	0.000165955	0.000341304
ENSG00000276476	LINC00540	5.58577	-3.31117	0.0150482	0.0260077
ENSG00000258738		6.59033	-3.30875	0.00031871	0.000643558
ENSG00000115353	TACR1	4.07825	-3.30859	0.0250802	0.0419625
ENSG00000185875	THNSL1	101.886	-3.30498	5.2283e-32	2.95594e-31
ENSG00000272983		6.15092	-3.30242	3.66438e-09	9.68311e-09
ENSG00000116903	EXOC8	133.016	-3.30192	6.37933e-78	1.27715e-76
ENSG00000119938	PPP1R3C	67.6225	-3.29739	1.11207e-27	5.59996e-27
ENSG00000151773	CCDC122	35.8296	-3.29062	2.01269e-19	7.83954e-19
ENSG00000254595		7.16079	-3.28737	0.00220112	0.0041508
ENSG00000173542	MOB1B	219.288	-3.28719	8.50423e-91	2.47909e-89
ENSG00000106258	CYP3A5	31.4819	-3.28691	5.42931e-16	1.87168e-15
ENSG00000253352	TUG1	2004.18	-3.2852	1.92629e-260	4.60461e-257
ENSG00000186272	ZNF17	53.4132	-3.28509	4.95302e-30	2.66001e-29
ENSG00000163624	CDS1	9.10668	-3.28421	5.98697e-08	1.49169e-07
ENSG00000085276	MECOM	23.3709	-3.28268	3.55834e-08	8.97337e-08
ENSG00000135338	LCA5	48.3429	-3.28168	2.20917e-35	1.37916e-34
ENSG00000197619	ZNF615	57.4123	-3.28042	9.1691e-46	7.63421e-45
ENSG00000197024	ZNF398	138.147	-3.27815	1.72987e-83	4.12271e-82
ENSG00000188647	PTAR1	287.431	-3.27774	8.24706e-97	2.89908e-95
ENSG00000132938	MTUS2	76.1053	-3.27606	1.37394e-41	1.0168e-40
ENSG00000165030	NFIL3	120.499	-3.27473	4.67164e-55	5.03703e-54
ENSG00000258302		2.10726	-3.27334	0.0110458	0.0194032
ENSG00000183908	LRRC55	303.832	-3.27064	1.14603e-186	5.37151e-184
ENSG00000138675	FGF5	13.1012	-3.26745	8.37095e-06	1.86677e-05
ENSG00000162607	USP1	332.675	-3.26699	1.53954e-141	2.02204e-139
ENSG00000113594	LIFR	384.845	-3.26663	8.26706e-83	1.91488e-81
ENSG00000205269	TMEM170B	168.817	-3.26504	1.14556e-81	2.56398e-80
ENSG00000158691	ZSCAN12	119.207	-3.26437	1.22208e-48	1.09946e-47
ENSG00000038219	BOD1L1	888.064	-3.26324	6.94586e-119	4.4874e-117
ENSG00000167332	OR51E2	3.1553	-3.2615	0.0135247	0.0234901
ENSG00000173681	BCLAF3	103.477	-3.2606	1.41545e-62	1.89445e-61
ENSG00000169018	FEM1B	690.91	-3.25819	1.09103e-155	2.17334e-153
ENSG00000177076	ACER2	18.9558	-3.2576	1.82445e-09	4.87771e-09
ENSG00000260912		10.1408	-3.25592	3.07909e-05	6.63625e-05
ENSG00000235357	LINC01621	6.75877	-3.25561	2.45733e-08	6.24229e-08
ENSG00000261613		1.92483	-3.25535	0.00805273	0.0143898
ENSG00000005108	THSD7A	895.882	-3.25384	4.55015e-118	2.86228e-116
ENSG00000178502	KLHL11	58.6871	-3.24947	3.41979e-18	1.27451e-17
ENSG00000287236		2.16184	-3.24617	0.0083278	0.0148613
ENSG00000168386	FILIP1L	267.811	-3.24564	8.69457e-35	5.33321e-34
ENSG00000248896		1.66561	-3.24406	0.025965	0.0433518
ENSG00000262619	LINC00621	11.774	-3.24362	2.04533e-08	5.21566e-08
ENSG00000281490	CICP14	17.9429	-3.24284	9.76546e-13	2.99082e-12
ENSG00000237863		7.9327	-3.23965	0.000373014	0.000749099
ENSG00000198707	CEP290	308.947	-3.2392	8.66283e-88	2.33194e-86
ENSG00000249456		1.66892	-3.23857	0.0143774	0.0249024
ENSG00000272977		7.43452	-3.23653	6.1122e-05	0.000129309
ENSG00000268912		11.2579	-3.23637	2.85564e-10	7.91251e-10
ENSG00000271754		1.92946	-3.23449	0.00804584	0.0143786
ENSG00000124479	NDP	4.17519	-3.23106	0.0050109	0.00915123
ENSG00000239305	RNF103	151.072	-3.229	1.05465e-85	2.65092e-84
ENSG00000177570	SAMD12	20.6584	-3.22772	4.48364e-11	1.28757e-10
ENSG00000273247	RAB33B-AS1	31.1051	-3.22363	1.69018e-16	5.931e-16
ENSG00000173276	ZBTB21	156.609	-3.2235	2.74402e-65	3.92773e-64
ENSG00000180626	ZNF594	62.0416	-3.22342	8.96903e-36	5.66884e-35
ENSG00000259969		19.5177	-3.22288	4.64462e-14	1.4967e-13
ENSG00000198642	KLHL9	732.21	-3.22231	7.15022e-143	9.65643e-141
ENSG00000258938		3.47076	-3.222	0.0301876	0.0499104
ENSG00000178966	RMI1	93.6028	-3.22174	4.58551e-29	2.39641e-28
ENSG00000251550		2.74502	-3.22099	0.0172451	0.0295546
ENSG00000048649	RSF1	864.076	-3.21864	8.17299e-138	9.34771e-136
ENSG00000178187	ZNF454	12.6558	-3.21793	1.61104e-06	3.7309e-06
ENSG00000082269	FAM135A	143.064	-3.21792	5.75922e-59	6.9635e-58
ENSG00000103540	CCP110	275.731	-3.21779	3.16649e-99	1.17717e-97
ENSG00000161298	ZNF382	89.4493	-3.21574	1.05665e-36	6.85244e-36
ENSG00000164100	NDST3	102.34	-3.21507	2.36236e-59	2.88259e-58
ENSG00000236699	ARHGEF38	2.3485	-3.21462	0.0153708	0.0265326
ENSG00000183808	RBM12B	196.183	-3.21059	3.57037e-98	1.29903e-96
ENSG00000230606		4.56379	-3.21002	0.00194685	0.0036876
ENSG00000287562		12.6841	-3.20866	8.76598e-07	2.05857e-06
ENSG00000178826	TMEM139	7.20956	-3.20848	0.016416	0.028241
ENSG00000204429		2.32917	-3.20812	0.00134406	0.00258329
ENSG00000137571	SLCO5A1	116.752	-3.20756	6.85905e-62	8.98896e-61
ENSG00000226752	CUTALP	206.066	-3.20445	2.85861e-105	1.30157e-103
ENSG00000110218	PANX1	248.12	-3.20387	6.11072e-128	5.17981e-126
ENSG00000174405	LIG4	195.035	-3.20092	5.85093e-99	2.15834e-97
ENSG00000128923	MINDY2	299.684	-3.20032	1.82588e-150	3.03096e-148
ENSG00000133858	ZFC3H1	392.824	-3.20024	4.32931e-110	2.22077e-108
ENSG00000180257	ZNF816	63.8418	-3.2	2.80749e-42	2.12173e-41
ENSG00000189369	GSPT2	241.227	-3.19978	1.21237e-94	3.98085e-93
ENSG00000185219	ZNF445	366.509	-3.19788	3.31528e-139	4.04329e-137
ENSG00000257354		15.9894	-3.19772	3.72638e-12	1.11623e-11
ENSG00000265817	FSBP	49.0465	-3.19678	1.7357e-28	8.93032e-28
ENSG00000244480		3.73679	-3.19542	0.00015472	0.000318803
ENSG00000154642	C21orf91	78.462	-3.19536	1.09373e-29	5.80474e-29
ENSG00000162980	ARL5A	142.372	-3.19514	5.95629e-64	8.26824e-63
ENSG00000176681	LRRC37A	8.15041	-3.19406	0.00705237	0.0126723
ENSG00000261770		2.47722	-3.19343	0.000665963	0.00131179
ENSG00000270558		4.52398	-3.19283	0.00011539	0.000239456
ENSG00000096968	JAK2	105.972	-3.19131	4.87858e-39	3.3685e-38
ENSG00000198712	MT-CO2	21133.9	-3.19	1.87766e-15	6.34667e-15
ENSG00000198182	ZNF607	79.3137	-3.18645	4.82077e-42	3.6158e-41
ENSG00000176542	USF3	163.653	-3.18067	4.33962e-85	1.07274e-83
ENSG00000107890	ANKRD26	104.875	-3.18014	2.25759e-57	2.61714e-56
ENSG00000228451	SDAD1P1	18.4369	-3.17947	3.58261e-10	9.8753e-10
ENSG00000112851	ERBIN	514.399	-3.17899	4.93121e-150	8.07368e-148
ENSG00000138381	ASNSD1	248.91	-3.17796	1.4895e-40	1.06922e-39
ENSG00000196233	LCOR	740.667	-3.17755	2.13301e-124	1.64475e-122
ENSG00000266017	MIR4477B	3.35768	-3.17709	0.000216045	0.000441434
ENSG00000070367	EXOC5	664.266	-3.17697	3.63497e-222	5.43065e-219
ENSG00000178662	CSRNP3	355.846	-3.17681	3.23488e-149	5.26031e-147
ENSG00000166845	C18orf54	60.4038	-3.17402	2.88221e-27	1.43236e-26
ENSG00000228794	LINC01128	246.609	-3.17373	1.99488e-71	3.38677e-70
ENSG00000169155	ZBTB43	171.415	-3.17085	3.1951e-119	2.08677e-117
ENSG00000183354	KIAA2026	318.434	-3.16969	2.14356e-113	1.1861e-111
ENSG00000139132	FGD4	303.921	-3.169	2.95726e-147	4.59029e-145
ENSG00000179941	BBS10	220.234	-3.16892	4.32236e-82	9.77499e-81
ENSG00000122376	SHLD2	131.781	-3.16833	6.98663e-56	7.73187e-55
ENSG00000140265	ZSCAN29	285.123	-3.16651	2.84636e-152	5.03995e-150
ENSG00000280852		6.32772	-3.16588	0.000277259	0.000562137
ENSG00000170185	USP38	211.646	-3.16424	3.9124e-75	7.3293e-74
ENSG00000248593	DSTNP2	11.324	-3.16412	3.81618e-06	8.66688e-06
ENSG00000242028	HYPK	14.9526	-3.16412	1.28087e-05	2.82193e-05
ENSG00000283538		6.19971	-3.16401	0.0238101	0.0399801
ENSG00000072364	AFF4	1092.3	-3.16343	1.59609e-305	9.53821e-302
ENSG00000127152	BCL11B	6.3539	-3.16184	0.00189313	0.00358897
ENSG00000198840	MT-ND3	6914.52	-3.16156	2.5048e-83	5.93406e-82
ENSG00000198155	ZNF876P	16.0015	-3.16037	7.50391e-08	1.86169e-07
ENSG00000187678	SPRY4	1032.44	-3.15734	1.50709e-138	1.78344e-136
ENSG00000242622		17.9576	-3.15582	1.16372e-13	3.69422e-13
ENSG00000266405	CBX3P2	4.46279	-3.15396	0.00512582	0.00935612
ENSG00000151690	MFSD6	126.281	-3.15323	1.29836e-38	8.87247e-38
ENSG00000147118	ZNF182	70.2941	-3.15228	3.90945e-33	2.28823e-32
ENSG00000185278	ZBTB37	177.071	-3.15066	5.55576e-90	1.58289e-88
ENSG00000122420	PTGFR	7.03785	-3.14585	0.000531678	0.00105532
ENSG00000139826	ABHD13	112.927	-3.14453	8.79141e-61	1.11544e-59
ENSG00000081148	IMPG2	6.72015	-3.14152	0.00172698	0.00328442
ENSG00000005889	ZFX	111.544	-3.1405	4.28776e-40	3.04048e-39
ENSG00000167207	NOD2	4.8609	-3.14025	0.000432839	0.000865605
ENSG00000279443		3.60406	-3.1388	0.024158	0.0405245
ENSG00000110066	KMT5B	500.729	-3.13852	8.0509e-191	4.37384e-188
ENSG00000170191	NANP	46.8089	-3.13726	1.47764e-21	6.19239e-21
ENSG00000143469	SYT14	106.179	-3.13634	4.45426e-37	2.91472e-36
ENSG00000168672	LRATD2	105.93	-3.13473	1.02058e-24	4.70145e-24
ENSG00000185149	NPY2R	1.79039	-3.13453	0.010883	0.0191312
ENSG00000242588		12.7182	-3.1344	5.81457e-07	1.37765e-06
ENSG00000229692	SOS1-IT1	12.0652	-3.1308	1.3628e-08	3.50661e-08
ENSG00000175073	VCPIP1	152.031	-3.13036	3.84022e-49	3.50235e-48
ENSG00000176049	JAKMIP2	497.052	-3.12978	2.94449e-76	5.70844e-75
ENSG00000135976	ANKRD36	19.3893	-3.12896	2.29911e-12	6.93564e-12
ENSG00000250483	PPM1AP1	8.17497	-3.12888	5.65509e-06	1.27204e-05
ENSG00000113262	GRM6	1.61398	-3.12575	0.00942877	0.0167051
ENSG00000170881	RNF139	252.223	-3.12472	9.70199e-79	1.99928e-77
ENSG00000120784	ZFP30	122.533	-3.12429	1.11648e-61	1.45203e-60
ENSG00000163171	CDC42EP3	383.924	-3.1242	7.89428e-184	3.31061e-181
ENSG00000173275	ZNF449	57.0914	-3.12256	5.36174e-22	2.28015e-21
ENSG00000260398		32.1875	-3.12231	1.6035e-06	3.71378e-06
ENSG00000145779	TNFAIP8	53.0716	-3.12085	1.44196e-16	5.07489e-16
ENSG00000256894		5.80467	-3.12026	0.00670709	0.0120801
ENSG00000164604	GPR85	19.1466	-3.11779	1.50526e-10	4.22768e-10
ENSG00000123096	SSPN	34.2839	-3.11244	1.13885e-19	4.48561e-19
ENSG00000162409	PRKAA2	97.0074	-3.11157	2.029e-45	1.66786e-44
ENSG00000060749	QSER1	633.835	-3.11117	2.36313e-187	1.12976e-184
ENSG00000260261		2.69403	-3.1105	0.00500093	0.00913374
ENSG00000115963	RND3	1377.59	-3.1095	7.33558e-152	1.27992e-149
ENSG00000272343		7.37209	-3.1094	0.00594325	0.0107733
ENSG00000229344	MTCO2P12	5.07173	-3.10859	0.000501471	0.000997849
ENSG00000023287	RB1CC1	680.525	-3.10497	3.4496e-86	8.78161e-85
ENSG00000101115	SALL4	27.011	-3.10363	2.64033e-19	1.02542e-18
ENSG00000146676	PURB	370.641	-3.10207	1.54587e-96	5.40241e-95
ENSG00000080345	RIF1	520.582	-3.10182	1.68535e-111	8.99253e-110
ENSG00000077097	TOP2B	2242.19	-3.10072	7.22226e-131	6.64004e-129
ENSG00000251485	NRBF2P6	8.66227	-3.09913	0.00725651	0.0130245
ENSG00000163788	SNRK	200.657	-3.09796	1.97604e-123	1.48539e-121
ENSG00000177034	MTX3	142.086	-3.09735	1.58315e-78	3.22897e-77
ENSG00000066654	THUMPD1	396.505	-3.0959	1.05406e-144	1.49978e-142
ENSG00000286964		15.9461	-3.09534	3.35969e-08	8.48316e-08
ENSG00000169967	MAP3K2	274.574	-3.09504	3.56463e-124	2.73983e-122
ENSG00000204977	TRIM13	158.915	-3.09445	4.68156e-63	6.32964e-62
ENSG00000278390		9.58481	-3.09427	0.00133556	0.00256798
ENSG00000221944	TIGD1	109.485	-3.09309	3.17329e-46	2.67469e-45
ENSG00000163946	TASOR	436.016	-3.09261	7.24891e-96	2.48605e-94
ENSG00000116406	EDEM3	529.627	-3.08995	1.02015e-147	1.60432e-145
ENSG00000196646	ZNF136	85.1676	-3.08817	2.58978e-39	1.79803e-38
ENSG00000129317	PUS7L	144.559	-3.08793	2.81371e-46	2.37413e-45
ENSG00000167766	ZNF83	133.381	-3.08757	4.03206e-46	3.38778e-45
ENSG00000137968	SLC44A5	98.3224	-3.08516	1.2449e-44	1.005e-43
ENSG00000276259		5.64481	-3.08425	0.000680434	0.00133957
ENSG00000081019	RSBN1	236.871	-3.08356	2.22388e-57	2.57931e-56
ENSG00000113658	SMAD5	410.135	-3.08064	1.41481e-100	5.55329e-99
ENSG00000112218	GPR63	41.2205	-3.07996	3.11869e-18	1.16392e-17
ENSG00000183935	HTR7P1	9.45486	-3.0796	1.37462e-07	3.36221e-07
ENSG00000280385		50.7328	-3.07878	4.75687e-28	2.4183e-27
ENSG00000267680	ZNF224	31.3187	-3.07836	1.9221e-11	5.59771e-11
ENSG00000155592	ZKSCAN2	265.129	-3.07763	2.61975e-145	3.81844e-143
ENSG00000170677	SOCS6	128.599	-3.07718	3.57534e-84	8.69429e-83
ENSG00000167562	ZNF701	42.1049	-3.07657	9.94265e-22	4.18726e-21
ENSG00000196323	ZBTB44	224.483	-3.07634	5.64375e-79	1.18133e-77
ENSG00000165186	PTCHD1	18.8282	-3.07578	2.78449e-12	8.37976e-12
ENSG00000081386	ZNF510	181.811	-3.07451	1.93454e-85	4.82707e-84
ENSG00000169618	PROKR1	5.68227	-3.07325	0.00528706	0.0096357
ENSG00000146757	ZNF92	106.878	-3.07235	2.76772e-43	2.16066e-42
ENSG00000244733		2.62337	-3.07193	0.00920326	0.0163334
ENSG00000047365	ARAP2	28.0999	-3.07117	2.08772e-18	7.82698e-18
ENSG00000273261		3.82467	-3.07113	0.000145765	0.000300816
ENSG00000116833	NR5A2	257.48	-3.07047	5.6798e-97	2.00843e-95
ENSG00000197857	ZNF44	106.104	-3.07035	1.15254e-26	5.62596e-26
ENSG00000196782	MAML3	638.332	-3.06899	9.03106e-136	9.85746e-134
ENSG00000170681	CAVIN4	21.1792	-3.06879	3.05402e-11	8.82641e-11
ENSG00000213782	DDX47	4.27782	-3.06781	0.00261168	0.00489452
ENSG00000164684	ZNF704	292.977	-3.06772	4.71321e-126	3.80624e-124
ENSG00000169860	P2RY1	125.403	-3.06592	1.39668e-53	1.44466e-52
ENSG00000286979		1.63919	-3.06495	0.0125705	0.021922
ENSG00000126773	PCNX4	459.172	-3.06318	4.37998e-122	3.14412e-120
ENSG00000125266	EFNB2	353.323	-3.06244	7.0598e-141	9.02446e-139
ENSG00000176597	B3GNT5	54.58	-3.06129	1.03184e-27	5.20469e-27
ENSG00000179021	C3orf38	212.566	-3.05918	3.53289e-61	4.52816e-60
ENSG00000032219	ARID4A	281.723	-3.05905	8.12527e-121	5.61348e-119
ENSG00000253854		5.75127	-3.0569	5.43137e-08	1.35694e-07
ENSG00000170340	B3GNT2	50.7182	-3.05676	7.76783e-25	3.5978e-24
ENSG00000188177	ZC3H6	89.9856	-3.05482	4.48666e-43	3.47197e-42
ENSG00000147036	LANCL3	63.6632	-3.05341	9.368e-28	4.72831e-27
ENSG00000117707	PROX1	84.9149	-3.05237	1.93055e-50	1.82908e-49
ENSG00000131023	LATS1	234.747	-3.05195	7.56915e-99	2.78787e-97
ENSG00000260078		3.00419	-3.05189	0.0169332	0.0290699
ENSG00000182700	IGIP	21.2004	-3.04948	6.31259e-13	1.9483e-12
ENSG00000170871	KIAA0232	632.359	-3.04904	7.58892e-257	1.64914e-253
ENSG00000174501	ANKRD36C	20.425	-3.04855	2.25978e-10	6.28771e-10
ENSG00000198551	ZNF627	290.745	-3.04809	9.06247e-48	7.99075e-47
ENSG00000178295	GEN1	90.3508	-3.04312	3.85314e-52	3.82974e-51
ENSG00000197312	DDI2	307.071	-3.04292	1.5679e-113	8.73636e-112
ENSG00000100697	DICER1	1102.27	-3.04268	1.59529e-214	1.90669e-211
ENSG00000228327		10.428	-3.04139	8.10487e-06	1.80895e-05
ENSG00000127334	DYRK2	333.941	-3.03818	2.62237e-81	5.81495e-80
ENSG00000112297	CRYBG1	2.60474	-3.03721	0.0052632	0.00959441
ENSG00000171320	ESCO2	64.5138	-3.03506	1.20322e-23	5.38709e-23
ENSG00000205413	SAMD9	111.432	-3.03464	2.24879e-32	1.28172e-31
ENSG00000198093	ZNF649	105.109	-3.03441	4.00622e-42	3.01621e-41
ENSG00000176018	LYSMD3	129.311	-3.03337	1.54743e-72	2.70591e-71
ENSG00000184378	ACTRT3	4.60194	-3.0332	0.00770265	0.0137941
ENSG00000285081		21.5951	-3.03283	1.11955e-09	3.02528e-09
ENSG00000170264	FAM161A	65.6743	-3.03208	2.94163e-36	1.88466e-35
ENSG00000279042		4.23162	-3.03196	0.0254038	0.0424682
ENSG00000166170	BAG5	425.892	-3.03081	3.23938e-134	3.3814e-132
ENSG00000156735	BAG4	143.375	-3.02924	1.86072e-51	1.81842e-50
ENSG00000287185		15.5275	-3.029	1.72524e-11	5.03358e-11
ENSG00000115464	USP34	724.226	-3.02846	3.52489e-101	1.41137e-99
ENSG00000134897	BIVM	124.276	-3.02765	1.22524e-61	1.59175e-60
ENSG00000197608	ZNF841	87.9421	-3.02564	1.97613e-35	1.23788e-34
ENSG00000273014		10.4378	-3.02494	5.21505e-07	1.23819e-06
ENSG00000111262	KCNA1	80.9103	-3.02262	8.84596e-29	4.58288e-28
ENSG00000176641	RNF152	88.3471	-3.02259	1.41524e-61	1.83261e-60
ENSG00000188171	ZNF626	64.6872	-3.02247	1.74564e-31	9.73583e-31
ENSG00000149212	SESN3	1864.72	-3.02166	0	0
ENSG00000184156	KCNQ3	79.7972	-3.02145	3.728e-34	2.24922e-33
ENSG00000261211		9.31848	-3.02107	2.83514e-09	7.52095e-09
ENSG00000263753	LINC00667	345.017	-3.01983	7.88556e-182	3.14161e-179
ENSG00000111728	ST8SIA1	668.153	-3.01889	1.60065e-114	9.15357e-113
ENSG00000197128	ZNF772	165.352	-3.01729	1.16637e-65	1.6877e-64
ENSG00000213062		51.0943	-3.01653	1.49185e-30	8.12514e-30
ENSG00000118193	KIF14	106.719	-3.0157	1.08617e-23	4.87399e-23
ENSG00000198963	RORB	18.0731	-3.01352	0.000116516	0.000241751
ENSG00000183735	TBK1	194.648	-3.01335	9.35029e-44	7.39363e-43
ENSG00000062194	GPBP1	674.439	-3.01292	1.0212e-151	1.75617e-149
ENSG00000230091	TMEM254-AS1	9.22656	-3.01276	0.0024703	0.00463866
ENSG00000229419	RALGAPA1P1	40.1808	-3.01063	2.35473e-24	1.07419e-23
ENSG00000239665		118.672	-3.00875	7.02518e-52	6.945e-51
ENSG00000180263	FGD6	75.2049	-3.00863	1.24526e-37	8.26395e-37
ENSG00000213020	ZNF611	59.9424	-3.00805	4.55393e-29	2.38043e-28
ENSG00000175105	ZNF654	122.768	-3.00801	6.91536e-54	7.2091e-53
ENSG00000019995	ZRANB1	280.328	-3.00752	5.11811e-87	1.34148e-85
ENSG00000144369	FAM171B	849.961	-3.00706	5.16184e-125	4.07223e-123
ENSG00000100815	TRIP11	356.927	-3.00635	5.00785e-98	1.80827e-96
ENSG00000136643	RPS6KC1	279.557	-3.00581	7.41017e-111	3.87599e-109
ENSG00000272321		6.88646	-3.00556	0.00138153	0.00265253
ENSG00000279145		18.2037	-3.00415	9.37807e-10	2.54136e-09
ENSG00000273820	USP27X	81.5385	-3.00323	1.83459e-45	1.51169e-44
ENSG00000110436	SLC1A2	339.933	-3.00307	4.27624e-97	1.51661e-95
ENSG00000115904	SOS1	577.971	-3.00256	2.12782e-174	6.87342e-172
ENSG00000255366		4.08303	-3.00215	4.8857e-05	0.000104005
ENSG00000152078	TLCD4	12.8221	-3.0014	1.77197e-07	4.31073e-07
ENSG00000197054	ZNF763	15.4584	-2.99932	4.57243e-14	1.47403e-13
ENSG00000249780		11.4423	-2.99782	1.56129e-05	3.42175e-05
ENSG00000112796	ENPP5	18.2622	-2.99757	1.49205e-09	4.00335e-09
ENSG00000243406	MRPS31P5	10.1167	-2.99659	0.0142111	0.024618
ENSG00000154822	PLCL2	103.06	-2.99091	6.36507e-40	4.48425e-39
ENSG00000230590	FTX	79.0952	-2.99035	4.03136e-25	1.88361e-24
ENSG00000109163	GNRHR	3.16973	-2.98925	0.000197994	0.000405452
ENSG00000160229	ZNF66	13.8237	-2.98764	6.77958e-06	1.51997e-05
ENSG00000143971	ETAA1	113.916	-2.98475	1.73509e-52	1.74048e-51
ENSG00000197961	ZNF121	124.834	-2.98361	4.65381e-56	5.17177e-55
ENSG00000186448	ZNF197	406.637	-2.98135	5.98557e-126	4.81748e-124
ENSG00000184384	MAML2	551.143	-2.98119	2.44877e-109	1.23754e-107
ENSG00000260230	FRRS1L	125.416	-2.98119	1.08595e-78	2.23587e-77
ENSG00000134744	TUT4	506.644	-2.97816	3.71405e-139	4.50664e-137
ENSG00000260641		9.40772	-2.9765	8.63291e-06	1.92196e-05
ENSG00000156876	SASS6	76.266	-2.97649	3.22405e-27	1.59858e-26
ENSG00000254535	PABPC4L	17.8162	-2.97582	1.27413e-08	3.28375e-08
ENSG00000198185	ZNF334	138.034	-2.97522	5.21174e-57	5.97512e-56
ENSG00000153237	CCDC148	18.1001	-2.97412	3.67035e-06	8.3423e-06
ENSG00000178695	KCTD12	1014.91	-2.97402	4.13552e-173	1.28384e-170
ENSG00000106392	C1GALT1	170.22	-2.96977	4.66749e-61	5.95366e-60
ENSG00000101126	ADNP	1140.25	-2.96879	3.09712e-182	1.27644e-179
ENSG00000251867		12.9599	-2.96851	9.25531e-05	0.00019356
ENSG00000197121	PGAP1	579.412	-2.96828	1.52233e-124	1.18149e-122
ENSG00000177683	THAP5	133.437	-2.96792	2.01651e-51	1.96665e-50
ENSG00000176401	EID2B	34.0159	-2.96687	9.5719e-14	3.04994e-13
ENSG00000280347		13.182	-2.96633	4.74628e-09	1.24923e-08
ENSG00000205808	PLPP6	103.825	-2.96344	1.96717e-73	3.50919e-72
ENSG00000123095	BHLHE41	101.904	-2.96274	2.49443e-66	3.67613e-65
ENSG00000196865	NHLRC2	154.721	-2.96242	1.04222e-95	3.55902e-94
ENSG00000144747	TMF1	340.342	-2.96229	1.52815e-92	4.70126e-91
ENSG00000254635	WAC-AS1	198.105	-2.96169	1.1142e-88	3.07551e-87
ENSG00000121741	ZMYM2	1058.26	-2.96091	8.45132e-92	2.54754e-90
ENSG00000108510	MED13	677.027	-2.95788	4.81243e-90	1.37439e-88
ENSG00000164675	IQUB	8.42506	-2.95769	0.0287771	0.0477335
ENSG00000112182	BACH2	364.241	-2.9576	3.31998e-172	9.92009e-170
ENSG00000198440	ZNF583	83.0685	-2.95682	1.26706e-28	6.54447e-28
ENSG00000123213	NLN	416.356	-2.95398	3.98078e-105	1.80563e-103
ENSG00000183530	PRR14L	469.568	-2.9535	4.02829e-126	3.27756e-124
ENSG00000046889	PREX2	26.73	-2.95241	2.12235e-14	6.91652e-14
ENSG00000173320	STOX2	443.943	-2.95191	1.1618e-114	6.67585e-113
ENSG00000115020	PIKFYVE	498.969	-2.95177	7.12286e-164	1.66926e-161
ENSG00000181007	ZFP82	106.548	-2.95082	1.99574e-45	1.64221e-44
ENSG00000138081	FBXO11	606.636	-2.95052	1.99794e-176	6.72659e-174
ENSG00000112365	ZBTB24	108.483	-2.94723	5.67012e-48	5.02367e-47
ENSG00000262902	MTCO1P40	4.98021	-2.9471	0.0239393	0.0401801
ENSG00000123570	RAB9B	73.1653	-2.94267	1.07686e-41	7.99915e-41
ENSG00000139618	BRCA2	62.1233	-2.94249	1.22861e-05	2.70805e-05
ENSG00000197016	ZNF470	74.8212	-2.94221	3.72115e-47	3.22401e-46
ENSG00000186369	LINC00643	22.4349	-2.94181	1.22809e-06	2.86403e-06
ENSG00000115355	CCDC88A	1127.93	-2.94066	4.56265e-177	1.60391e-174
ENSG00000261188	TFIP11-DT	60.292	-2.94049	1.54158e-33	9.1145e-33
ENSG00000156017	CARNMT1	62.7835	-2.93819	9.4904e-34	5.64606e-33
ENSG00000152402	GUCY1A2	143.726	-2.93791	3.3343e-65	4.76408e-64
ENSG00000280374		3.8066	-2.93681	0.0105817	0.0186373
ENSG00000286681		9.93327	-2.93599	0.00176513	0.0033535
ENSG00000121931	LRIF1	167.633	-2.93478	5.34388e-65	7.59002e-64
ENSG00000178665	ZNF713	38.6068	-2.93336	1.72649e-20	6.99018e-20
ENSG00000131263	RLIM	689.725	-2.93301	1.99447e-145	2.9249e-143
ENSG00000287576		5.33376	-2.93296	0.000681277	0.00134112
ENSG00000172461	FUT9	14.3914	-2.93118	3.20283e-10	8.85399e-10
ENSG00000261799		50.032	-2.93084	4.97806e-31	2.74436e-30
ENSG00000065526	SPEN	992.261	-2.93041	4.94905e-140	6.16157e-138
ENSG00000119547	ONECUT2	1276.42	-2.92817	8.26665e-213	8.59157e-210
ENSG00000270362	HMGN3-AS1	20.7683	-2.92798	8.41768e-08	2.08363e-07
ENSG00000149218	ENDOD1	829.368	-2.92661	3.14015e-206	2.887e-203
ENSG00000151835	SACS	1231.54	-2.92622	1.76955e-132	1.78478e-130
ENSG00000198105	ZNF248	114.721	-2.92611	5.34469e-35	3.30042e-34
ENSG00000175265	GOLGA8A	29.8184	-2.92584	1.35683e-16	4.78019e-16
ENSG00000249459	ZNF286B	16.7751	-2.92537	9.10497e-12	2.68367e-11
ENSG00000255389		47.8904	-2.92353	3.61553e-30	1.94828e-29
ENSG00000176222	ZNF404	34.0547	-2.92274	4.89726e-11	1.40398e-10
ENSG00000287315		9.49101	-2.92073	0.000858614	0.0016771
ENSG00000156103	MMP16	775.445	-2.91945	7.54592e-158	1.58226e-155
ENSG00000230982	DSTNP1	13.1273	-2.91681	6.19087e-11	1.76743e-10
ENSG00000269951		10.6253	-2.91514	1.35164e-07	3.30805e-07
ENSG00000147174	GCNA	7.49174	-2.91448	0.000190406	0.000390315
ENSG00000170852	KBTBD2	372.335	-2.914	3.68459e-94	1.19507e-92
ENSG00000137040	RANBP6	421.929	-2.91312	3.06004e-101	1.2273e-99
ENSG00000144815	NXPE3	254.888	-2.91297	5.89866e-107	2.80321e-105
ENSG00000287139		9.90124	-2.9129	0.00211741	0.00399894
ENSG00000181450	ZNF678	86.2223	-2.91287	2.21501e-49	2.02787e-48
ENSG00000145332	KLHL8	182.624	-2.91162	1.10757e-63	1.51983e-62
ENSG00000181896	ZNF101	42.9301	-2.91064	2.01485e-12	6.09504e-12
ENSG00000027075	PRKCH	15.2996	-2.9101	4.19136e-05	8.95916e-05
ENSG00000083799	CYLD	276.667	-2.9097	8.38659e-59	1.00943e-57
ENSG00000188730	VWC2	21.3195	-2.90784	1.25681e-08	3.24017e-08
ENSG00000171817	ZNF540	34.5186	-2.90718	4.22867e-22	1.80472e-21
ENSG00000145700	ANKRD31	3.89042	-2.9071	0.0200792	0.0340817
ENSG00000197045	GMFB	446.463	-2.90211	1.87094e-51	1.82766e-50
ENSG00000082497	SERTAD4	54.6401	-2.90204	6.15523e-20	2.44939e-19
ENSG00000187686	KRT18P59	10.5014	-2.90128	0.00101002	0.00196161
ENSG00000196911	KPNA5	156.992	-2.90078	1.49513e-66	2.21709e-65
ENSG00000155744	FAM126B	179.398	-2.8992	1.43283e-87	3.80138e-86
ENSG00000160551	TAOK1	1412.09	-2.89588	2.12839e-298	1.01754e-294
ENSG00000089335	ZNF302	354.327	-2.89585	6.76131e-95	2.24788e-93
ENSG00000177409	SAMD9L	23.9259	-2.89479	1.03148e-09	2.7911e-09
ENSG00000139173	TMEM117	166.515	-2.89473	2.44878e-68	3.82335e-67
ENSG00000131873	CHSY1	789.699	-2.89378	2.21201e-136	2.43667e-134
ENSG00000277406	SEC22B4P	4.54675	-2.89356	0.00331245	0.00614424
ENSG00000138735	PDE5A	64.2109	-2.89327	0.000280875	0.00056918
ENSG00000262227		6.34388	-2.89286	0.0161516	0.027804
ENSG00000171316	CHD7	1141.95	-2.89204	1.02631e-128	8.95362e-127
ENSG00000197841	ZNF181	144.051	-2.89141	3.01268e-50	2.83747e-49
ENSG00000072657	TRHDE	52.9518	-2.89089	1.47716e-25	7.00317e-25
ENSG00000187105	HEATR4	3.49261	-2.89046	0.0177895	0.0304243
ENSG00000071189	SNX13	303.617	-2.89037	2.74205e-80	5.93177e-79
ENSG00000008277	ADAM22	285.253	-2.89021	8.44866e-88	2.27685e-86
ENSG00000247400	DNAJC3-DT	52.9172	-2.88941	1.60689e-30	8.74368e-30
ENSG00000173517	PEAK1	1415.61	-2.88546	5.91348e-164	1.41356e-161
ENSG00000177200	CHD9	917.832	-2.88423	2.30173e-77	4.5434e-76
ENSG00000065613	SLK	899.848	-2.88397	1.13969e-184	4.9533e-182
ENSG00000134352	IL6ST	1237.37	-2.88383	1.25189e-117	7.77278e-116
ENSG00000163535	SGO2	222.34	-2.88327	4.47146e-56	4.97607e-55
ENSG00000164190	NIPBL	1043.45	-2.88175	4.53206e-182	1.83618e-179
ENSG00000105976	MET	28.0974	-2.88034	5.01346e-14	1.61359e-13
ENSG00000197647	ZNF433	72.0498	-2.87753	1.02279e-22	4.45821e-22
ENSG00000141446	ESCO1	227.652	-2.87661	1.04898e-68	1.64857e-67
ENSG00000171827	ZNF570	116.374	-2.87644	9.77102e-62	1.27146e-60
ENSG00000135968	GCC2	313.986	-2.87643	2.16959e-40	1.54997e-39
ENSG00000198887	SMC5	328.978	-2.87603	3.58507e-113	1.97916e-111
ENSG00000260000		21.489	-2.87525	1.74576e-10	4.8865e-10
ENSG00000128881	TTBK2	403.303	-2.87497	4.09295e-190	2.12691e-187
ENSG00000039319	ZFYVE16	463.088	-2.87444	5.64019e-103	2.38203e-101
ENSG00000196659	TTC30B	66.2465	-2.87426	1.23711e-19	4.863e-19
ENSG00000288559		33.1024	-2.87252	2.43406e-20	9.80681e-20
ENSG00000143674	MAP3K21	5.24634	-2.87208	0.0170001	0.0291702
ENSG00000263513	FAM72C	1.95213	-2.87191	0.0168314	0.0289056
ENSG00000153922	CHD1	487.496	-2.8719	3.30744e-188	1.61349e-185
ENSG00000273486		21.0101	-2.87046	6.51452e-09	1.70301e-08
ENSG00000283667		7.08326	-2.87027	0.00155228	0.00296679
ENSG00000196653	ZNF502	70.0693	-2.86912	4.99103e-22	2.1259e-21
ENSG00000116954	RRAGC	116.166	-2.86904	7.51739e-70	1.2191e-68
ENSG00000186019		30.7524	-2.86875	1.03924e-13	3.30698e-13
ENSG00000167377	ZNF23	8.52517	-2.86851	0.00236556	0.00444966
ENSG00000180938	ZNF572	2.52997	-2.86799	0.00160554	0.00306319
ENSG00000062650	WAPL	499.96	-2.86662	3.50027e-116	2.08655e-114
ENSG00000101972	STAG2	835.574	-2.86618	9.43607e-87	2.45174e-85
ENSG00000164327	RICTOR	298.138	-2.86579	1.35844e-70	2.25972e-69
ENSG00000213762	ZNF134	400.709	-2.86576	1.42379e-62	1.90455e-61
ENSG00000276855		36.4406	-2.865	2.80613e-18	1.04842e-17
ENSG00000181381	DDX60L	52.8699	-2.86465	4.79615e-14	1.54469e-13
ENSG00000177125	ZBTB34	223.035	-2.86182	1.5176e-95	5.13834e-94
ENSG00000169131	ZNF354A	109.898	-2.86073	9.61391e-29	4.97642e-28
ENSG00000181072	CHRM2	31.8734	-2.86055	1.98507e-12	6.00798e-12
ENSG00000149289	ZC3H12C	157.23	-2.86022	1.4314e-64	2.01036e-63
ENSG00000198862	LTN1	408.62	-2.85929	3.65154e-54	3.84352e-53
ENSG00000183454	GRIN2A	32.1751	-2.85904	8.51662e-19	3.23916e-18
ENSG00000165997	ARL5B	491.635	-2.85629	4.16459e-106	1.94055e-104
ENSG00000273576		8.17131	-2.85605	7.50902e-05	0.000158007
ENSG00000108443	RPS6KB1	391.884	-2.85447	9.10498e-143	1.2159e-140
ENSG00000134215	VAV3	91.3146	-2.85227	2.66987e-29	1.40296e-28
ENSG00000259877		46.1651	-2.85054	5.47873e-35	3.38145e-34
ENSG00000170903	MSANTD4	435.227	-2.85018	1.08289e-122	7.96472e-121
ENSG00000277531	PNMA8C	106.561	-2.84934	5.92083e-48	5.2419e-47
ENSG00000142065	ZFP14	133.074	-2.84908	2.93536e-54	3.10199e-53
ENSG00000213799	ZNF845	68.3094	-2.84885	7.12378e-52	7.03665e-51
ENSG00000155886	SLC24A2	31.6038	-2.84861	5.2822e-28	2.6808e-27
ENSG00000074706	IPCEF1	3.58178	-2.8484	0.00125733	0.0024221
ENSG00000066777	ARFGEF1	693.327	-2.84738	4.98331e-216	6.26953e-213
ENSG00000104343	UBE2W	215.135	-2.84394	3.04605e-44	2.43766e-43
ENSG00000275764		16.512	-2.84373	4.09333e-15	1.36582e-14
ENSG00000118946	PCDH17	207.724	-2.84364	3.62139e-46	3.04916e-45
ENSG00000277011		1.43097	-2.8421	0.0262018	0.0437348
ENSG00000079482	OPHN1	169.525	-2.8408	3.7033e-55	4.00922e-54
ENSG00000164031	DNAJB14	194.467	-2.83986	9.1536e-71	1.52905e-69
ENSG00000170122	FOXD4	10.5598	-2.83889	3.15035e-05	6.78433e-05
ENSG00000188295	ZNF669	57.1511	-2.83876	1.56779e-25	7.42843e-25
ENSG00000158711	ELK4	143.467	-2.83874	9.98471e-14	3.17936e-13
ENSG00000244921	MTCYBP18	4.74966	-2.83794	0.00954238	0.0168939
ENSG00000256223	ZNF10	87.2143	-2.83743	6.79661e-49	6.17039e-48
ENSG00000114541	FRMD4B	98.0992	-2.83612	1.98117e-47	1.72965e-46
ENSG00000114933	INO80D	127.203	-2.83563	8.88454e-48	7.83965e-47
ENSG00000282164	PEG13	143.817	-2.83415	3.0659e-78	6.20027e-77
ENSG00000120137	PANK3	766.697	-2.83374	9.89906e-214	1.1268e-210
ENSG00000177842	ZNF620	55.7253	-2.83353	7.66295e-17	2.72541e-16
ENSG00000203952	CCDC160	24.4285	-2.83276	1.18845e-07	2.9194e-07
ENSG00000104290	FZD3	428.165	-2.83243	3.03464e-72	5.2718e-71
ENSG00000161040	FBXL13	10.0795	-2.83038	6.0728e-05	0.000128498
ENSG00000023445	BIRC3	39.4294	-2.82787	1.97284e-19	7.6906e-19
ENSG00000166068	SPRED1	879.033	-2.82785	6.81847e-208	6.51955e-205
ENSG00000185246	PRPF39	246.458	-2.82566	5.73175e-58	6.73938e-57
ENSG00000070961	ATP2B1	1241.03	-2.82565	1.366e-121	9.74711e-120
ENSG00000224531	SMIM13	216.677	-2.82561	1.28115e-78	2.62196e-77
ENSG00000164841	TMEM74	54.2043	-2.82545	1.09354e-22	4.76312e-22
ENSG00000058063	ATP11B	448.411	-2.82534	5.96919e-121	4.17215e-119
ENSG00000127081	ZNF484	71.8923	-2.82492	7.40679e-29	3.84728e-28
ENSG00000173281	PPP1R3B	72.1926	-2.82431	4.96144e-43	3.83317e-42
ENSG00000272108		5.7799	-2.82303	0.000806027	0.00157864
ENSG00000077147	TM9SF3	1527.28	-2.82228	1.03919e-176	3.54868e-174
ENSG00000173376	NDNF	19.0746	-2.82197	5.02303e-06	1.13392e-05
ENSG00000168685	IL7R	16.657	-2.82116	0.000103514	0.000215635
ENSG00000196584	XRCC2	37.9069	-2.81906	3.80574e-19	1.46777e-18
ENSG00000279133		1.80921	-2.81888	0.0055501	0.0100889
ENSG00000083223	TUT7	291.596	-2.81842	1.60214e-67	2.44713e-66
ENSG00000054267	ARID4B	352.546	-2.81837	1.74102e-90	5.06294e-89
ENSG00000257315	ZBED6	12.5289	-2.81651	1.09246e-10	3.08751e-10
ENSG00000281332	LINC00997	23.2608	-2.81548	8.80755e-14	2.81239e-13
ENSG00000141431	ASXL3	205.481	-2.81379	3.47536e-81	7.69213e-80
ENSG00000135824	RGS8	20.7909	-2.8121	7.3154e-12	2.16393e-11
ENSG00000225449	RAB6C-AS1	15.6183	-2.81153	7.81172e-05	0.000164102
ENSG00000182255	KCNA4	4.51754	-2.81122	0.0010758	0.00208496
ENSG00000257557	PPP1R12A-AS1	6.45749	-2.8112	0.000129964	0.000268975
ENSG00000178338	ZNF354B	53.7101	-2.81079	1.82341e-21	7.62009e-21
ENSG00000277462	ZNF670	38.0902	-2.80999	6.45632e-30	3.45571e-29
ENSG00000102189	EEA1	362.892	-2.80989	4.10378e-100	1.57206e-98
ENSG00000132932	ATP8A2	1485.17	-2.80829	5.04461e-142	6.69924e-140
ENSG00000175928	LRRN1	664.432	-2.80761	1.6931e-154	3.16187e-152
ENSG00000166750	SLFN5	328.658	-2.80745	1.28497e-49	1.18686e-48
ENSG00000281183	NPTN-IT1	8.4546	-2.80469	0.0028257	0.00527865
ENSG00000280186		1.40204	-2.80371	0.0269468	0.0449
ENSG00000100485	SOS2	445.44	-2.80198	6.76865e-156	1.37117e-153
ENSG00000134318	ROCK2	1237.87	-2.80086	2.40743e-157	5.00411e-155
ENSG00000241859	ANOS2P	29.395	-2.80078	1.7671e-12	5.35643e-12
ENSG00000187866	PABIR1	68.4136	-2.80038	1.48866e-27	7.46641e-27
ENSG00000235859		34.0232	-2.80033	1.32952e-12	4.05109e-12
ENSG00000174599	TRAM1L1	49.1738	-2.79963	6.82385e-22	2.89164e-21
ENSG00000187987	ZSCAN23	33.0543	-2.79724	1.96614e-12	5.95221e-12
ENSG00000144278	GALNT13	266.013	-2.79693	1.5262e-75	2.89541e-74
ENSG00000089916	GPATCH2L	621.035	-2.7968	3.0968e-190	1.64502e-187
ENSG00000136051	WASHC4	454.06	-2.79482	2.68607e-85	6.6744e-84
ENSG00000146263	MMS22L	87.3957	-2.79448	5.81742e-20	2.3165e-19
ENSG00000164938	TP53INP1	300.809	-2.79201	1.05713e-67	1.62925e-66
ENSG00000137145	DENND4C	220.948	-2.79196	7.44351e-43	5.70836e-42
ENSG00000168813	ZNF507	268.088	-2.78924	1.00317e-80	2.19997e-79
ENSG00000164164	OTUD4	245.909	-2.78881	9.64334e-99	3.54093e-97
ENSG00000278917		8.31997	-2.7885	5.17205e-08	1.29377e-07
ENSG00000182963	GJC1	302.28	-2.7877	2.16922e-100	8.44511e-99
ENSG00000177301	KCNA2	856.528	-2.78737	2.45162e-78	4.9664e-77
ENSG00000143067	ZNF697	357.332	-2.78721	7.23881e-129	6.33833e-127
ENSG00000009724	MASP2	20.8858	-2.78686	3.70888e-09	9.79854e-09
ENSG00000102921	N4BP1	355.382	-2.78633	2.72524e-80	5.91144e-79
ENSG00000170949	ZNF160	319.11	-2.78599	1.11077e-98	4.06614e-97
ENSG00000267940		5.1627	-2.78511	0.0171333	0.0293799
ENSG00000170954	ZNF415	121.356	-2.78462	4.22734e-33	2.47308e-32
ENSG00000229604	MTATP8P2	212.797	-2.78194	1.37571e-05	3.02697e-05
ENSG00000164056	SPRY1	138.956	-2.77893	1.54272e-80	3.37086e-79
ENSG00000143970	ASXL2	394.812	-2.77878	3.34136e-122	2.42036e-120
ENSG00000179841	AKAP5	25.1054	-2.77796	2.35519e-13	7.397e-13
ENSG00000139697	SBNO1	465.867	-2.77705	2.65147e-102	1.09655e-100
ENSG00000130818	ZNF426	164.221	-2.77702	1.9039e-102	7.91492e-101
ENSG00000248905	FMN1	322.138	-2.77647	4.93213e-55	5.3131e-54
ENSG00000181690	PLAG1	79.9598	-2.77553	1.00179e-32	5.77169e-32
ENSG00000144285	SCN1A	8.36531	-2.77541	0.0028787	0.00537429
ENSG00000024526	DEPDC1	114.338	-2.7754	3.98215e-25	1.86208e-24
ENSG00000005700	IBTK	438.888	-2.77481	4.82577e-79	1.01456e-77
ENSG00000185129	PURA	160.048	-2.77411	1.57764e-75	2.98826e-74
ENSG00000029725	RABEP1	1164.59	-2.77331	3.55712e-168	9.34389e-166
ENSG00000134297	PLEKHA8P1	28.1331	-2.77159	9.53339e-17	3.3796e-16
ENSG00000116990	MYCL	52.7127	-2.77151	3.08177e-22	1.32185e-21
ENSG00000204604	ZNF468	111.124	-2.76975	6.30102e-39	4.33687e-38
ENSG00000213463	SYNJ2BP	375.639	-2.7681	2.56601e-138	3.02157e-136
ENSG00000212916	MAP10	51.1037	-2.7678	8.77836e-38	5.84832e-37
ENSG00000069493	CLEC2D	22.7303	-2.76718	2.66426e-09	7.07785e-09
ENSG00000227825	SLC9A7P1	7.86192	-2.76653	9.14692e-05	0.000191327
ENSG00000175414	ARL10	335.357	-2.76615	5.14453e-72	8.84075e-71
ENSG00000065559	MAP2K4	466.202	-2.76565	2.75776e-45	2.25913e-44
ENSG00000173626	TRAPPC3L	19.7297	-2.76551	3.23329e-07	7.76613e-07
ENSG00000276564		2.14104	-2.76542	0.00606761	0.0109821
ENSG00000130338	TULP4	469.823	-2.76448	6.33321e-124	4.82131e-122
ENSG00000253596		5.73293	-2.76336	0.00437261	0.00802726
ENSG00000136052	SLC41A2	47.0851	-2.76315	1.4522e-18	5.4822e-18
ENSG00000168116	KIAA1586	167.834	-2.76171	1.84726e-45	1.5216e-44
ENSG00000259692		26.297	-2.76161	3.86476e-09	1.02024e-08
ENSG00000259366		8.90806	-2.76107	0.00347914	0.00643894
ENSG00000180178	FAR2P1	5.47846	-2.76073	0.00574564	0.0104325
ENSG00000263002	ZNF234	78.9175	-2.76051	7.39529e-37	4.81157e-36
ENSG00000230551		46.4702	-2.75965	1.58159e-12	4.80631e-12
ENSG00000168398	BDKRB2	55.5233	-2.75706	2.69463e-15	9.05051e-15
ENSG00000106780	MEGF9	756.275	-2.75704	9.40949e-111	4.90032e-109
ENSG00000198040	ZNF84	392.437	-2.75688	3.29819e-60	4.13566e-59
ENSG00000182674	KCNB2	125.027	-2.75663	1.9106e-38	1.29932e-37
ENSG00000174485	DENND4A	215.064	-2.75623	1.13415e-59	1.39745e-58
ENSG00000186812	ZNF397	227.336	-2.75621	1.06667e-47	9.38799e-47
ENSG00000145416	MARCHF1	97.584	-2.75492	1.23876e-36	8.00739e-36
ENSG00000275778		9.43188	-2.75393	0.0104558	0.0184317
ENSG00000185621	LMLN	90.8587	-2.75338	4.03448e-30	2.1711e-29
ENSG00000163297	ANTXR2	220.882	-2.75286	8.47135e-78	1.68749e-76
ENSG00000152439	ZNF773	55.4565	-2.75265	3.52053e-24	1.60142e-23
ENSG00000128915	ICE2	254.708	-2.75235	1.27178e-62	1.70311e-61
ENSG00000075292	ZNF638	1407.27	-2.75219	6.38214e-53	6.45615e-52
ENSG00000189180	ZNF33A	212.845	-2.75175	8.13506e-68	1.25539e-66
ENSG00000235903	CPB2-AS1	59.7332	-2.75082	2.50127e-13	7.84961e-13
ENSG00000270062		5.06119	-2.75074	0.00069828	0.00137312
ENSG00000147650	LRP12	376.149	-2.7503	1.793e-101	7.25207e-100
ENSG00000055609	KMT2C	918.963	-2.74986	2.18418e-161	4.83433e-159
ENSG00000287636		12.7017	-2.74944	5.77876e-05	0.000122406
ENSG00000152926	ZNF117	54.6044	-2.74936	8.50387e-12	2.51052e-11
ENSG00000122483	CCDC18	84.775	-2.74836	2.8609e-32	1.62787e-31
ENSG00000118922	KLF12	407.212	-2.74832	5.48397e-144	7.71111e-142
ENSG00000165434	PGM2L1	677.032	-2.74786	1.23433e-168	3.31522e-166
ENSG00000217165	ANKRD18EP	17.1147	-2.74638	7.56822e-07	1.78149e-06
ENSG00000133059	DSTYK	309.996	-2.74452	2.05331e-61	2.64595e-60
ENSG00000277938		14.3479	-2.74431	2.05453e-06	4.73227e-06
ENSG00000213047	DENND1B	87.1379	-2.74422	2.03028e-38	1.37992e-37
ENSG00000183166	CALN1	51.4047	-2.7442	7.88325e-24	3.55214e-23
ENSG00000158987	RAPGEF6	132.367	-2.74408	6.45657e-48	5.70776e-47
ENSG00000078687	TNRC6C	256.315	-2.74332	3.60493e-51	3.48594e-50
ENSG00000253710	ALG11	84.4254	-2.74252	1.48379e-21	6.21708e-21
ENSG00000136869	TLR4	17.5093	-2.74142	9.70131e-06	2.15361e-05
ENSG00000164463	CREBRF	77.0772	-2.74023	2.78026e-27	1.38227e-26
ENSG00000172244	C5orf34	42.1817	-2.7402	9.96986e-14	3.17505e-13
ENSG00000147649	MTDH	892.551	-2.74016	5.39295e-156	1.10182e-153
ENSG00000165392	WRN	212.273	-2.73969	1.60653e-61	2.07694e-60
ENSG00000245322	H2AZ1-DT	7.28415	-2.73907	0.0095606	0.0169236
ENSG00000105865	DUS4L	44.4179	-2.73837	4.54701e-16	1.5716e-15
ENSG00000125812	GZF1	171.712	-2.73801	6.31598e-54	6.59327e-53
ENSG00000107560	RAB11FIP2	259.476	-2.73686	7.16281e-96	2.46006e-94
ENSG00000260916	CCPG1	86.2518	-2.73632	4.05756e-38	2.73293e-37
ENSG00000160352	ZNF714	134.112	-2.73555	1.22795e-53	1.27235e-52
ENSG00000163166	IWS1	699.61	-2.73514	7.21804e-62	9.4439e-61
ENSG00000169856	ONECUT1	122.602	-2.73512	5.6989e-41	4.14188e-40
ENSG00000174007	CEP19	105.468	-2.73448	8.14324e-40	5.72518e-39
ENSG00000206557	TRIM71	387.022	-2.73406	4.76655e-93	1.49136e-91
ENSG00000130396	AFDN	995.943	-2.73396	1.18705e-139	1.46264e-137
ENSG00000174928	C3orf33	9.93419	-2.73387	0.0037874	0.00699159
ENSG00000118200	CAMSAP2	1116.96	-2.73379	2.56979e-109	1.29596e-107
ENSG00000179630	LACC1	27.36	-2.73271	2.89082e-15	9.69584e-15
ENSG00000151233	GXYLT1	207.126	-2.73252	3.65392e-82	8.2947e-81
ENSG00000198948	MFAP3L	166.332	-2.7324	8.43963e-83	1.95296e-81
ENSG00000051341	POLQ	52.4207	-2.73185	5.62335e-19	2.1559e-18
ENSG00000271755		4.8252	-2.72903	0.00385668	0.00711727
ENSG00000177311	ZBTB38	282.564	-2.72797	9.71988e-56	1.07318e-54
ENSG00000111696	NT5DC3	96.8691	-2.72718	5.16e-34	3.09911e-33
ENSG00000214077	GNAQP1	16.955	-2.72467	4.98138e-12	1.48269e-11
ENSG00000165322	ARHGAP12	352.839	-2.72452	1.81124e-111	9.64272e-110
ENSG00000243244	STON1	44.1453	-2.72439	3.16126e-10	8.74211e-10
ENSG00000198824	CHAMP1	547.992	-2.72428	1.17999e-172	3.61622e-170
ENSG00000260918		13.4078	-2.72302	2.96519e-05	6.39594e-05
ENSG00000155868	MED7	108.266	-2.72256	6.60967e-33	3.83303e-32
ENSG00000247556	OIP5-AS1	846.665	-2.72256	3.62963e-128	3.09867e-126
ENSG00000169621	APLF	18.764	-2.72179	5.55633e-08	1.38743e-07
ENSG00000164134	NAA15	714.871	-2.7215	2.42597e-82	5.54931e-81
ENSG00000170385	SLC30A1	114.963	-2.72127	6.77179e-47	5.82695e-46
ENSG00000102053	ZC3H12B	41.104	-2.71999	1.18819e-19	4.67609e-19
ENSG00000178163	ZNF518B	389.054	-2.71875	5.25623e-148	8.32086e-146
ENSG00000170456	DENND5B	409.71	-2.71708	1.1578e-138	1.38381e-136
ENSG00000174028	FAM3C2P	32.9893	-2.71705	2.28329e-12	6.88877e-12
ENSG00000114796	KLHL24	319.301	-2.71673	2.04154e-51	1.99025e-50
ENSG00000160336	ZNF761	80.4948	-2.71495	1.27928e-13	4.05678e-13
ENSG00000172493	AFF1	248.451	-2.71418	6.36864e-93	1.98224e-91
ENSG00000163590	PPM1L	524.029	-2.71359	1.54118e-154	2.90081e-152
ENSG00000152270	PDE3B	182.689	-2.71343	3.98287e-69	6.35557e-68
ENSG00000227582	ADGRF5P1	13.9547	-2.71334	0.000143008	0.000295331
ENSG00000187210	GCNT1	41.4811	-2.71226	9.19188e-18	3.36998e-17
ENSG00000114757	PEX5L	207.069	-2.70927	4.73331e-104	2.06469e-102
ENSG00000139174	PRICKLE1	86.2563	-2.70893	1.95986e-32	1.11917e-31
ENSG00000034533	ASTE1	72.8104	-2.70823	2.6224e-21	1.09247e-20
ENSG00000165449	SLC16A9	188.72	-2.70629	5.89675e-35	3.63195e-34
ENSG00000261094		8.25867	-2.70544	2.97594e-06	6.79824e-06
ENSG00000175066	GK5	101.617	-2.70519	7.73222e-07	1.81956e-06
ENSG00000198604	BAZ1A	431.588	-2.70372	3.81408e-96	1.31751e-94
ENSG00000111711	GOLT1B	248.995	-2.70253	1.61372e-38	1.09961e-37
ENSG00000137502	RAB30	299.972	-2.70205	3.03227e-47	2.6348e-46
ENSG00000270012		4.40996	-2.70121	0.000920215	0.00179317
ENSG00000197050	ZNF420	98.1304	-2.70089	3.76434e-47	3.26024e-46
ENSG00000118689	FOXO3	288.81	-2.70052	1.98003e-117	1.21673e-115
ENSG00000165185	KIAA1958	118.924	-2.70039	8.20608e-47	7.04338e-46
ENSG00000127993	RBM48	111.004	-2.70029	6.48863e-36	4.11635e-35
ENSG00000164219	PGGT1B	198.409	-2.7002	2.64603e-65	3.792e-64
ENSG00000154511	DIPK1A	86.8886	-2.70007	1.25985e-32	7.2358e-32
ENSG00000080947	CROCCP3	24.4572	-2.6992	4.18787e-06	9.49061e-06
ENSG00000171714	ANO5	234.823	-2.69777	3.44993e-66	5.05934e-65
ENSG00000280594	BTG3-AS1	11.2618	-2.69456	0.00405763	0.00747139
ENSG00000094975	SUCO	521.665	-2.6928	1.07012e-87	2.86451e-86
ENSG00000224138		1.77487	-2.6926	0.0180046	0.0307635
ENSG00000260101		7.34577	-2.69161	0.0255855	0.0427481
ENSG00000100523	DDHD1	299.549	-2.69062	4.67884e-69	7.45621e-68
ENSG00000197124	ZNF682	58.2062	-2.68935	1.25567e-16	4.42772e-16
ENSG00000171150	SOCS5	142.314	-2.68841	3.19147e-68	4.97969e-67
ENSG00000285669		18.4618	-2.68803	0.00776813	0.0139052
ENSG00000150627	WDR17	78.3636	-2.68692	3.08101e-28	1.57335e-27
ENSG00000078114	NEBL	179.546	-2.68615	4.19284e-46	3.5204e-45
ENSG00000236529		3.64329	-2.68535	0.0031205	0.00580666
ENSG00000087502	ERGIC2	514.105	-2.68411	3.59103e-56	4.00747e-55
ENSG00000184005	ST6GALNAC3	95.862	-2.68273	1.45094e-35	9.12e-35
ENSG00000151611	MMAA	66.0584	-2.68237	2.00527e-18	7.52143e-18
ENSG00000169760	NLGN1	130.413	-2.68182	4.67242e-69	7.45094e-68
ENSG00000203499	IQANK1	10.4431	-2.68152	0.00148352	0.00283969
ENSG00000185947	ZNF267	69.3881	-2.68145	7.34335e-25	3.40449e-24
ENSG00000095564	BTAF1	343.683	-2.68084	4.78732e-89	1.32911e-87
ENSG00000132952	USPL1	365.294	-2.68077	1.40137e-69	2.2634e-68
ENSG00000227051	C14orf132	4795.59	-2.68065	0	0
ENSG00000120696	KBTBD7	105.117	-2.68009	5.30858e-45	4.32595e-44
ENSG00000228223	HCG11	67.5549	-2.67996	2.1419e-51	2.08639e-50
ENSG00000174013	FBXO45	209.083	-2.67674	2.08507e-79	4.41858e-78
ENSG00000224609	FGGY-DT	10.5896	-2.67654	0.00357609	0.00661376
ENSG00000242779	ZNF702P	156.061	-2.67356	1.65693e-58	1.97444e-57
ENSG00000145569	OTULINL	28.5353	-2.67325	2.42244e-11	7.02742e-11
ENSG00000163939	PBRM1	1167.71	-2.67287	2.58219e-234	4.74804e-231
ENSG00000175548	ALG10B	55.7001	-2.67277	1.43724e-23	6.41567e-23
ENSG00000097096	SYDE2	12.5689	-2.67227	1.40348e-05	3.08495e-05
ENSG00000118263	KLF7	950.707	-2.67206	8.00073e-200	5.79544e-197
ENSG00000197921	HES5	10.6025	-2.67188	3.93497e-08	9.89808e-08
ENSG00000082805	ERC1	1159.29	-2.67127	3.14783e-118	1.98538e-116
ENSG00000165259	HDX	96.5233	-2.67078	1.13686e-21	4.77852e-21
ENSG00000067646	ZFY	85.2181	-2.66983	1.03428e-23	4.64204e-23
ENSG00000165379	LRFN5	155.689	-2.66774	6.87646e-61	8.7387e-60
ENSG00000250015		3.76608	-2.66473	0.0114328	0.0200446
ENSG00000153201	RANBP2	1464.89	-2.66438	1.35546e-199	9.52971e-197
ENSG00000101557	USP14	808.696	-2.66411	1.52522e-85	3.81768e-84
ENSG00000278129	ZNF8	77.8267	-2.66369	3.57667e-24	1.62665e-23
ENSG00000280435		7.28213	-2.66215	0.000457058	0.000912666
ENSG00000197362	ZNF786	58.7416	-2.6616	6.80449e-31	3.73403e-30
ENSG00000278934		13.2938	-2.6576	3.20674e-05	6.90202e-05
ENSG00000189195	BTBD8	101.27	-2.65674	1.6615e-25	7.8631e-25
ENSG00000163605	PPP4R2	387.562	-2.65585	4.75728e-101	1.89846e-99
ENSG00000128872	TMOD2	1612.66	-2.65502	1.22848e-168	3.31522e-166
ENSG00000101974	ATP11C	196.214	-2.65454	2.40199e-54	2.54734e-53
ENSG00000172209	GPR22	6.67124	-2.6539	0.00269114	0.0050375
ENSG00000137628	DDX60	56.2829	-2.6538	4.12934e-12	1.23524e-11
ENSG00000139973	SYT16	82.9134	-2.65278	1.23315e-24	5.66323e-24
ENSG00000123094	RASSF8	223.454	-2.65212	3.23615e-67	4.90222e-66
ENSG00000279048		2.44821	-2.65205	0.0265669	0.0443134
ENSG00000173480	ZNF417	54.4089	-2.65149	2.45847e-23	1.09091e-22
ENSG00000104154	SLC30A4	60.5506	-2.65143	1.45117e-17	5.28549e-17
ENSG00000114127	XRN1	259.74	-2.65056	9.81013e-51	9.3763e-50
ENSG00000133657	ATP13A3	455.48	-2.65011	6.46908e-90	1.83219e-88
ENSG00000176105	YES1	424.122	-2.65002	1.72185e-91	5.13206e-90
ENSG00000187187	ZNF546	23.1408	-2.64974	3.36519e-12	1.00956e-11
ENSG00000198046	ZNF667	11.2663	-2.64935	1.39962e-10	3.93745e-10
ENSG00000240445	FOXO3B	67.5008	-2.64821	1.76494e-32	1.00931e-31
ENSG00000102678	FGF9	51.8013	-2.64687	3.03633e-30	1.64024e-29
ENSG00000138769	CDKL2	38.3506	-2.64659	6.54013e-20	2.59952e-19
ENSG00000125484	GTF3C4	515.236	-2.64655	9.8818e-101	3.91084e-99
ENSG00000172123	SLFN12	76.2098	-2.64574	8.20255e-19	3.12269e-18
ENSG00000149474	KAT14	213.088	-2.64183	1.39569e-49	1.28714e-48
ENSG00000078674	PCM1	1764.8	-2.63887	9.5007e-186	4.3674e-183
ENSG00000138182	KIF20B	208.957	-2.63872	9.0669e-38	6.03719e-37
ENSG00000178878	APOLD1	131.271	-2.63831	2.42312e-61	3.11578e-60
ENSG00000228217	PNRC2P1	16.064	-2.63818	3.58886e-07	8.6003e-07
ENSG00000092439	TRPM7	356.959	-2.63789	1.25271e-62	1.67851e-61
ENSG00000100426	ZBED4	406.605	-2.63765	7.39658e-106	3.40015e-104
ENSG00000176208	ATAD5	55.5907	-2.63717	1.14325e-20	4.66511e-20
ENSG00000073711	PPP2R3A	317.026	-2.63575	3.13858e-70	5.16699e-69
ENSG00000261141		2.25394	-2.63525	0.00910862	0.0161775
ENSG00000161048	NAPEPLD	209.876	-2.63435	1.35131e-74	2.49435e-73
ENSG00000186376	ZNF75D	149.065	-2.63297	1.86051e-53	1.91862e-52
ENSG00000133138	TBC1D8B	37.5711	-2.63291	7.21004e-09	1.87908e-08
ENSG00000262155	LINC02175	16.1083	-2.63282	4.85504e-06	1.09682e-05
ENSG00000203727	SAMD5	155.605	-2.63281	1.63685e-48	1.46874e-47
ENSG00000196757	ZNF700	54.4526	-2.6318	3.6274e-18	1.34872e-17
ENSG00000145725	PPIP5K2	728.972	-2.63071	1.7422e-124	1.34775e-122
ENSG00000185070	FLRT2	283.034	-2.6307	2.00414e-55	2.18753e-54
ENSG00000041353	RAB27B	33.555	-2.6307	2.36148e-13	7.41576e-13
ENSG00000164151	ICE1	593.019	-2.63064	1.0092e-117	6.29865e-116
ENSG00000114739	ACVR2B	606.696	-2.62782	1.69439e-178	6.04518e-176
ENSG00000065548	ZC3H15	979.96	-2.62746	4.85499e-69	7.72661e-68
ENSG00000196417	ZNF765	69.4433	-2.62695	3.96841e-24	1.80207e-23
ENSG00000159256	MORC3	280.739	-2.62662	1.06216e-60	1.3448e-59
ENSG00000288002		7.99085	-2.62631	0.0152475	0.026335
ENSG00000215009	ACSM4	7.56687	-2.62603	0.00513814	0.00937716
ENSG00000280120		9.47571	-2.62324	3.48689e-06	7.93287e-06
ENSG00000146281	PM20D2	100.197	-2.622	4.79473e-27	2.36707e-26
ENSG00000140873	ADAMTS18	27.3545	-2.6218	6.76833e-07	1.5984e-06
ENSG00000198081	ZBTB14	97.0508	-2.62137	1.50031e-40	1.07666e-39
ENSG00000138593	SECISBP2L	909.81	-2.62117	7.25333e-106	3.34073e-104
ENSG00000188033	ZNF490	18.9575	-2.62067	1.14497e-10	3.2317e-10
ENSG00000163728	TTC14	205.579	-2.62019	1.82094e-40	1.3044e-39
ENSG00000187790	FANCM	66.8958	-2.62014	1.35597e-26	6.60682e-26
ENSG00000288577		6.74509	-2.62	0.020797	0.0352102
ENSG00000180998	GPR137C	63.898	-2.61991	1.65403e-23	7.37237e-23
ENSG00000158445	KCNB1	256.969	-2.6198	2.10494e-82	4.8242e-81
ENSG00000215421	ZNF407	160.206	-2.61823	3.15472e-50	2.96658e-49
ENSG00000153012	LGI2	1508.73	-2.61511	6.89415e-211	6.86657e-208
ENSG00000078237	TIGAR	77.6537	-2.61448	9.10368e-31	4.9843e-30
ENSG00000237522	NONOP2	2.21671	-2.61304	0.00745588	0.0133703
ENSG00000117500	TMED5	614.103	-2.61282	1.07199e-54	1.14397e-53
ENSG00000178229	ZNF543	30.9498	-2.61218	6.8486e-26	3.27746e-25
ENSG00000155090	KLF10	524.904	-2.61083	4.95009e-100	1.89021e-98
ENSG00000112419	PHACTR2	228.716	-2.61062	5.98027e-49	5.43545e-48
ENSG00000127947	PTPN12	709.75	-2.6102	3.62073e-91	1.07515e-89
ENSG00000169914	OTUD3	115.555	-2.60998	8.19014e-58	9.59692e-57
ENSG00000052802	MSMO1	427.977	-2.60896	1.74993e-63	2.38621e-62
ENSG00000037749	MFAP3	342.955	-2.6069	1.98402e-55	2.16656e-54
ENSG00000253251	SHLD3	27.4302	-2.60685	1.68655e-10	4.72573e-10
ENSG00000011405	PIK3C2A	537.542	-2.6042	2.07656e-100	8.11079e-99
ENSG00000181555	SETD2	863.816	-2.60373	6.12876e-86	1.54865e-84
ENSG00000177485	ZBTB33	275.674	-2.60363	3.67236e-75	6.88503e-74
ENSG00000066933	MYO9A	861.722	-2.60278	8.70712e-101	3.45166e-99
ENSG00000251209	LINC00923	9.1457	-2.60273	0.0165232	0.0284049
ENSG00000081014	AP4E1	109.867	-2.60197	7.52715e-49	6.82583e-48
ENSG00000272335		44.4446	-2.60156	5.00131e-19	1.92112e-18
ENSG00000159082	SYNJ1	432.397	-2.59883	3.19966e-107	1.53276e-105
ENSG00000152620	NADK2	179.269	-2.59863	9.7734e-48	8.61443e-47
ENSG00000118260	CREB1	496.899	-2.5982	2.96139e-123	2.21909e-121
ENSG00000030419	IKZF2	84.6432	-2.59818	8.25486e-20	3.26966e-19
ENSG00000117724	CENPF	983.79	-2.59675	5.25064e-109	2.63679e-107
ENSG00000235609		17.2387	-2.59599	1.68765e-11	4.92751e-11
ENSG00000112200	ZNF451	205.813	-2.59573	1.74058e-65	2.50643e-64
ENSG00000236901	MIR600HG	96.2638	-2.59534	2.13639e-57	2.48024e-56
ENSG00000204406	MBD5	351.339	-2.59469	8.76903e-112	4.69989e-110
ENSG00000146352	CLVS2	40.4591	-2.5944	1.27181e-22	5.53254e-22
ENSG00000164654	MIOS	212.008	-2.5941	2.23621e-70	3.69415e-69
ENSG00000182957	SPATA13	306.955	-2.59315	1.52207e-72	2.66351e-71
ENSG00000164236	ANKRD33B	55.3161	-2.59192	3.40807e-33	1.99673e-32
ENSG00000105810	CDK6	1049.39	-2.59179	2.18222e-155	4.27573e-153
ENSG00000134970	TMED7	323.957	-2.59175	3.37161e-51	3.26692e-50
ENSG00000180488	MIGA1	113.782	-2.59123	2.29828e-34	1.3926e-33
ENSG00000080200	CRYBG3	300.846	-2.59025	1.27546e-46	1.08849e-45
ENSG00000223509		3.158	-2.58989	0.020793	0.0352059
ENSG00000211455	STK38L	274.019	-2.58987	6.11827e-55	6.57013e-54
ENSG00000144228	SPOPL	124.833	-2.5889	1.87302e-51	1.82895e-50
ENSG00000083168	KAT6A	896.739	-2.5886	3.33651e-204	2.7502e-201
ENSG00000072133	RPS6KA6	91.2491	-2.58787	2.42016e-52	2.41451e-51
ENSG00000196437	ZNF569	121.733	-2.58487	1.08712e-30	5.94252e-30
ENSG00000213742	ZNF337-AS1	12.3176	-2.58331	0.00049546	0.000986464
ENSG00000172869	DMXL1	337.718	-2.58212	8.89392e-105	3.98875e-103
ENSG00000051382	PIK3CB	150.741	-2.5818	4.01703e-49	3.66081e-48
ENSG00000138778	CENPE	424.307	-2.5817	2.34931e-100	9.13135e-99
ENSG00000174799	CEP135	102.906	-2.5815	3.37677e-36	2.16055e-35
ENSG00000092148	HECTD1	1162.58	-2.58127	3.30083e-108	1.61356e-106
ENSG00000175874	CREG2	11.5229	-2.58052	4.89711e-08	1.22679e-07
ENSG00000213856	VDAC1P2	8.91447	-2.58049	0.0290172	0.0481118
ENSG00000181215	C4orf50	21.4008	-2.5801	2.15347e-20	8.69243e-20
ENSG00000171492	LRRC8D	445.14	-2.58005	1.01478e-89	2.85715e-88
ENSG00000116668	SWT1	104.123	-2.57971	7.32384e-31	4.01719e-30
ENSG00000162618	ADGRL4	11.799	-2.57915	0.00074262	0.00145804
ENSG00000156162	DPY19L4	193.592	-2.57894	1.21989e-49	1.12805e-48
ENSG00000172766	NAA16	84.6284	-2.577	4.1996e-42	3.15783e-41
ENSG00000109184	DCUN1D4	308.182	-2.57665	5.92237e-62	7.7742e-61
ENSG00000070601	FRMPD1	208.964	-2.57623	1.0126e-48	9.13063e-48
ENSG00000119906	SLF2	430.486	-2.57584	3.35907e-92	1.02027e-90
ENSG00000173193	PARP14	147.6	-2.57572	4.16229e-34	2.50681e-33
ENSG00000258539		4.29884	-2.57511	0.000607913	0.00120115
ENSG00000217702		3.69982	-2.5748	0.00728425	0.0130703
ENSG00000100077	GRK3	187.278	-2.57466	1.03029e-44	8.33716e-44
ENSG00000099954	CECR2	552.883	-2.57262	4.01297e-117	2.43467e-115
ENSG00000235316	DUSP8P5	10.0758	-2.57227	0.000878169	0.00171403
ENSG00000184845	DRD1	4.1872	-2.57206	0.00264802	0.00495873
ENSG00000174500	GCSAM	16.3723	-2.57184	4.73543e-09	1.24651e-08
ENSG00000142731	PLK4	113.274	-2.57088	1.1445e-20	4.66942e-20
ENSG00000167554	ZNF610	94.9908	-2.57077	9.26529e-37	6.01514e-36
ENSG00000168283	BMI1	124.626	-2.57077	1.27608e-25	6.05949e-25
ENSG00000244968	LIFR-AS1	25.0363	-2.57036	1.62505e-10	4.55662e-10
ENSG00000187772	LIN28B	401.335	-2.57031	1.01232e-58	1.21478e-57
ENSG00000225706	PTPRD-AS1	35.5998	-2.56934	5.72383e-08	1.42791e-07
ENSG00000156675	RAB11FIP1	126.342	-2.56934	7.2816e-40	5.12693e-39
ENSG00000119231	SENP5	305.259	-2.5689	1.90757e-46	1.61639e-45
ENSG00000172318	B3GALT1	58.8451	-2.56876	2.82851e-20	1.13711e-19
ENSG00000049618	ARID1B	951.559	-2.56858	2.36961e-108	1.1679e-106
ENSG00000185716	MOSMO	132.026	-2.56845	1.19788e-46	1.02265e-45
ENSG00000140299	BNIP2	291.749	-2.56636	1.68021e-91	5.0142e-90
ENSG00000050344	NFE2L3	40.9608	-2.56513	1.29324e-19	5.08029e-19
ENSG00000088756	ARHGAP28	318.651	-2.56509	8.15833e-59	9.82947e-58
ENSG00000232977	LINC00327	31.6334	-2.56498	1.23238e-09	3.32375e-09
ENSG00000112079	STK38	366.07	-2.56498	2.20005e-112	1.19252e-110
ENSG00000122643	NT5C3A	162.186	-2.56492	1.13729e-38	7.78514e-38
ENSG00000164951	PDP1	236.736	-2.56461	1.45527e-67	2.23135e-66
ENSG00000204524	ZNF805	58.1235	-2.56304	1.21171e-15	4.12661e-15
ENSG00000178074	C2orf69	90.9286	-2.56275	5.69383e-30	3.05374e-29
ENSG00000204334	ERICH2	14.9243	-2.56113	0.000303669	0.000614017
ENSG00000186300	ZNF555	75.3318	-2.56096	9.48306e-41	6.84637e-40
ENSG00000093000	NUP50	452.985	-2.5608	1.48709e-97	5.31351e-96
ENSG00000145390	USP53	133.679	-2.56014	2.37886e-31	1.32365e-30
ENSG00000183309	ZNF623	288.921	-2.55862	4.71393e-88	1.28193e-86
ENSG00000154727	GABPA	204.982	-2.55848	2.45321e-47	2.13552e-46
ENSG00000124613	ZNF391	86.5225	-2.55821	2.12791e-27	1.06213e-26
ENSG00000130024	PHF10	411.096	-2.55749	3.45519e-94	1.12218e-92
ENSG00000185245	GP1BA	9.9452	-2.55726	0.00729222	0.0130836
ENSG00000223959	AFG3L1P	78.8557	-2.55716	3.19436e-29	1.67488e-28
ENSG00000271643	PDCD6IP-DT	23.1242	-2.55698	3.54549e-08	8.94191e-08
ENSG00000223768	LINC00205	673.028	-2.55685	9.27047e-156	1.8622e-153
ENSG00000141040	ZNF287	128.419	-2.55487	1.90414e-45	1.56737e-44
ENSG00000123636	BAZ2B	772.15	-2.55459	4.64947e-116	2.7647e-114
ENSG00000146374	RSPO3	46.9953	-2.55447	5.63667e-08	1.40661e-07
ENSG00000115504	EHBP1	418.005	-2.55339	4.31762e-117	2.61287e-115
ENSG00000281649	EBLN3P	498.797	-2.55303	1.7109e-125	1.35872e-123
ENSG00000198886	MT-ND4	71613.8	-2.55153	7.78658e-27	3.82276e-26
ENSG00000212907	MT-ND4L	8600.49	-2.55059	4.17178e-29	2.18258e-28
ENSG00000132436	FIGNL1	78.7899	-2.54983	2.45708e-26	1.19063e-25
ENSG00000048392	RRM2B	209.289	-2.54976	1.16188e-42	8.85916e-42
ENSG00000070018	LRP6	888.094	-2.54809	1.08758e-85	2.73082e-84
ENSG00000162695	SLC30A7	155.103	-2.5477	1.36614e-44	1.10064e-43
ENSG00000250305	TRMT9B	96.0085	-2.54768	1.92609e-40	1.37807e-39
ENSG00000162086	ZNF75A	261.254	-2.54712	8.66084e-56	9.56694e-55
ENSG00000104447	TRPS1	152.026	-2.54614	1.13247e-43	8.9371e-43
ENSG00000165671	NSD1	717.738	-2.54518	4.66088e-111	2.45404e-109
ENSG00000162631	NTNG1	113.966	-2.54466	5.33789e-30	2.86541e-29
ENSG00000280119		12.7538	-2.54381	4.26691e-10	1.17237e-09
ENSG00000118432	CNR1	713.26	-2.54328	2.25421e-108	1.11332e-106
ENSG00000184226	PCDH9	456.621	-2.5415	2.02397e-102	8.39949e-101
ENSG00000076641	PAG1	752.091	-2.5399	8.63897e-135	9.17805e-133
ENSG00000197978	GOLGA6L9	18.231	-2.53956	1.42518e-11	4.17136e-11
ENSG00000253230	MIR124-1HG	29.62	-2.53918	2.3889e-08	6.0717e-08
ENSG00000082556	OPRK1	85.0508	-2.53708	1.51065e-20	6.12876e-20
ENSG00000106536	POU6F2	97.6534	-2.53664	1.024e-51	1.00607e-50
ENSG00000197299	BLM	105.802	-2.53595	1.04996e-30	5.74069e-30
ENSG00000157741	UBN2	222.197	-2.53526	2.33287e-68	3.64716e-67
ENSG00000075945	KIFAP3	1156.23	-2.53438	8.79808e-64	1.21286e-62
ENSG00000047932	GOPC	400.261	-2.53422	2.15513e-100	8.40397e-99
ENSG00000152332	UHMK1	398.284	-2.53374	4.54386e-111	2.39772e-109
ENSG00000075213	SEMA3A	340.127	-2.53338	1.02014e-82	2.3509e-81
ENSG00000151461	UPF2	509.537	-2.53274	5.65568e-40	3.99036e-39
ENSG00000260604		15.2591	-2.53262	1.98231e-08	5.06036e-08
ENSG00000267041	ZNF850	26.3876	-2.53227	4.47814e-10	1.2297e-09
ENSG00000145675	PIK3R1	1587.87	-2.53158	9.37595e-141	1.19214e-138
ENSG00000174130	TLR6	10.0716	-2.53146	8.62025e-06	1.91968e-05
ENSG00000173889	PHC3	253.47	-2.53127	5.06078e-66	7.37639e-65
ENSG00000177511	ST8SIA3	319.197	-2.53126	5.96903e-84	1.44271e-82
ENSG00000162924	REL	36.6157	-2.53081	2.45663e-19	9.54694e-19
ENSG00000166250	CLMP	153.368	-2.53056	4.32338e-50	4.05279e-49
ENSG00000130544	ZNF557	67.2575	-2.53055	7.38425e-37	4.80569e-36
ENSG00000171634	BPTF	1454.93	-2.53047	5.04358e-124	3.85181e-122
ENSG00000129315	CCNT1	368.672	-2.53017	2.98363e-100	1.14848e-98
ENSG00000129003	VPS13C	554.098	-2.5297	3.89351e-120	2.61434e-118
ENSG00000179331	RAB39A	43.4114	-2.52968	1.90433e-08	4.86596e-08
ENSG00000181904	C5orf24	676.926	-2.52927	2.33704e-127	1.96707e-125
ENSG00000271425	NBPF10	10.6119	-2.52905	0.00032836	0.000661925
ENSG00000226435	ANKRD18DP	3.55398	-2.52833	0.0285634	0.047412
ENSG00000082258	CCNT2	428.842	-2.52819	3.55769e-92	1.07922e-90
ENSG00000113300	CNOT6	514.751	-2.52806	1.16565e-94	3.84328e-93
ENSG00000261167		44.9526	-2.52743	1.09413e-13	3.47793e-13
ENSG00000175104	TRAF6	211.1	-2.52659	3.61985e-74	6.60526e-73
ENSG00000256683	ZNF350	80.824	-2.52634	1.5657e-31	8.74245e-31
ENSG00000269001		23.0405	-2.52548	3.68818e-17	1.32376e-16
ENSG00000156650	KAT6B	520.009	-2.52445	2.46745e-88	6.75622e-87
ENSG00000135090	TAOK3	368.698	-2.52441	4.12351e-68	6.41304e-67
ENSG00000092140	G2E3	177.75	-2.52428	2.60503e-56	2.92213e-55
ENSG00000113810	SMC4	951.616	-2.52408	7.77566e-67	1.16241e-65
ENSG00000204789	ZNF204P	2.81656	-2.52365	0.00195191	0.00369659
ENSG00000274315		3.84184	-2.52365	0.00613856	0.0111021
ENSG00000220323	H2BC19P	17.918	-2.52339	2.00493e-05	4.36762e-05
ENSG00000117114	ADGRL2	1259.57	-2.52192	9.18068e-162	2.07033e-159
ENSG00000133739	LRRCC1	158.832	-2.52113	1.30208e-44	1.0501e-43
ENSG00000229739	PDC-AS1	2.82005	-2.5206	0.00579897	0.0105221
ENSG00000116539	ASH1L	592.998	-2.52044	1.37344e-135	1.48555e-133
ENSG00000157540	DYRK1A	501.51	-2.51975	7.22122e-125	5.65954e-123
ENSG00000138764	CCNG2	476.91	-2.51908	1.18799e-100	4.67839e-99
ENSG00000186020	ZNF529	104.953	-2.51755	7.35862e-38	4.9148e-37
ENSG00000275004	ZNF280B	49.3409	-2.51748	2.6242e-21	1.09303e-20
ENSG00000175556	LONRF3	11.7754	-2.51741	0.015851	0.0273239
ENSG00000276445		8.87594	-2.51737	0.00096219	0.0018713
ENSG00000172262	ZNF131	341.124	-2.51724	7.32543e-81	1.6124e-79
ENSG00000279726		5.06185	-2.51672	0.00250675	0.0047034
ENSG00000115604	IL18R1	11.9494	-2.51661	0.000145013	0.000299332
ENSG00000196632	WNK3	112.058	-2.51574	7.86387e-43	6.02686e-42
ENSG00000072756	TRNT1	102.685	-2.51478	3.9222e-19	1.51244e-18
ENSG00000180423	HARBI1	43.8392	-2.51399	8.83914e-12	2.60788e-11
ENSG00000184564	SLITRK6	940.385	-2.51322	2.49688e-58	2.965e-57
ENSG00000149054	ZNF215	36.2057	-2.51286	8.85288e-12	2.61162e-11
ENSG00000258072		24.8421	-2.51247	6.49678e-06	1.45848e-05
ENSG00000258932		32.5347	-2.51232	3.23684e-11	9.34461e-11
ENSG00000260920		35.767	-2.51194	1.46055e-19	5.72252e-19
ENSG00000145451	GLRA3	27.2181	-2.5118	7.3338e-11	2.08724e-10
ENSG00000188725	SMIM15	269.963	-2.51132	5.68606e-60	7.07546e-59
ENSG00000169905	TOR1AIP2	393.214	-2.50947	4.19588e-70	6.86504e-69
ENSG00000196597	ZNF782	54.2001	-2.50829	4.01863e-27	1.98761e-26
ENSG00000225234	TRAPPC12-AS1	12.6815	-2.50783	6.81375e-05	0.000143769
ENSG00000138032	PPM1B	106.022	-2.50758	2.51788e-40	1.79557e-39
ENSG00000001167	NFYA	434.332	-2.50634	2.09059e-129	1.87167e-127
ENSG00000182463	TSHZ2	63.544	-2.50612	1.86716e-23	8.30528e-23
ENSG00000137872	SEMA6D	1124.72	-2.50518	6.43843e-121	4.487e-119
ENSG00000050030	NEXMIF	36.4777	-2.50427	7.58298e-21	3.11396e-20
ENSG00000033178	UBA6	457.728	-2.50379	9.86165e-77	1.92592e-75
ENSG00000147548	NSD3	1164.19	-2.50288	1.17907e-124	9.21058e-123
ENSG00000153993	SEMA3D	299.248	-2.5027	3.40344e-89	9.51529e-88
ENSG00000198780	FAM169A	180.521	-2.50055	2.21219e-56	2.49434e-55
ENSG00000197056	ZMYM1	79.4382	-2.49955	8.53498e-29	4.42464e-28
ENSG00000179104	TMTC2	501.232	-2.499	5.79316e-111	3.03684e-109
ENSG00000113441	LNPEP	364.534	-2.49876	1.43063e-55	1.57303e-54
ENSG00000174953	DHX36	984.461	-2.49766	1.37223e-100	5.39504e-99
ENSG00000158528	PPP1R9A	169.93	-2.49742	8.39984e-50	7.81587e-49
ENSG00000112773	TENT5A	578.894	-2.49736	3.79447e-62	5.00016e-61
ENSG00000156239	N6AMT1	137.79	-2.49699	4.81374e-51	4.6417e-50
ENSG00000237350	CDC42P6	15.1454	-2.49669	0.000482766	0.000962151
ENSG00000178700	DHFR2	109.578	-2.49595	7.26633e-39	4.99122e-38
ENSG00000138336	TET1	155.106	-2.49558	8.55875e-53	8.65067e-52
ENSG00000187607	ZNF286A	140.822	-2.49462	3.83064e-61	4.90453e-60
ENSG00000279812		2.07768	-2.49427	0.0286514	0.0475383
ENSG00000185338	SOCS1	9.71642	-2.49376	0.000350544	0.000705575
ENSG00000175643	RMI2	48.2307	-2.49352	1.02855e-13	3.27428e-13
ENSG00000144357	UBR3	561.842	-2.49175	2.16137e-143	2.96928e-141
ENSG00000236708	SDK1-AS1	15.581	-2.49161	3.23285e-06	7.36754e-06
ENSG00000151806	GUF1	487.895	-2.49083	2.1095e-60	2.65957e-59
ENSG00000227252		17.728	-2.48802	1.2734e-05	2.80572e-05
ENSG00000123104	ITPR2	536.663	-2.48801	2.55253e-82	5.83325e-81
ENSG00000115339	GALNT3	7.27231	-2.48643	5.06275e-05	0.00010764
ENSG00000146247	PHIP	453.213	-2.48435	1.18527e-74	2.19293e-73
ENSG00000155111	CDK19	300.221	-2.48306	6.62598e-91	1.9434e-89
ENSG00000159873	CCDC117	228.463	-2.48253	2.16915e-66	3.20663e-65
ENSG00000251022	THAP9-AS1	115.445	-2.48189	1.03576e-22	4.5131e-22
ENSG00000145908	ZNF300	177.873	-2.48154	2.04881e-33	1.20806e-32
ENSG00000249026	CTNNA1P1	11.359	-2.48132	0.00686249	0.012346
ENSG00000254996	ANKHD1-EIF4EBP3	21.3083	-2.48007	2.32488e-08	5.91086e-08
ENSG00000010818	HIVEP2	369.776	-2.47916	1.45718e-122	1.06521e-120
ENSG00000197603	CPLANE1	373.89	-2.47851	1.38396e-102	5.78359e-101
ENSG00000145632	PLK2	1468.61	-2.47826	7.84675e-54	8.16937e-53
ENSG00000259959		20.6336	-2.47642	2.44988e-07	5.92013e-07
ENSG00000215252	GOLGA8B	8.02212	-2.47632	0.00662024	0.0119308
ENSG00000105849	POLR1F	232.687	-2.47568	7.77528e-54	8.09849e-53
ENSG00000170802	FOXN2	216.25	-2.47525	2.81169e-43	2.19427e-42
ENSG00000227449	FGF7P6	6.40105	-2.47454	0.0257507	0.043009
ENSG00000287355		3.22862	-2.47426	0.00465502	0.0085241
ENSG00000166225	FRS2	274.277	-2.47422	2.78394e-73	4.94407e-72
ENSG00000052795	FNIP2	416.58	-2.47403	2.71541e-88	7.40971e-87
ENSG00000230715		10.0839	-2.47394	2.40854e-05	5.22211e-05
ENSG00000117020	AKT3	1139.22	-2.47372	1.34884e-193	8.06065e-191
ENSG00000108932	SLC16A6	155.708	-2.47335	1.12357e-26	5.48677e-26
ENSG00000260948		22.837	-2.47213	5.04875e-06	1.13951e-05
ENSG00000176595	KBTBD11	296.895	-2.47198	5.64545e-132	5.46351e-130
ENSG00000162599	NFIA	115.617	-2.47185	6.6831e-35	4.10887e-34
ENSG00000172466	ZNF24	972.354	-2.47165	1.15651e-110	6.00985e-109
ENSG00000146373	RNF217	94.3157	-2.47156	7.99707e-33	4.62526e-32
ENSG00000277534		34.4628	-2.47063	2.98063e-09	7.89637e-09
ENSG00000244462	RBM12	1071.67	-2.47006	2.01391e-162	4.58482e-160
ENSG00000187605	TET3	707.174	-2.47004	7.46655e-69	1.17654e-67
ENSG00000118507	AKAP7	103.398	-2.46982	2.14106e-25	1.00887e-24
ENSG00000156011	PSD3	587.096	-2.46896	3.74736e-155	7.28268e-153
ENSG00000153207	AHCTF1	365.981	-2.46841	4.19387e-54	4.40854e-53
ENSG00000162852	CNST	837.688	-2.46839	4.03292e-86	1.02556e-84
ENSG00000178996	SNX18	571.622	-2.46729	9.69968e-112	5.18705e-110
ENSG00000082898	XPO1	1917.01	-2.46613	3.41505e-135	3.66069e-133
ENSG00000164823	OSGIN2	124.177	-2.46599	5.48234e-25	2.54961e-24
ENSG00000181751	MACIR	312.87	-2.46493	6.22694e-65	8.82851e-64
ENSG00000075089	ACTR6	200.421	-2.46427	2.99532e-32	1.70355e-31
ENSG00000149308	NPAT	188.532	-2.46403	6.5768e-33	3.8149e-32
ENSG00000143315	PIGM	210.504	-2.46386	2.16253e-62	2.86706e-61
ENSG00000278383		2.78599	-2.46136	0.00256632	0.00481292
ENSG00000125629	INSIG2	103.825	-2.46131	9.67884e-35	5.92479e-34
ENSG00000251192	ZNF674	28.6446	-2.46119	1.88435e-08	4.81644e-08
ENSG00000259205	PRKXP1	3.09294	-2.4611	0.0188272	0.0321071
ENSG00000153936	HS2ST1	308.327	-2.46059	9.83024e-60	1.21438e-58
ENSG00000198205	ZXDA	22.1863	-2.46055	1.21714e-11	3.5711e-11
ENSG00000131849	ZNF132	40.474	-2.46036	1.23065e-28	6.36051e-28
ENSG00000116191	RALGPS2	536.219	-2.45941	3.26188e-62	4.30308e-61
ENSG00000104626	ERI1	103.981	-2.45861	1.86176e-32	1.06391e-31
ENSG00000154080	CHST9	10.7921	-2.45766	0.000732456	0.00143891
ENSG00000261115	TMEM178B	1071.71	-2.45659	1.36988e-252	2.7288e-249
ENSG00000153253	SCN3A	416.471	-2.45599	2.14577e-47	1.87199e-46
ENSG00000179119	SPTY2D1	178.672	-2.45567	7.58993e-57	8.65599e-56
ENSG00000116141	MARK1	503.78	-2.45415	2.51643e-117	1.53451e-115
ENSG00000270728		13.67	-2.45406	1.4042e-06	3.26358e-06
ENSG00000134138	MEIS2	795.787	-2.45358	1.0179e-131	9.81125e-130
ENSG00000111371	SLC38A1	1270.12	-2.45348	2.44679e-205	2.16622e-202
ENSG00000156486	KCNS2	32.5561	-2.45346	3.47622e-06	7.91086e-06
ENSG00000189042	ZNF567	71.4508	-2.45295	7.49579e-25	3.47381e-24
ENSG00000170915	PAQR8	358.293	-2.45278	1.81651e-115	1.06688e-113
ENSG00000125945	ZNF436	312.728	-2.45249	5.73686e-69	9.10583e-68
ENSG00000197753	LHFPL5	9.25575	-2.45124	0.0248109	0.0415497
ENSG00000172795	DCP2	271.003	-2.45098	3.47245e-93	1.09218e-91
ENSG00000121903	ZSCAN20	71.7573	-2.45077	2.61052e-30	1.41245e-29
ENSG00000117586	TNFSF4	13.6081	-2.4504	4.72051e-09	1.24272e-08
ENSG00000260274		11.4668	-2.44898	0.0109969	0.0193244
ENSG00000151746	BICD1	1188.21	-2.44808	1.7321e-118	1.10411e-116
ENSG00000197969	VPS13A	295.402	-2.44735	2.79999e-59	3.41137e-58
ENSG00000233396	LINC01719	41.1709	-2.44714	8.79982e-16	3.01405e-15
ENSG00000139364	TMEM132B	490.978	-2.44695	4.73705e-86	1.20079e-84
ENSG00000179915	NRXN1	521.798	-2.44578	3.34773e-71	5.63154e-70
ENSG00000170471	RALGAPB	835.564	-2.44555	6.70898e-165	1.65331e-162
ENSG00000077092	RARB	15.7716	-2.44434	0.000710553	0.00139668
ENSG00000204217	BMPR2	1002.57	-2.44382	4.30072e-164	1.03843e-161
ENSG00000170961	HAS2	130.014	-2.44361	2.65132e-19	1.02935e-18
ENSG00000148158	SNX30	388.283	-2.44319	7.20455e-126	5.75978e-124
ENSG00000112320	SOBP	420.516	-2.44297	5.08408e-106	2.35523e-104
ENSG00000085511	MAP3K4	600.558	-2.44261	6.72805e-66	9.77079e-65
ENSG00000185518	SV2B	672.22	-2.44145	2.32333e-90	6.71545e-89
ENSG00000168246	UBTD2	449.163	-2.44109	8.64421e-79	1.78902e-77
ENSG00000135049	AGTPBP1	753.183	-2.44063	1.83024e-113	1.01508e-111
ENSG00000143479	DYRK3	57.2758	-2.43981	8.56157e-12	2.52693e-11
ENSG00000168172	HOOK3	395.422	-2.43798	2.54025e-43	1.98568e-42
ENSG00000119402	FBXW2	710.362	-2.43798	1.9794e-119	1.30346e-117
ENSG00000173208	ABCD2	11.25	-2.43778	2.85738e-05	6.17064e-05
ENSG00000100354	TNRC6B	448.635	-2.43727	8.22435e-67	1.22872e-65
ENSG00000130779	CLIP1	631.273	-2.43724	4.71695e-72	8.12934e-71
ENSG00000139679	LPAR6	155.201	-2.43642	8.32854e-41	6.02558e-40
ENSG00000065243	PKN2	352.774	-2.43628	2.0106e-81	4.46667e-80
ENSG00000281189	GHET1	8.11176	-2.43577	0.000328099	0.000661512
ENSG00000224885	EIPR1-IT1	2.00283	-2.43513	0.017967	0.0307058
ENSG00000280798	LINC00294	126.746	-2.43467	7.71637e-46	6.43588e-45
ENSG00000198924	DCLRE1A	152.028	-2.43252	2.22451e-59	2.71716e-58
ENSG00000152455	SUV39H2	124.505	-2.43154	6.28851e-43	4.83657e-42
ENSG00000061455	PRDM6	7.11516	-2.42925	0.00260626	0.00488474
ENSG00000101752	MIB1	1054.26	-2.42918	2.22001e-132	2.20196e-130
ENSG00000143322	ABL2	526.649	-2.42905	8.36937e-92	2.52603e-90
ENSG00000206560	ANKRD28	507.965	-2.42763	6.81556e-127	5.65692e-125
ENSG00000106799	TGFBR1	956.331	-2.42744	2.7091e-79	5.72575e-78
ENSG00000141232	TOB1	136.679	-2.42688	2.703e-45	2.21503e-44
ENSG00000156531	PHF6	470.166	-2.42633	2.44688e-92	7.47958e-91
ENSG00000228400		32.892	-2.42152	1.61563e-15	5.47802e-15
ENSG00000121406	ZNF549	108.604	-2.42063	1.81354e-49	1.66542e-48
ENSG00000011114	BTBD7	321.882	-2.41965	1.74743e-93	5.56201e-92
ENSG00000145685	LHFPL2	267.281	-2.41854	1.55583e-53	1.60789e-52
ENSG00000165246	NLGN4Y	205.905	-2.41747	1.89446e-62	2.52285e-61
ENSG00000198087	CD2AP	156.496	-2.41695	4.64919e-31	2.56543e-30
ENSG00000163596	ICA1L	104.215	-2.41626	2.69124e-26	1.30252e-25
ENSG00000186479	RGS7BP	49.9697	-2.41615	2.22302e-20	8.97012e-20
ENSG00000087338	GMCL1	97.884	-2.41578	1.20426e-35	7.58944e-35
ENSG00000168916	ZNF608	759.952	-2.41399	5.45965e-93	1.70598e-91
ENSG00000163659	TIPARP	370.359	-2.41379	3.78972e-43	2.94313e-42
ENSG00000123901	GPR83	112.008	-2.4136	1.05858e-37	7.03286e-37
ENSG00000205060	SLC35B4	590.439	-2.41323	4.46891e-95	1.49197e-93
ENSG00000182389	CACNB4	29.2339	-2.41258	2.31675e-08	5.89207e-08
ENSG00000135828	RNASEL	62.2147	-2.41208	2.64175e-14	8.58696e-14
ENSG00000247627	MTND4P12	1307.83	-2.41193	7.61847e-19	2.90589e-18
ENSG00000096717	SIRT1	215.548	-2.40959	3.76892e-46	3.17227e-45
ENSG00000100916	BRMS1L	173.082	-2.40874	2.55513e-50	2.41223e-49
ENSG00000165300	SLITRK5	209.906	-2.40714	3.40647e-75	6.39656e-74
ENSG00000155097	ATP6V1C1	771.532	-2.40273	5.43109e-83	1.27404e-81
ENSG00000278768	BACE1-AS	90.8476	-2.40245	4.30675e-33	2.51646e-32
ENSG00000213468	FIRRE	66.7972	-2.40128	3.54255e-18	1.31902e-17
ENSG00000122257	RBBP6	652.239	-2.40045	2.10216e-79	4.45084e-78
ENSG00000136111	TBC1D4	108.769	-2.39951	1.26603e-27	6.36046e-27
ENSG00000286001		5.32724	-2.39848	0.000415223	0.00083135
ENSG00000270503	YTHDF2P1	9.6832	-2.39805	0.00844358	0.0150601
ENSG00000273706	LHX1	6.69391	-2.39774	0.00143215	0.00274487
ENSG00000198160	MIER1	196.785	-2.3977	2.96996e-34	1.79595e-33
ENSG00000168772	CXXC4	205.947	-2.39738	7.43637e-70	1.20678e-68
ENSG00000229867	STEAP3-AS1	3.73965	-2.39606	0.00748389	0.0134175
ENSG00000196922	ZNF252P	256.195	-2.39487	2.70139e-74	4.952e-73
ENSG00000169871	TRIM56	161.592	-2.39485	2.41274e-53	2.47634e-52
ENSG00000138685	FGF2	33.5891	-2.39472	2.35134e-09	6.26326e-09
ENSG00000185305	ARL15	195.991	-2.39469	1.31931e-49	1.21764e-48
ENSG00000114331	ACAP2	364.359	-2.39362	1.17508e-63	1.61062e-62
ENSG00000225849	MKRN7P	2.05526	-2.39343	0.0187509	0.0319883
ENSG00000164338	UTP15	163.316	-2.39278	4.0369e-28	2.05621e-27
ENSG00000023516	AKAP11	1054.72	-2.39269	8.85156e-146	1.31421e-143
ENSG00000156273	BACH1	470.475	-2.39234	1.11167e-82	2.5576e-81
ENSG00000150471	ADGRL3	928.328	-2.39217	1.79886e-132	1.80672e-130
ENSG00000196227	FAM217B	163.529	-2.39148	3.76279e-70	6.16912e-69
ENSG00000206530	CFAP44	24.4531	-2.39125	2.49073e-06	5.71001e-06
ENSG00000177453	NIM1K	163.691	-2.39125	7.93226e-52	7.81908e-51
ENSG00000076770	MBNL3	72.7983	-2.39049	2.17353e-22	9.37326e-22
ENSG00000157106	SMG1	896.493	-2.38916	2.72192e-85	6.75647e-84
ENSG00000038295	TLL1	82.1241	-2.38831	9.10514e-24	4.09423e-23
ENSG00000170113	NIPA1	455.494	-2.3862	3.61433e-89	1.00579e-87
ENSG00000179008	C14orf39	13.6897	-2.38579	0.000397873	0.000797481
ENSG00000121989	ACVR2A	494.189	-2.38499	2.64129e-80	5.73455e-79
ENSG00000112964	GHR	48.5557	-2.38495	6.07276e-14	1.94824e-13
ENSG00000168538	TRAPPC11	390.48	-2.38445	1.86153e-52	1.86575e-51
ENSG00000182836	PLCXD3	27.9954	-2.38436	4.49504e-14	1.44947e-13
ENSG00000122417	ODF2L	257.295	-2.38429	1.33322e-63	1.82528e-62
ENSG00000006634	DBF4	140.133	-2.3835	3.85351e-33	2.25604e-32
ENSG00000179523	EIF3J-DT	116.531	-2.38343	4.28352e-41	3.1208e-40
ENSG00000070193	FGF10	4.19877	-2.38339	0.00639488	0.0115447
ENSG00000080546	SESN1	87.6188	-2.38318	4.31087e-18	1.59986e-17
ENSG00000090905	TNRC6A	596.72	-2.38285	7.44962e-74	1.34804e-72
ENSG00000151025	GPR158	147.006	-2.38269	1.79668e-47	1.57145e-46
ENSG00000120251	GRIA2	49.6841	-2.38262	9.94583e-19	3.77493e-18
ENSG00000143742	SRP9	961.076	-2.38258	4.47473e-74	8.14653e-73
ENSG00000183023	SLC8A1	182.871	-2.38245	4.73949e-61	6.03906e-60
ENSG00000175471	MCTP1	78.0989	-2.38163	2.33326e-23	1.03554e-22
ENSG00000138688	KIAA1109	780.297	-2.37988	2.14573e-118	1.36414e-116
ENSG00000139915	MDGA2	283.185	-2.37926	5.69221e-67	8.55764e-66
ENSG00000188419	CHM	306.156	-2.37858	4.47958e-98	1.62488e-96
ENSG00000257951		25.7763	-2.37849	1.49139e-12	4.53565e-12
ENSG00000053770	AP5M1	430.48	-2.37849	1.04012e-73	1.8708e-72
ENSG00000185418	TARS3	238.493	-2.37793	2.03639e-53	2.09637e-52
ENSG00000153147	SMARCA5	2029.28	-2.37759	4.39857e-67	6.63365e-66
ENSG00000157500	APPL1	378.443	-2.37719	1.27125e-102	5.3312e-101
ENSG00000067208	EVI5	321.988	-2.37613	8.05158e-87	2.09657e-85
ENSG00000180458		5.88063	-2.37602	0.000196747	0.000402969
ENSG00000270629	NBPF14	28.3071	-2.37539	2.38241e-09	6.34247e-09
ENSG00000245526	LINC00461	110.078	-2.37533	8.34093e-30	4.44453e-29
ENSG00000126777	KTN1	2183.58	-2.37407	7.76304e-103	3.26704e-101
ENSG00000143669	LYST	285.551	-2.37364	1.88228e-41	1.38785e-40
ENSG00000118557	PMFBP1	31.2646	-2.37335	1.33489e-15	4.5377e-15
ENSG00000261824	LINC00662	192.577	-2.37275	2.02514e-52	2.02632e-51
ENSG00000131437	KIF3A	623.179	-2.37249	6.26905e-57	7.16669e-56
ENSG00000164543	STK17A	94.317	-2.37192	1.15598e-15	3.94132e-15
ENSG00000110427	KIAA1549L	282.311	-2.37192	5.56253e-65	7.89589e-64
ENSG00000257093	DENND11	129.267	-2.37173	1.18622e-39	8.30076e-39
ENSG00000127989	MTERF1	120.167	-2.37173	9.22904e-23	4.03016e-22
ENSG00000165288	BRWD3	264.566	-2.37131	5.73251e-41	4.16504e-40
ENSG00000248727	LINC01948	12.2208	-2.37066	0.00016924	0.000347941
ENSG00000123607	TTC21B	256.422	-2.36984	1.13246e-23	5.07602e-23
ENSG00000185737	NRG3	184.189	-2.36889	5.14953e-56	5.71734e-55
ENSG00000153933	DGKE	98.791	-2.36876	3.98659e-47	3.45023e-46
ENSG00000197557	TTC30A	89.0706	-2.36854	2.03328e-28	1.04389e-27
ENSG00000111530	CAND1	1551.14	-2.36702	3.0335e-114	1.72239e-112
ENSG00000204442	FAM155A	230.564	-2.36664	1.11853e-68	1.75672e-67
ENSG00000213160	KLHL23	336.365	-2.36649	7.39007e-95	2.4535e-93
ENSG00000112249	ASCC3	578.598	-2.36639	1.72161e-71	2.93115e-70
ENSG00000144306	SCRN3	395.75	-2.3653	7.72331e-74	1.39545e-72
ENSG00000163960	UBXN7	799.375	-2.36474	7.83952e-111	4.09162e-109
ENSG00000178568	ERBB4	36.2602	-2.36467	5.05804e-09	1.32982e-08
ENSG00000111647	UHRF1BP1L	253.047	-2.36258	3.93669e-53	4.00949e-52
ENSG00000125430	HS3ST3B1	134.888	-2.36061	5.79842e-58	6.81443e-57
ENSG00000143776	CDC42BPA	822.259	-2.36045	2.97183e-169	8.3575e-167
ENSG00000075151	EIF4G3	1868.2	-2.3599	1.00406e-161	2.24309e-159
ENSG00000171488	LRRC8C	83.8259	-2.35841	1.53249e-19	5.9965e-19
ENSG00000173157	ADAMTS20	30.618	-2.35751	1.45018e-06	3.36686e-06
ENSG00000170234	PWWP2A	347.255	-2.35742	2.08433e-79	4.41858e-78
ENSG00000083844	ZNF264	169.163	-2.35719	1.31059e-36	8.46713e-36
ENSG00000232284	GNG12-AS1	18.2097	-2.35695	6.76376e-05	0.000142752
ENSG00000142166	IFNAR1	591.785	-2.35678	3.73098e-95	1.25085e-93
ENSG00000100503	NIN	874.089	-2.35663	2.69601e-127	2.26124e-125
ENSG00000172667	ZMAT3	205.118	-2.35602	1.81305e-63	2.47087e-62
ENSG00000107518	ATRNL1	299.07	-2.35265	1.22739e-94	4.02461e-93
ENSG00000188786	MTF1	134.081	-2.35262	4.6709e-39	3.22697e-38
ENSG00000173674	EIF1AX	427.435	-2.35234	3.05094e-48	2.72024e-47
ENSG00000169933	FRMPD4	55.6074	-2.35218	1.90888e-22	8.25134e-22
ENSG00000184486	POU3F2	244.535	-2.35173	3.45569e-90	9.92848e-89
ENSG00000104413	ESRP1	29.5189	-2.35151	1.36137e-07	3.33116e-07
ENSG00000050628	PTGER3	9.51283	-2.35111	0.000169576	0.000348601
ENSG00000152409	JMY	237.364	-2.35077	7.71216e-74	1.39449e-72
ENSG00000125249	RAP2A	566.269	-2.35033	1.41255e-105	6.44382e-104
ENSG00000125633	CCDC93	388.054	-2.35026	1.81122e-70	3.00455e-69
ENSG00000257621	PSMA3-AS1	196.493	-2.34958	1.53752e-42	1.1675e-41
ENSG00000151292	CSNK1G3	403.488	-2.34742	8.95161e-105	4.0071e-103
ENSG00000164588	HCN1	264.603	-2.34654	2.90306e-55	3.15717e-54
ENSG00000181894	ZNF329	220.086	-2.34553	4.56313e-44	3.63106e-43
ENSG00000274561		9.54965	-2.34494	2.07996e-05	4.52817e-05
ENSG00000021574	SPAST	413.046	-2.34427	1.51553e-76	2.9477e-75
ENSG00000154114	TBCEL	171.003	-2.34405	3.01814e-59	3.67528e-58
ENSG00000255474	GAU1	5.2797	-2.34359	2.94548e-05	6.35458e-05
ENSG00000138376	BARD1	78.6967	-2.34294	3.59542e-31	1.98947e-30
ENSG00000186871	ERCC6L	44.9401	-2.34287	1.75789e-08	4.49851e-08
ENSG00000139908	TSSK4	19.6807	-2.34211	4.07997e-05	8.72652e-05
ENSG00000153956	CACNA2D1	977.776	-2.3414	1.04603e-73	1.88001e-72
ENSG00000109586	GALNT7	320.446	-2.34125	1.13303e-49	1.04936e-48
ENSG00000145388	METTL14	307.809	-2.34084	4.68603e-40	3.31896e-39
ENSG00000006459	KDM7A	155.912	-2.34025	5.6771e-45	4.61898e-44
ENSG00000166454	ATMIN	750.641	-2.34018	4.15474e-121	2.91246e-119
ENSG00000117523	PRRC2C	3103.32	-2.3401	5.45519e-66	7.93675e-65
ENSG00000155545	MIER3	283.2	-2.34007	4.55673e-50	4.26818e-49
ENSG00000147679	UTP23	121.154	-2.34	2.87335e-40	2.04662e-39
ENSG00000169330	MINAR1	128.407	-2.3398	1.81848e-33	1.07357e-32
ENSG00000196705	ZNF431	104.337	-2.33923	7.13082e-42	5.32339e-41
ENSG00000079102	RUNX1T1	764.384	-2.33829	9.42326e-64	1.29605e-62
ENSG00000277053	GTF2IP1	28.3781	-2.33694	8.38214e-11	2.38163e-10
ENSG00000198142	SOWAHC	110.373	-2.3364	1.6836e-29	8.88796e-29
ENSG00000151012	SLC7A11	39.4028	-2.33597	4.62943e-09	1.21915e-08
ENSG00000066279	ASPM	408.599	-2.33589	9.89243e-88	2.65397e-86
ENSG00000197653	DNAH10	48.9341	-2.33558	2.41582e-17	8.74171e-17
ENSG00000116984	MTR	574.69	-2.33553	1.27837e-118	8.19255e-117
ENSG00000245498		38	-2.33496	1.2721e-12	3.87959e-12
ENSG00000236308		2.66479	-2.33413	0.0103952	0.018329
ENSG00000238197	PAXBP1-AS1	44.3688	-2.33302	4.70945e-18	1.74616e-17
ENSG00000180011	ZADH2	240.277	-2.3326	5.27164e-91	1.54998e-89
ENSG00000115232	ITGA4	1628.2	-2.33209	1.25684e-87	3.35306e-86
ENSG00000287352		12.9013	-2.3316	0.00413245	0.00760388
ENSG00000213918	DNASE1	184.71	-2.33157	1.60485e-59	1.96831e-58
ENSG00000287243	THCAT155	59.7634	-2.3304	4.51745e-36	2.88037e-35
ENSG00000101574	METTL4	87.9202	-2.33018	1.69586e-17	6.16452e-17
ENSG00000123870	ZNF137P	16.3377	-2.32832	1.24603e-07	3.05677e-07
ENSG00000055208	TAB2	970.678	-2.32798	2.93016e-108	1.43825e-106
ENSG00000121579	NAA50	591.951	-2.32797	1.77606e-65	2.55598e-64
ENSG00000260196		12.7746	-2.32601	0.00241017	0.00453037
ENSG00000083093	PALB2	121.863	-2.32513	6.72994e-41	4.87936e-40
ENSG00000163328	GPR155	372	-2.32383	1.59278e-74	2.93327e-73
ENSG00000274021		11.4392	-2.32238	0.000516885	0.0010269
ENSG00000117477	CCDC181	82.1167	-2.32214	1.55362e-18	5.85678e-18
ENSG00000150347	ARID5B	296.102	-2.3219	1.5503e-45	1.27964e-44
ENSG00000122778	KIAA1549	476.85	-2.32153	5.15699e-72	8.8558e-71
ENSG00000043093	DCUN1D1	239.118	-2.32085	8.23774e-40	5.78481e-39
ENSG00000150051	MKX	48.0208	-2.32063	2.21746e-07	5.36933e-07
ENSG00000234028	EIF2AK3-DT	32.2237	-2.31994	6.58975e-10	1.79819e-09
ENSG00000074603	DPP8	384.74	-2.31971	2.85782e-106	1.34211e-104
ENSG00000111817	DSE	99.1559	-2.31941	1.28278e-30	6.99603e-30
ENSG00000171467	ZNF318	424.408	-2.31906	1.67774e-81	3.73415e-80
ENSG00000165338	HECTD2	202.52	-2.3188	5.21434e-59	6.31427e-58
ENSG00000124120	TTPAL	211.739	-2.31834	3.64265e-45	2.97587e-44
ENSG00000227268	KLLN	32.5735	-2.31832	2.29761e-17	8.319e-17
ENSG00000162989	KCNJ3	19.0268	-2.3181	1.30517e-06	3.03964e-06
ENSG00000240891	PLCXD2	176.155	-2.31806	2.20028e-61	2.83229e-60
ENSG00000164506	STXBP5	121.255	-2.31716	8.49237e-49	7.67492e-48
ENSG00000127995	CASD1	380.598	-2.31634	5.30577e-67	7.98672e-66
ENSG00000176406	RIMS2	309.713	-2.3155	4.61506e-57	5.30632e-56
ENSG00000285053	TBCE	79.9309	-2.31519	3.31988e-23	1.46797e-22
ENSG00000179978	NAIPP2	2.20537	-2.31512	0.0105594	0.0186021
ENSG00000141429	GALNT1	1035.11	-2.31438	1.73422e-92	5.32838e-91
ENSG00000173588	CEP83	96.1227	-2.31426	2.03693e-15	6.87528e-15
ENSG00000267508	ZNF285	45.7253	-2.31388	8.50335e-17	3.01982e-16
ENSG00000147316	MCPH1	216.908	-2.31227	2.08321e-31	1.16077e-30
ENSG00000164187	LMBRD2	378.839	-2.31189	2.94318e-86	7.51643e-85
ENSG00000286358		22.2167	-2.31123	7.35846e-08	1.82712e-07
ENSG00000140948	ZCCHC14	302.852	-2.31055	8.95235e-66	1.29695e-64
ENSG00000166432	ZMAT1	42.3555	-2.31052	3.37435e-07	8.09601e-07
ENSG00000196935	SRGAP1	459.777	-2.30967	1.94765e-92	5.97647e-91
ENSG00000187554	TLR5	8.97332	-2.30924	0.0030094	0.00560822
ENSG00000147459	DOCK5	399.356	-2.30897	5.97084e-67	8.9484e-66
ENSG00000163961	RNF168	121.435	-2.30869	2.85569e-44	2.28761e-43
ENSG00000205212	CCDC144NL	7.11643	-2.30855	0.00533984	0.00972523
ENSG00000198586	TLK1	449.156	-2.30789	1.16531e-100	4.59662e-99
ENSG00000173559	NABP1	42.3008	-2.30736	6.20257e-09	1.62341e-08
ENSG00000112701	SENP6	869.632	-2.30627	3.49529e-64	4.87181e-63
ENSG00000147027	TMEM47	211.11	-2.30589	2.28908e-34	1.38738e-33
ENSG00000272994	C2orf49-DT	22.5297	-2.30532	8.68058e-06	1.93239e-05
ENSG00000128573	FOXP2	158.065	-2.30528	4.38308e-32	2.48101e-31
ENSG00000204519	ZNF551	107.736	-2.30473	1.12748e-34	6.89294e-34
ENSG00000187068	C3orf70	401.485	-2.30423	2.73872e-83	6.4754e-82
ENSG00000250198	LINC02199	3.81589	-2.30421	0.0231691	0.0389531
ENSG00000176896	TCEANC	31.1593	-2.30217	8.13077e-08	2.01407e-07
ENSG00000234377	OBI1-AS1	40.3624	-2.30206	1.9531e-12	5.91423e-12
ENSG00000182670	TTC3	3550.04	-2.30149	3.26206e-91	9.69855e-90
ENSG00000174453	VWC2L	9.15899	-2.30116	4.01323e-05	8.58916e-05
ENSG00000259129	LINC00648	81.8635	-2.30051	1.50739e-13	4.76684e-13
ENSG00000152413	HOMER1	166.187	-2.29973	1.08673e-56	1.23524e-55
ENSG00000253553		16.8685	-2.29824	1.49879e-07	3.65917e-07
ENSG00000241316	SUCLG2-AS1	29.4259	-2.29738	7.21685e-10	1.96594e-09
ENSG00000165105	RASEF	12.6735	-2.29648	8.0139e-05	0.000168186
ENSG00000188315	C3orf62	63.0262	-2.2962	3.29726e-27	1.63353e-26
ENSG00000124151	NCOA3	366.099	-2.29593	6.21609e-77	1.21595e-75
ENSG00000155657	TTN	61.3493	-2.29538	2.23186e-29	1.17486e-28
ENSG00000280057		2.63118	-2.2953	0.00522487	0.00952963
ENSG00000152749	GPR180	139.767	-2.2945	9.85741e-25	4.54711e-24
ENSG00000153989	NUS1	203.258	-2.29314	2.74025e-54	2.89836e-53
ENSG00000168300	PCMTD1	247.473	-2.29292	1.96996e-55	2.15219e-54
ENSG00000100784	RPS6KA5	43.8019	-2.29279	6.55009e-12	1.94067e-11
ENSG00000131002	TXLNGY	163.976	-2.29261	2.68338e-27	1.33493e-26
ENSG00000185220	PGBD2	41.9872	-2.29207	2.38449e-09	6.3473e-09
ENSG00000198879	SFMBT2	260.179	-2.29121	2.31255e-86	5.93123e-85
ENSG00000261087	ZNNT1	24.2513	-2.29119	4.99303e-09	1.31287e-08
ENSG00000240857	RDH14	59.0317	-2.29053	3.82309e-21	1.58493e-20
ENSG00000102595	UGGT2	264.514	-2.29026	1.57534e-35	9.88628e-35
ENSG00000135317	SNX14	678.488	-2.29012	3.19339e-70	5.24638e-69
ENSG00000134049	IER3IP1	291.056	-2.28983	6.08184e-33	3.53122e-32
ENSG00000164603	BMT2	93.9998	-2.28875	1.78209e-20	7.21283e-20
ENSG00000173905	GOLIM4	570.082	-2.28837	3.91703e-93	1.22878e-91
ENSG00000164715	LMTK2	359.439	-2.28753	9.07633e-82	2.0391e-80
ENSG00000140450	ARRDC4	986.944	-2.28748	8.99731e-145	1.28785e-142
ENSG00000185869	ZNF829	54.905	-2.2874	1.20026e-19	4.72201e-19
ENSG00000255455		85.5487	-2.28618	4.71511e-23	2.07569e-22
ENSG00000177565	TBL1XR1	593.515	-2.28477	2.52392e-88	6.90294e-87
ENSG00000170759	KIF5B	2292.3	-2.28466	9.53994e-152	1.65248e-149
ENSG00000187555	USP7	1235.64	-2.28439	1.007e-166	2.53381e-164
ENSG00000111670	GNPTAB	933.851	-2.28411	1.13913e-99	4.2949e-98
ENSG00000136381	IREB2	889.434	-2.28401	4.58213e-104	2.0024e-102
ENSG00000242474		76.1588	-2.28356	6.79585e-25	3.15311e-24
ENSG00000166192	SENP8	73.3669	-2.28354	1.41416e-16	4.97997e-16
ENSG00000101935	AMMECR1	110.962	-2.2829	3.08792e-25	1.44875e-24
ENSG00000115267	IFIH1	40.9562	-2.28137	4.96756e-09	1.30646e-08
ENSG00000031003	FAM13B	524.024	-2.2813	1.87261e-77	3.70247e-76
ENSG00000196967	ZNF585A	89.6455	-2.27982	9.50614e-32	5.33665e-31
ENSG00000152217	SETBP1	461.572	-2.27962	4.89159e-85	1.20669e-83
ENSG00000169118	CSNK1G1	346.904	-2.27834	1.38242e-75	2.62749e-74
ENSG00000179057	IGSF22	10.2457	-2.27769	0.00946167	0.0167584
ENSG00000173706	HEG1	821.052	-2.27713	2.21709e-153	4.04559e-151
ENSG00000165572	KBTBD6	249.852	-2.27619	1.33598e-73	2.39574e-72
ENSG00000178033	CALHM5	132.581	-2.27594	2.16008e-31	1.20332e-30
ENSG00000135913	USP37	164.458	-2.27521	5.35072e-24	2.42425e-23
ENSG00000152782	PANK1	152.574	-2.27497	4.72404e-41	3.4365e-40
ENSG00000169981	ZNF35	117.644	-2.27494	7.44097e-47	6.39586e-46
ENSG00000124486	USP9X	1848.69	-2.27426	1.72864e-188	8.60864e-186
ENSG00000115310	RTN4	5112.94	-2.27333	1.73195e-194	1.06155e-191
ENSG00000111981	ULBP1	44.3142	-2.27247	1.60138e-12	4.86395e-12
ENSG00000157429	ZNF19	39.6822	-2.27239	2.3811e-12	7.18023e-12
ENSG00000279879		6.71024	-2.2721	0.00426492	0.00783799
ENSG00000162688	AGL	207.1	-2.27167	4.0019e-44	3.18978e-43
ENSG00000183943	PRKX	171.102	-2.27102	4.38506e-68	6.81095e-67
ENSG00000243667	WDR92	38.0259	-2.27071	5.49778e-10	1.50399e-09
ENSG00000119138	KLF9	276.984	-2.27068	1.4014e-51	1.37347e-50
ENSG00000162994	CLHC1	44.6318	-2.27043	7.96882e-20	3.15898e-19
ENSG00000136237	RAPGEF5	176.37	-2.27032	4.32653e-22	1.84516e-21
ENSG00000135945	REV1	256.742	-2.27008	3.82392e-46	3.21742e-45
ENSG00000166024	R3HCC1L	302.051	-2.26968	9.46723e-38	6.29674e-37
ENSG00000166573	GALR1	36.4311	-2.26905	5.3266e-15	1.77089e-14
ENSG00000112029	FBXO5	167.947	-2.26763	3.26099e-30	1.75961e-29
ENSG00000247934		37.291	-2.26661	2.12e-14	6.91073e-14
ENSG00000177425	PAWR	109.939	-2.26595	2.21477e-21	9.24265e-21
ENSG00000196715	VKORC1L1	685.528	-2.26554	2.64812e-132	2.61572e-130
ENSG00000135040	NAA35	554.41	-2.26474	3.20464e-58	3.79039e-57
ENSG00000163611	SPICE1	9.70639	-2.2646	0.00542692	0.00987704
ENSG00000005981	ASB4	7.32031	-2.26455	0.0033923	0.00628699
ENSG00000143869	GDF7	20.7882	-2.26288	1.27674e-09	3.43839e-09
ENSG00000198039	ZNF273	14.9799	-2.26244	0.000107758	0.000224134
ENSG00000100614	PPM1A	561.814	-2.26153	2.8999e-100	1.11986e-98
ENSG00000181104	F2R	869.674	-2.26133	3.27429e-66	4.8047e-65
ENSG00000137393	RNF144B	59.1234	-2.26073	1.03119e-13	3.28223e-13
ENSG00000147894	C9orf72	224.386	-2.2606	1.96543e-43	1.5419e-42
ENSG00000280355		6.91214	-2.26027	0.00606319	0.0109757
ENSG00000171806	METTL18	64.1316	-2.25831	1.59575e-14	5.22676e-14
ENSG00000147408	CSGALNACT1	90.0049	-2.25712	6.03329e-27	2.96993e-26
ENSG00000198919	DZIP3	538.083	-2.25684	2.45286e-90	7.0813e-89
ENSG00000146350	TBC1D32	56.3365	-2.25675	4.49211e-10	1.23339e-09
ENSG00000227671	ZNF731P	57.0124	-2.25668	1.9198e-23	8.53624e-23
ENSG00000135299	ANKRD6	260.126	-2.25643	1.12901e-93	3.61283e-92
ENSG00000228852		2.71235	-2.25626	0.0187634	0.0320051
ENSG00000145358	DDIT4L	13.6982	-2.25619	0.000275967	0.000559613
ENSG00000183508	TENT5C	158.924	-2.25601	5.35003e-44	4.24733e-43
ENSG00000115808	STRN	365.958	-2.2559	2.04239e-67	3.11162e-66
ENSG00000137812	KNL1	241.815	-2.25568	8.34137e-40	5.85414e-39
ENSG00000065883	CDK13	441.06	-2.2554	1.86649e-74	3.43204e-73
ENSG00000277449	CEBPB-AS1	5.82943	-2.25479	0.0175249	0.0300039
ENSG00000114450	GNB4	600.024	-2.25473	2.3723e-109	1.20398e-107
ENSG00000174695	TMEM167A	2228.41	-2.25429	5.20618e-127	4.35135e-125
ENSG00000117533	VAMP4	116.179	-2.25405	3.96513e-24	1.80092e-23
ENSG00000154153	RETREG1	295.848	-2.25369	6.76953e-58	7.94008e-57
ENSG00000139734	DIAPH3	163.922	-2.25368	4.28528e-22	1.8279e-21
ENSG00000127249	ATP13A4	6.52715	-2.25162	0.000649385	0.00127992
ENSG00000286760		25.8914	-2.25139	2.12139e-07	5.14037e-07
ENSG00000180071	ANKRD18A	21.2842	-2.25123	5.1467e-05	0.000109386
ENSG00000165417	GTF2A1	529.534	-2.25108	7.95123e-83	1.84351e-81
ENSG00000174173	TRMT10C	265.041	-2.25091	4.79885e-22	2.04441e-21
ENSG00000164169	PRMT9	172.704	-2.24894	4.29221e-34	2.5831e-33
ENSG00000110422	HIPK3	560.066	-2.2488	1.71733e-102	7.15176e-101
ENSG00000139324	TMTC3	248.769	-2.24872	1.28772e-46	1.09856e-45
ENSG00000149311	ATM	837.408	-2.24753	4.45006e-89	1.23691e-87
ENSG00000189079	ARID2	524.122	-2.24612	1.91242e-49	1.75555e-48
ENSG00000068366	ACSL4	1078.61	-2.24609	4.74279e-54	4.97244e-53
ENSG00000119729	RHOQ	411.658	-2.24601	6.80747e-83	1.58757e-81
ENSG00000172671	ZFAND4	71.5374	-2.24567	6.71036e-11	1.91322e-10
ENSG00000127328	RAB3IP	138.191	-2.24554	5.23129e-35	3.23374e-34
ENSG00000236088	COX10-AS1	104.136	-2.24422	5.68015e-26	2.72647e-25
ENSG00000108021	TASOR2	698.431	-2.24385	1.84154e-104	8.13683e-103
ENSG00000151322	NPAS3	113.007	-2.24337	4.97714e-31	2.74436e-30
ENSG00000155970	MICU3	85.8665	-2.24322	5.29136e-16	1.82518e-15
ENSG00000263335		6.0593	-2.24221	0.00992538	0.0175485
ENSG00000100625	SIX4	162.311	-2.24167	1.25237e-41	9.27984e-41
ENSG00000134852	CLOCK	247.496	-2.24163	5.8893e-45	4.78836e-44
ENSG00000184465	WDR27	132.172	-2.24141	4.06237e-38	2.7354e-37
ENSG00000271105	SCML2P2	2.75057	-2.24065	0.00307441	0.00572492
ENSG00000059728	MXD1	141.744	-2.24023	1.23057e-37	8.16869e-37
ENSG00000158290	CUL4B	801.565	-2.23993	4.86857e-91	1.435e-89
ENSG00000110330	BIRC2	549.94	-2.23977	3.06994e-95	1.03212e-93
ENSG00000152495	CAMK4	409.708	-2.23902	8.31436e-62	1.08594e-60
ENSG00000100596	SPTLC2	559.581	-2.23843	2.45981e-101	9.91555e-100
ENSG00000091664	SLC17A6	884.464	-2.23787	2.43096e-107	1.16921e-105
ENSG00000137941	TTLL7	505.252	-2.23731	3.62194e-93	1.1377e-91
ENSG00000213332	SLC25A5P6	1.76295	-2.23723	0.0113254	0.0198666
ENSG00000188158	NHS	139.596	-2.23717	3.96006e-38	2.66877e-37
ENSG00000143079	CTTNBP2NL	469.891	-2.23668	1.7679e-88	4.84632e-87
ENSG00000153291	SLC25A27	71.5912	-2.23618	1.35619e-18	5.12623e-18
ENSG00000197930	ERO1A	324.228	-2.23596	2.2151e-62	2.93513e-61
ENSG00000232815	DUX4L50	18.8324	-2.2356	3.02298e-07	7.26925e-07
ENSG00000172031	EPHX4	15.2422	-2.2355	0.000964345	0.00187519
ENSG00000116574	RHOU	589.678	-2.23464	2.15272e-41	1.58334e-40
ENSG00000209082	MT-TL1	29.1661	-2.23463	3.57998e-11	1.03228e-10
ENSG00000151151	IPMK	74.3013	-2.23296	1.09896e-26	5.36769e-26
ENSG00000164124	TMEM144	21.7646	-2.23291	0.000153922	0.000317213
ENSG00000148948	LRRC4C	97.5683	-2.23243	3.56809e-18	1.32791e-17
ENSG00000149346	SLX4IP	119.915	-2.23212	6.04354e-23	2.65463e-22
ENSG00000164332	UBLCP1	215.453	-2.23179	1.85399e-36	1.19326e-35
ENSG00000177788		69.6953	-2.23139	5.38245e-32	3.0395e-31
ENSG00000244056	RN7SL417P	6.58168	-2.23128	0.00133754	0.00257158
ENSG00000146267	FAXC	233.595	-2.23106	7.74528e-48	6.84195e-47
ENSG00000178917	ZNF852	22.0252	-2.23072	4.17746e-07	9.97483e-07
ENSG00000086570	FAT2	11.8292	-2.23024	0.00140436	0.00269334
ENSG00000181744	DIPK2A	105.255	-2.22844	2.09536e-30	1.13629e-29
ENSG00000166359	WDR88	14.0445	-2.22754	1.49334e-05	3.27705e-05
ENSG00000262904	TMPOP2	3.49805	-2.2263	0.012106	0.0211552
ENSG00000187231	SESTD1	730.943	-2.22438	7.34505e-79	1.52675e-77
ENSG00000139289	PHLDA1	857.836	-2.22212	2.60085e-70	4.29355e-69
[truncated: 5,663 more rows]

## Sheet: Cold
	gene_name	baseMean	log2FoldChange	pvalue	padj
ENSG00000274422		5.49397	-4.15522	2.86952e-09	2.14402e-07
ENSG00000225507		9.81633	-3.61613	5.47941e-09	3.76709e-07
ENSG00000254162		5.36892	-3.16671	0.00112553	0.0125093
ENSG00000253854		8.59078	-3.14909	3.53366e-08	1.94424e-06
ENSG00000277806		5.26698	-3.13857	6.34705e-06	0.00016455
ENSG00000266017	MIR4477B	6.57488	-3.11729	0.00234333	0.0225233
ENSG00000215493		3.42952	-3.01965	0.00570465	0.0453623
ENSG00000163016	ALMS1P1	4.97859	-2.94943	3.43299e-05	0.000703657
ENSG00000258302		3.41077	-2.89619	0.000738807	0.0089525
ENSG00000279716		8.25092	-2.83282	2.20161e-05	0.000479559
ENSG00000271327		3.83291	-2.74957	0.000206811	0.00315961
ENSG00000279375		6.477	-2.66848	0.000372322	0.00509466
ENSG00000271971		8.23801	-2.59121	5.89228e-08	3.00688e-06
ENSG00000237159	CNTFR-AS1	8.07227	-2.54264	0.000871064	0.0102722
ENSG00000109163	GNRHR	6.29127	-2.54256	0.00193765	0.0194059
ENSG00000225005		6.70222	-2.49972	0.00103659	0.0117193
ENSG00000272983		12.8567	-2.478	6.10357e-05	0.00112734
ENSG00000182196	ARL6IP4	6.37375	-2.45446	0.00182777	0.0185209
ENSG00000270689	BUD13P1	3.60708	-2.43004	0.00516897	0.0421002
ENSG00000159251	ACTC1	43.5963	-2.36239	0.000709378	0.00867017
ENSG00000275318		4.02848	-2.19808	0.00633607	0.0494498
ENSG00000271533		12.242	-2.19561	2.60339e-05	0.000553676
ENSG00000284874		14.0364	-2.19438	3.04058e-09	2.23805e-07
ENSG00000279382		11.3154	-2.1927	0.000154291	0.0024862
ENSG00000235357	LINC01621	14.8151	-2.18575	0.000164161	0.00261496
ENSG00000279759		8.1669	-2.15499	0.00541929	0.0436897
ENSG00000167800	TBX10	14.882	-2.13268	2.07297e-05	0.000455042
ENSG00000184557	SOCS3	177.782	-2.11561	9.57165e-27	2.10576e-23
ENSG00000253230	MIR124-1HG	41.1225	-2.07658	1.23311e-15	3.25542e-13
ENSG00000259205	PRKXP1	5.51099	-2.07647	0.0052475	0.0425822
ENSG00000279713		3.67666	-2.06617	0.00475709	0.0395259
ENSG00000260317		7.3597	-2.0427	2.41069e-05	0.000519011
ENSG00000260941	LINC00622	12.3632	-2.01184	2.56768e-07	1.10522e-05
ENSG00000232931	LINC00342	77.6798	-1.9975	1.10927e-15	2.96804e-13
ENSG00000184343	SRPK3	5.82574	-1.99639	0.000603049	0.00757158
ENSG00000164379	FOXQ1	6.61047	-1.98359	0.00426792	0.036206
ENSG00000113369	ARRDC3	2706.82	-1.98016	2.43514e-28	6.88795e-25
ENSG00000162004	CCDC78	24.6289	-1.97933	1.7768e-07	7.87039e-06
ENSG00000286786		10.7685	-1.94429	0.00118133	0.012973
ENSG00000182700	IGIP	42.1775	-1.91849	1.32833e-14	3.0231e-12
ENSG00000185615	PDIA2	20.5918	-1.90978	1.10402e-09	9.18474e-08
ENSG00000230715		18.1029	-1.90364	0.000647496	0.00804292
ENSG00000269821	KCNQ1OT1	94.1425	-1.88529	5.21839e-15	1.35953e-12
ENSG00000260853		11.7021	-1.87563	1.63052e-05	0.000372797
ENSG00000225125	RANP4	8.74157	-1.85739	0.00339365	0.030295
ENSG00000250015		8.27	-1.8473	0.000875268	0.0103095
ENSG00000261542		5.45584	-1.83133	0.000672202	0.00828742
ENSG00000261141		3.68041	-1.82974	0.00354326	0.0313864
ENSG00000222014	RAB6C	27.6078	-1.81999	0.000874221	0.0103033
ENSG00000261292		6.82249	-1.80985	0.000421788	0.00558248
ENSG00000227207	RPL31P12	38.2836	-1.79936	0.00197271	0.0196477
ENSG00000223834		8.80741	-1.78271	0.00231897	0.0223107
ENSG00000259994		15.4454	-1.75898	0.000175704	0.00276325
ENSG00000260838		97.4875	-1.74864	1.68572e-19	9.27148e-17
ENSG00000268205		80.3925	-1.73948	5.34911e-27	1.32391e-23
ENSG00000131127	ZNF141	124.934	-1.7372	5.7879e-17	2.04644e-14
ENSG00000261098		23.8509	-1.72758	6.00427e-09	4.09947e-07
ENSG00000103269	RHBDL1	10.272	-1.7176	0.00172999	0.0177481
ENSG00000236155	ZPLD2P	7.93256	-1.6978	0.00433558	0.0366856
ENSG00000114270	COL7A1	61.0165	-1.69274	2.45995e-12	3.45439e-10
ENSG00000196074	SYCP2	8.3613	-1.67897	0.00588946	0.0465707
ENSG00000236529		6.93307	-1.6671	0.000879675	0.0103491
ENSG00000182141	ZNF708	158.218	-1.66339	4.3998e-25	6.22257e-22
ENSG00000280604		11.0481	-1.64059	0.000923953	0.0107298
ENSG00000188738	FSIP2	98.9868	-1.64019	1.8132e-19	9.70305e-17
ENSG00000269867		12.2654	-1.62385	1.11103e-06	3.81917e-05
ENSG00000139318	DUSP6	2485.43	-1.62032	2.12561e-24	2.47572e-21
ENSG00000256771	ZNF253	247.192	-1.6196	1.79721e-24	2.22404e-21
ENSG00000250067	YJEFN3	45.8908	-1.61221	1.36432e-06	4.53248e-05
ENSG00000286214		169.009	-1.60944	4.01798e-09	2.86173e-07
ENSG00000244560		18.5904	-1.59957	8.75738e-05	0.00153993
ENSG00000261556	SMG1P7	11.2237	-1.59671	0.00129539	0.0140015
ENSG00000273373		5.50459	-1.59412	0.00601988	0.0474875
ENSG00000279722		12.4315	-1.59037	0.00255915	0.0242214
ENSG00000236764	COX7A2P2	18.7473	-1.58819	0.000478403	0.00621547
ENSG00000124216	SNAI1	69.4951	-1.58303	1.81877e-10	1.80963e-08
ENSG00000204677	FAM153CP	16.6179	-1.56302	0.00561712	0.0448464
ENSG00000204396	VWA7	9.10468	-1.56169	0.00497251	0.0409209
ENSG00000152433	ZNF547	44.1623	-1.55149	4.42366e-08	2.34822e-06
ENSG00000284642		25.9727	-1.549	4.64689e-07	1.81476e-05
ENSG00000285928		15.7261	-1.54719	0.000890001	0.0104317
ENSG00000272343		11.1757	-1.54017	0.00479652	0.0397868
ENSG00000270728		20.9075	-1.53856	1.21014e-06	4.13117e-05
ENSG00000287562		22.2142	-1.53799	0.00256709	0.0242734
ENSG00000278917		20.0835	-1.53674	0.000522521	0.00669205
ENSG00000261488	TBILA	36.6069	-1.53293	2.23391e-07	9.76413e-06
ENSG00000173559	NABP1	72.111	-1.51194	2.84381e-08	1.61339e-06
ENSG00000178229	ZNF543	69.1148	-1.50013	8.4835e-08	4.16807e-06
ENSG00000285813		17.0593	-1.4892	0.00322661	0.0290527
ENSG00000280138		14.9405	-1.47683	0.000835433	0.00993488
ENSG00000123700	KCNJ2	46.3503	-1.47636	4.89848e-12	6.466e-10
ENSG00000204172	AGAP9	15.8873	-1.46735	0.0057007	0.0453525
ENSG00000280347		28.5654	-1.46102	1.30592e-06	4.39749e-05
ENSG00000175265	GOLGA8A	48.1497	-1.45228	6.21124e-11	6.75728e-09
ENSG00000286058		17.9013	-1.45061	0.00012424	0.00206371
ENSG00000119938	PPP1R3C	154.759	-1.44409	1.16771e-14	2.68846e-12
ENSG00000168970	JMJD7-PLA2G4B	19.9122	-1.44389	8.81422e-08	4.29856e-06
ENSG00000269069		14.2486	-1.43956	0.00200419	0.0198614
ENSG00000131849	ZNF132	84.0219	-1.4329	5.3376e-19	2.64211e-16
ENSG00000260257		21.5896	-1.40753	0.000126155	0.00208678
ENSG00000196081	ZNF724	18.9222	-1.40493	0.000214108	0.00323995
ENSG00000273486		37.9256	-1.39518	4.99929e-08	2.60489e-06
ENSG00000213096	ZNF254	314.755	-1.3919	9.7902e-14	1.95804e-11
ENSG00000273014		19.296	-1.39006	0.000170598	0.00269796
ENSG00000281490	CICP14	35.5953	-1.38466	8.24289e-06	0.000205295
ENSG00000268087		15.8097	-1.38418	1.90631e-05	0.000424578
ENSG00000185338	SOCS1	18.8896	-1.3839	0.0038912	0.0337304
ENSG00000135976	ANKRD36	34.4451	-1.38346	0.000179565	0.00281058
ENSG00000278864		48.3909	-1.38026	3.55088e-08	1.94424e-06
ENSG00000197921	HES5	19.9413	-1.37423	1.30014e-10	1.36205e-08
ENSG00000275764		31.7593	-1.37412	3.29177e-08	1.83082e-06
ENSG00000100288	CHKB	30.9554	-1.36864	1.57505e-05	0.000363897
ENSG00000114315	HES1	308.681	-1.36787	1.26012e-20	8.31679e-18
ENSG00000173334	TRIB1	469.338	-1.36544	1.15537e-24	1.52509e-21
ENSG00000229692	SOS1-IT1	24.2803	-1.36344	1.12268e-05	0.000269444
ENSG00000130544	ZNF557	118.658	-1.36029	3.60646e-13	6.38377e-11
ENSG00000276550	HERC2P2	121.065	-1.34116	4.91036e-16	1.42978e-13
ENSG00000128342	LIF	56.7049	-1.33811	0.00035071	0.00487645
ENSG00000198865	CCDC152	112.785	-1.33712	8.89666e-05	0.00156027
ENSG00000147174	GCNA	16.7408	-1.33675	0.00555451	0.0444467
ENSG00000272054		8.21913	-1.33127	0.00220206	0.021431
ENSG00000236824	BCYRN1	224.21	-1.32708	3.74958e-05	0.000752196
ENSG00000119547	ONECUT2	2759.27	-1.32596	8.52775e-55	1.68849e-50
ENSG00000198855	FICD	79.5883	-1.3249	2.02787e-14	4.46131e-12
ENSG00000167232	ZNF91	671.013	-1.31815	2.33634e-26	4.20541e-23
ENSG00000272918		13.8884	-1.31659	0.000708744	0.00866778
ENSG00000148926	ADM	122.908	-1.31639	2.53901e-07	1.09549e-05
ENSG00000279133		4.00364	-1.30642	0.00154485	0.0161206
ENSG00000197782	ZNF780A	199.128	-1.29715	1.87007e-16	6.23946e-14
ENSG00000214029	ZNF891	106.585	-1.29347	9.9482e-10	8.41077e-08
ENSG00000255330		31.6239	-1.29081	5.5802e-05	0.00105126
ENSG00000260296		25.7373	-1.28821	1.98463e-05	0.000437591
ENSG00000286872		13.0576	-1.27909	0.000273347	0.00399406
ENSG00000278129	ZNF8	143.022	-1.27832	9.0087e-22	8.10783e-19
ENSG00000261087	ZNNT1	46.2787	-1.27164	1.01333e-08	6.66574e-07
ENSG00000261326	LINC01355	5.83148	-1.26929	0.000291125	0.00419525
ENSG00000237440	ZNF737	227.666	-1.2675	1.79219e-11	2.09973e-09
ENSG00000167524	RSKR	57.4981	-1.26727	8.27186e-06	0.000205566
ENSG00000230590	FTX	155.258	-1.2662	5.58542e-15	1.43625e-12
ENSG00000254198		20.7024	-1.26311	4.45945e-05	0.000869065
ENSG00000286001		11.4111	-1.26154	0.00286536	0.0264495
ENSG00000186026	ZNF284	24.1601	-1.25476	0.00139863	0.0149208
ENSG00000108465	CDK5RAP3	80.88	-1.25119	6.12368e-05	0.00112907
ENSG00000243302		25.6438	-1.25052	7.78783e-05	0.001398
ENSG00000272335		104.693	-1.24695	6.95363e-13	1.13947e-10
ENSG00000180178	FAR2P1	7.68517	-1.24379	0.00062738	0.00782742
ENSG00000280088		82.1085	-1.23848	2.59248e-09	1.96671e-07
ENSG00000246451		18.6885	-1.23671	3.34093e-07	1.3839e-05
ENSG00000280128		371.373	-1.23663	1.81249e-25	2.76057e-22
ENSG00000163376	KBTBD8	116.591	-1.23526	0.000186841	0.0029038
ENSG00000128016	ZFP36	72.8425	-1.23499	1.84171e-12	2.66175e-10
ENSG00000258768		27.9186	-1.2335	3.73954e-08	2.02857e-06
ENSG00000283236		11.5722	-1.23201	1.9788e-05	0.000436912
ENSG00000140398	NEIL1	31.7011	-1.23119	2.01908e-06	6.28581e-05
ENSG00000182405	PGBD4	65.9756	-1.23115	2.22408e-09	1.71349e-07
ENSG00000185477	GPRIN3	598.129	-1.22621	2.39635e-29	9.48953e-26
ENSG00000173275	ZNF449	114.723	-1.22265	2.23382e-09	1.71433e-07
ENSG00000196268	ZNF493	165.812	-1.2197	4.87995e-16	1.42978e-13
ENSG00000111664	GNB3	65.6035	-1.21907	5.26186e-08	2.7061e-06
ENSG00000197961	ZNF121	210.811	-1.21641	4.27237e-18	1.92257e-15
ENSG00000106258	CYP3A5	58.0759	-1.21343	4.97503e-08	2.60489e-06
ENSG00000203877	RIPPLY2	26.9139	-1.20827	0.00275357	0.0256206
ENSG00000078401	EDN1	79.3543	-1.19766	0.000266783	0.00392153
ENSG00000274349	ZNF658	94.1822	-1.19439	1.31087e-07	6.09278e-06
ENSG00000254413	CHKB-CPT1B	12.9432	-1.19407	0.000123144	0.00204936
ENSG00000185278	ZBTB37	380.669	-1.19389	1.14022e-23	1.25424e-20
ENSG00000232611		26.4222	-1.19185	1.00017e-06	3.50676e-05
ENSG00000260910	LINC00565	19.4819	-1.1895	0.000541497	0.00691272
ENSG00000272077		35.6655	-1.18586	3.63344e-09	2.6066e-07
ENSG00000215146		107.871	-1.18215	2.89859e-08	1.6351e-06
ENSG00000235297	FAUP1	46.0613	-1.17823	8.07779e-05	0.0014435
ENSG00000287558		34.3028	-1.17651	0.0021478	0.0210007
ENSG00000242086	MUC20-OT1	76.68	-1.17602	2.86027e-09	2.14402e-07
ENSG00000265298		11.8895	-1.17555	2.60945e-05	0.000554369
ENSG00000186300	ZNF555	166.683	-1.17496	9.1674e-18	3.78155e-15
ENSG00000262877		25.2318	-1.17411	0.000407532	0.00543869
ENSG00000215788	TNFRSF25	32.3542	-1.17124	2.62557e-09	1.98421e-07
ENSG00000073605	GSDMB	39.9023	-1.16679	0.000125438	0.00207665
ENSG00000265972	TXNIP	5338.31	-1.16524	2.07747e-26	4.11339e-23
ENSG00000286269		192.514	-1.16368	9.30523e-14	1.88004e-11
ENSG00000171940	ZNF217	681.545	-1.16273	6.62378e-29	2.18585e-25
ENSG00000254377	MIR124-2HG	156.374	-1.16033	4.00551e-19	2.03356e-16
ENSG00000223547	ZNF844	140.855	-1.15787	1.66616e-11	1.98735e-09
ENSG00000185869	ZNF829	99.6576	-1.15755	1.37124e-09	1.10368e-07
ENSG00000272108		10.8274	-1.15749	0.00319383	0.0288099
ENSG00000246922	UBAP1L	19.0046	-1.1515	0.00446178	0.0374653
ENSG00000105708	ZNF14	128.928	-1.15054	1.0603e-14	2.46987e-12
ENSG00000215769	ARHGAP27P1-BPTFP1-KPNA2P3	8.34057	-1.14888	0.00103698	0.0117193
ENSG00000270629	NBPF14	55.4206	-1.14572	1.15914e-08	7.46922e-07
ENSG00000185947	ZNF267	144.401	-1.14527	7.35754e-10	6.44599e-08
ENSG00000083844	ZNF264	331.574	-1.14454	1.27404e-29	6.30648e-26
ENSG00000102780	DGKH	271.818	-1.13767	1.00213e-21	8.28475e-19
ENSG00000185513	L3MBTL1	46.6162	-1.13681	0.00259259	0.0244561
ENSG00000198521	ZNF43	366.33	-1.1368	1.24688e-09	1.03298e-07
ENSG00000230423		18.9203	-1.13598	0.00120637	0.0132187
ENSG00000117525	F3	62.1496	-1.12723	0.000157227	0.00252686
ENSG00000280119		26.0708	-1.12693	1.39953e-05	0.000325626
ENSG00000280287		39.3388	-1.12637	0.00348045	0.0309443
ENSG00000131797	CLUHP3	55.6745	-1.12497	0.00226013	0.0218369
ENSG00000270062		10.436	-1.12332	0.00570113	0.0453525
ENSG00000281332	LINC00997	49.1594	-1.123	9.62739e-08	4.64932e-06
ENSG00000139908	TSSK4	29.5267	-1.12232	0.000670356	0.00827178
ENSG00000152926	ZNF117	103.049	-1.12128	6.48117e-09	4.40987e-07
ENSG00000273274	ZBTB8B	20.1789	-1.11934	4.39904e-06	0.000123024
ENSG00000235859		94.3569	-1.11471	5.70388e-08	2.91827e-06
ENSG00000183775	KCTD16	830.505	-1.1067	4.04187e-30	2.66763e-26
ENSG00000245532	NEAT1	280.766	-1.10661	4.19408e-17	1.62829e-14
ENSG00000164972	C9orf24	21.9122	-1.1058	1.67594e-06	5.38334e-05
ENSG00000278627		31.4051	-1.10208	0.000554384	0.00704996
ENSG00000204335	SP5	5.54788	-1.10156	0.000225486	0.0033823
ENSG00000089775	ZBTB25	121.559	-1.09936	9.10397e-08	4.4181e-06
ENSG00000247746	USP51	89.9994	-1.09845	7.35818e-18	3.16722e-15
ENSG00000169856	ONECUT1	249.651	-1.09559	1.30923e-20	8.36219e-18
ENSG00000254996	ANKHD1-EIF4EBP3	39.6719	-1.09393	2.01827e-05	0.000443526
ENSG00000269044		36.2791	-1.08882	2.35508e-08	1.3796e-06
ENSG00000230606		9.01705	-1.08833	0.000305604	0.00436262
ENSG00000232593	KANTR	130.747	-1.08782	1.53774e-19	8.69922e-17
ENSG00000259972		16.2853	-1.08669	3.15307e-08	1.75861e-06
ENSG00000214176	PLEKHM1P1	58.4319	-1.08575	1.57381e-05	0.000363897
ENSG00000160401	CFAP157	38.7725	-1.0857	0.00560862	0.0447966
ENSG00000176887	SOX11	476.266	-1.08292	2.42983e-21	1.78187e-18
ENSG00000121716	PILRB	5.35856	-1.08046	0.00255501	0.0241955
ENSG00000227827	PKD1P2	17.1074	-1.07994	0.00237325	0.0227446
ENSG00000260412		126.682	-1.07988	3.44883e-13	6.20789e-11
ENSG00000144362	PHOSPHO2	29.4196	-1.07983	0.00153666	0.0160643
ENSG00000275632		11.2323	-1.07811	0.00383203	0.0333366
ENSG00000186472	PCLO	1300.64	-1.07483	1.57603e-06	5.12558e-05
ENSG00000271425	NBPF10	24.9711	-1.07455	0.00195976	0.0195483
ENSG00000257800	FNBP1P1	88.8867	-1.07433	5.78709e-07	2.1951e-05
ENSG00000123095	BHLHE41	257.559	-1.07128	1.30562e-12	1.98543e-10
ENSG00000213976		51.2141	-1.06816	2.06601e-06	6.41174e-05
ENSG00000171817	ZNF540	82.8564	-1.06751	0.000670515	0.00827178
ENSG00000164056	SPRY1	328.32	-1.06459	1.00421e-21	8.28475e-19
ENSG00000260641		21.7423	-1.063	0.00178372	0.0181582
ENSG00000196267	ZNF836	80.2449	-1.05652	6.1951e-06	0.000161187
ENSG00000258943		13.1958	-1.05649	0.000103716	0.00177185
ENSG00000280061		42.6573	-1.05401	5.2086e-05	0.000992592
ENSG00000187187	ZNF546	49.5278	-1.05175	2.93365e-11	3.33829e-09
ENSG00000168939	SPRY3	177.812	-1.04797	1.96197e-14	4.36483e-12
ENSG00000178567	EPM2AIP1	867.826	-1.04754	4.66861e-13	7.96884e-11
ENSG00000081818	PCDHB4	20.7095	-1.04656	0.00372732	0.0325543
ENSG00000249915	PDCD6	40.5592	-1.04565	0.000105116	0.00179235
ENSG00000261799		115.093	-1.04342	4.91111e-13	8.31111e-11
ENSG00000277534		66.6783	-1.03975	1.53303e-08	9.42673e-07
ENSG00000196865	NHLRC2	349.059	-1.0382	1.51252e-14	3.40318e-12
ENSG00000273151		30.6685	-1.03623	0.00222625	0.0215889
ENSG00000196705	ZNF431	201.991	-1.03502	1.03155e-15	2.83677e-13
ENSG00000250420	AACSP1	40.251	-1.03476	1.64232e-06	5.30473e-05
ENSG00000236901	MIR600HG	229.523	-1.03188	8.99986e-07	3.23407e-05
ENSG00000266714	MYO15B	50.9236	-1.03148	0.00266418	0.0249413
ENSG00000117616	RSRP1	229.988	-1.03013	7.31516e-16	2.09913e-13
ENSG00000188171	ZNF626	150.719	-1.01562	2.07558e-07	9.15291e-06
ENSG00000234420	ZNF37BP	635.348	-1.01418	8.60459e-16	2.43387e-13
ENSG00000263069	RNF213-AS1	41.6349	-1.01299	0.00113373	0.0125829
ENSG00000173480	ZNF417	107.016	-1.01285	9.22902e-14	1.88004e-11
ENSG00000080947	CROCCP3	46.2463	-1.01258	6.59178e-06	0.000169073
ENSG00000280294		89.3056	-1.00666	1.30505e-06	4.39749e-05
ENSG00000135502	SLC26A10	6.32434	-1.00443	0.00175271	0.0178977
ENSG00000186812	ZNF397	476.393	-1.00109	7.13552e-14	1.48719e-11
ENSG00000127914	AKAP9	1438.93	-0.997556	6.42299e-13	1.0687e-10
ENSG00000173209	AHSA2P	165.945	-0.997259	5.54454e-10	5.01288e-08
ENSG00000287315		15.6958	-0.996378	0.00113206	0.0125714
ENSG00000280385		119.712	-0.995622	2.16693e-06	6.68307e-05
ENSG00000185670	ZBTB3	63.3565	-0.995447	2.19818e-06	6.76889e-05
ENSG00000267565		16.7381	-0.994501	3.31482e-06	9.60957e-05
ENSG00000259683		78.2842	-0.992883	1.90533e-06	5.97868e-05
ENSG00000132522	GPS2	24.4804	-0.992661	0.000617604	0.00772005
ENSG00000198857	HSD3BP5	24.5771	-0.99225	7.72169e-06	0.000195511
ENSG00000189136	UBE2Q2P1	19.3463	-0.988267	0.000755695	0.00913478
ENSG00000260920		94.652	-0.987348	6.23178e-07	2.33692e-05
ENSG00000163428	LRRC58	736.4	-0.986558	4.9909e-10	4.55391e-08
ENSG00000162825	NBPF20	18.1216	-0.986541	0.00405601	0.0348412
ENSG00000167604	NFKBID	15.9641	-0.985907	0.0035307	0.0313067
ENSG00000231503	PTMAP4	42.679	-0.985526	0.00267794	0.025039
ENSG00000198466	ZNF587	175.956	-0.985275	3.02215e-16	9.06646e-14
ENSG00000139973	SYT16	210.625	-0.98303	3.61102e-13	6.38377e-11
ENSG00000117707	PROX1	209.202	-0.982237	1.55483e-11	1.87718e-09
ENSG00000267481		12.8651	-0.981748	0.00526535	0.042692
ENSG00000273032	DGCR5	45.3828	-0.980264	0.00146307	0.0154582
ENSG00000173258	ZNF483	78.0355	-0.979479	1.70189e-10	1.71756e-08
ENSG00000213799	ZNF845	164.952	-0.977836	4.23027e-05	0.000830945
ENSG00000271976		145.322	-0.975884	1.31359e-12	1.98543e-10
ENSG00000151366	NDUFC2	501.417	-0.971188	0.000138656	0.00226704
ENSG00000285669		36.0314	-0.970745	4.17156e-05	0.000824234
ENSG00000273576		14.7372	-0.969436	3.61721e-06	0.000104252
ENSG00000230699		210.85	-0.968294	0.000413042	0.00549612
ENSG00000180008	SOCS4	1501.53	-0.966845	2.30071e-08	1.35578e-06
ENSG00000204923	FBXO48	44.2297	-0.966697	2.21722e-05	0.000482427
ENSG00000246859	STARD4-AS1	86.9001	-0.96659	0.000109891	0.00185979
ENSG00000197362	ZNF786	156.18	-0.966412	8.96128e-09	5.94004e-07
ENSG00000137331	IER3	320.722	-0.963248	0.000649726	0.00806557
ENSG00000116903	EXOC8	337.074	-0.963218	4.5754e-18	2.01318e-15
ENSG00000186369	LINC00643	43.8349	-0.960347	0.00445921	0.0374597
ENSG00000279821		25.3505	-0.959891	0.00172517	0.0177078
ENSG00000213906	LTB4R2	17.2463	-0.9582	0.000952398	0.0109956
ENSG00000178338	ZNF354B	108.79	-0.957752	4.09369e-09	2.9052e-07
ENSG00000185986	SDHAP3	67.6634	-0.9559	3.0006e-05	0.000624731
ENSG00000176945	MUC20	38.4373	-0.953974	4.38955e-07	1.7221e-05
ENSG00000234771	SLC25A25-AS1	72.006	-0.952208	0.00010158	0.0017444
ENSG00000170049	KCNAB3	17.0818	-0.949028	0.00141492	0.0150539
ENSG00000127995	CASD1	740.153	-0.948915	3.6867e-05	0.000746441
ENSG00000243679		13.6184	-0.947259	0.00499604	0.0410123
ENSG00000159388	BTG2	645.515	-0.943042	2.38347e-08	1.39212e-06
ENSG00000183850	ZNF730	34.3861	-0.940145	0.000659024	0.00815116
ENSG00000114841	DNAH1	79.5258	-0.938636	0.00015432	0.0024862
ENSG00000171435	KSR2	87.1263	-0.937808	0.000377413	0.00515364
ENSG00000128000	ZNF780B	207.448	-0.934704	2.79595e-08	1.5908e-06
ENSG00000213983	AP1G2	98.7139	-0.93209	5.92638e-05	0.00110357
ENSG00000270804		17.3703	-0.930625	0.000544462	0.0069461
ENSG00000188818	ZDHHC11	98.5302	-0.929777	1.24235e-07	5.81525e-06
ENSG00000019549	SNAI2	438.577	-0.928509	4.60277e-06	0.00012764
ENSG00000228315	GUSBP11	48.5394	-0.928398	2.39223e-06	7.25363e-05
ENSG00000177034	MTX3	331.879	-0.927431	6.13455e-10	5.44682e-08
ENSG00000206530	CFAP44	44.6949	-0.926846	4.99155e-08	2.60489e-06
ENSG00000170385	SLC30A1	295.042	-0.926504	0.000134503	0.0022046
ENSG00000069667	RORA	163.913	-0.924908	9.19372e-07	3.28584e-05
ENSG00000205707	ETFRF1	197.592	-0.923717	0.00138994	0.0148601
ENSG00000100354	TNRC6B	896.003	-0.922807	3.87129e-13	6.78332e-11
ENSG00000197162	ZNF785	137.932	-0.920158	2.29139e-07	9.97132e-06
ENSG00000144792	ZNF660	204.407	-0.919261	5.33611e-17	1.95658e-14
ENSG00000184441		40.9466	-0.918623	0.000377902	0.00515676
ENSG00000213713	PIGCP1	150.289	-0.916553	7.16155e-06	0.00018273
ENSG00000180257	ZNF816	156.632	-0.916158	4.18443e-05	0.000824395
ENSG00000146587	RBAK	432.447	-0.915101	1.54662e-06	5.07003e-05
ENSG00000224086	PPM1F-AS1	124.195	-0.914958	3.89663e-06	0.000111172
ENSG00000260404		125.572	-0.911532	8.06171e-08	3.97069e-06
ENSG00000142065	ZFP14	327.864	-0.911096	4.13641e-11	4.55005e-09
ENSG00000264112		47.2603	-0.91063	0.00361772	0.0318501
ENSG00000250397		14.5398	-0.910532	0.00161898	0.0167545
ENSG00000204305	AGER	72.1481	-0.910087	2.30846e-06	7.05363e-05
ENSG00000196233	LCOR	1896.37	-0.906273	1.74512e-21	1.38214e-18
ENSG00000101665	SMAD7	221.538	-0.90571	2.72192e-06	8.05592e-05
ENSG00000173875	ZNF791	515.037	-0.904953	3.20958e-21	2.26963e-18
ENSG00000167981	ZNF597	123.862	-0.903256	8.24915e-07	2.99145e-05
ENSG00000120696	KBTBD7	283.353	-0.901895	1.13013e-11	1.38985e-09
ENSG00000198205	ZXDA	57.6461	-0.898944	0.000572539	0.00724825
ENSG00000204524	ZNF805	119.583	-0.898935	6.33586e-11	6.85519e-09
ENSG00000263272		12.773	-0.898806	3.69493e-05	0.000746527
ENSG00000030419	IKZF2	203.865	-0.895533	9.91878e-07	3.49452e-05
ENSG00000225783	MIAT	562.384	-0.894267	0.0038081	0.0331722
ENSG00000260400		21.7792	-0.893851	7.89365e-06	0.000199101
ENSG00000197653	DNAH10	101.953	-0.891404	3.29243e-05	0.000678763
ENSG00000187775	DNAH17	24.4331	-0.891369	0.00044522	0.00585349
ENSG00000177943	MAMDC4	28.1878	-0.891344	0.000570062	0.00722151
ENSG00000242294	STAG3L5P	15.8922	-0.890846	0.000139959	0.00228081
ENSG00000181450	ZNF678	199.214	-0.886445	5.29521e-06	0.000142067
ENSG00000177873	ZNF619	115.316	-0.882557	1.38693e-05	0.000323304
ENSG00000261578		43.1819	-0.881349	0.00588954	0.0465707
ENSG00000132825	PPP1R3D	72.2361	-0.878011	0.00251901	0.0238986
ENSG00000188611	ASAH2	34.5289	-0.876028	0.000787402	0.00944882
ENSG00000178074	C2orf69	198.744	-0.87521	1.09254e-05	0.000262847
ENSG00000146094	DOK3	130.325	-0.875137	3.52333e-06	0.000101842
ENSG00000130338	TULP4	1204.86	-0.874642	2.97127e-10	2.82842e-08
ENSG00000184486	POU3F2	552.012	-0.872934	2.33511e-16	7.33892e-14
ENSG00000169981	ZNF35	267.945	-0.869568	3.65311e-12	5.02303e-10
ENSG00000196584	XRCC2	79.9602	-0.867266	5.00547e-07	1.9395e-05
ENSG00000197558	SSPOP	133.328	-0.865919	1.75224e-05	0.000396418
ENSG00000164296	TIGD6	179.357	-0.865574	8.23023e-09	5.50536e-07
ENSG00000135482	ZC3H10	240.19	-0.865029	4.17596e-07	1.657e-05
ENSG00000235703	LINC00894	11.0501	-0.864134	0.00277922	0.0258108
ENSG00000155744	FAM126B	430.301	-0.863987	7.76545e-08	3.8439e-06
ENSG00000154642	C21orf91	188.566	-0.86385	0.000107623	0.00182913
ENSG00000285967	NIPBL-DT	454.397	-0.863056	9.98248e-10	8.41077e-08
ENSG00000279443		5.49645	-0.861764	0.00122467	0.0133821
ENSG00000152332	UHMK1	918.739	-0.861096	1.50058e-07	6.87766e-06
ENSG00000227268	KLLN	100.229	-0.86105	0.00160524	0.0166462
ENSG00000155090	KLF10	1256.22	-0.860588	8.97005e-09	5.94004e-07
ENSG00000205269	TMEM170B	467.85	-0.859548	9.22964e-07	3.29274e-05
ENSG00000197013	ZNF429	318.674	-0.858413	3.66136e-07	1.4886e-05
ENSG00000249459	ZNF286B	46.8636	-0.857612	0.000379468	0.00516161
ENSG00000155657	TTN	136.411	-0.853464	5.5431e-06	0.000145755
ENSG00000198838	RYR3	174.69	-0.852494	9.32796e-06	0.000227175
ENSG00000128346	C22orf23	59.4434	-0.851201	3.66567e-06	0.000105341
ENSG00000091844	RGS17	161.757	-0.850139	1.68664e-07	7.55555e-06
ENSG00000143067	ZNF697	935.991	-0.847956	2.78319e-12	3.88079e-10
ENSG00000248905	FMN1	740.739	-0.847749	2.40461e-12	3.4008e-10
ENSG00000146352	CLVS2	97.897	-0.846582	4.46195e-08	2.36221e-06
ENSG00000127311	HELB	62.7598	-0.846179	0.000142375	0.00231447
ENSG00000239665		268.996	-0.84535	1.2711e-12	1.951e-10
ENSG00000250986	LINC02600	62.9311	-0.844521	0.000898252	0.0104991
ENSG00000185650	ZFP36L1	2121.34	-0.842718	4.94104e-17	1.8459e-14
ENSG00000143971	ETAA1	230.4	-0.842344	2.40346e-06	7.26541e-05
ENSG00000104894	CD37	31.4708	-0.841336	0.00134828	0.0145298
ENSG00000176155	CCDC57	127.262	-0.835573	0.00301245	0.0275447
ENSG00000260293		66.7151	-0.834687	0.0016407	0.0169286
ENSG00000267127		33.0185	-0.834578	0.000268347	0.0039364
ENSG00000269834	ZNF528-AS1	88.7819	-0.834239	3.5766e-07	1.45713e-05
ENSG00000118058	KMT2A	2102	-0.831829	1.19949e-08	7.68604e-07
ENSG00000272341		50.9542	-0.831658	0.00435532	0.0367899
ENSG00000083817	ZNF416	171.369	-0.831405	3.89771e-10	3.64031e-08
ENSG00000261762		85.3812	-0.831296	1.36349e-06	4.53248e-05
ENSG00000139631	CSAD	64.9464	-0.829848	1.31633e-05	0.000309909
ENSG00000214425	LRRC37A4P	36.0947	-0.829689	0.000405327	0.00542092
ENSG00000159433	STARD9	303.551	-0.828979	1.2417e-08	7.90536e-07
ENSG00000157542	KCNJ6	129.693	-0.824833	0.000211251	0.00321011
ENSG00000135205	CCDC146	51.003	-0.824559	0.00485366	0.040143
ENSG00000259891		30.8271	-0.822708	0.00104898	0.0118347
ENSG00000224078	SNHG14	3020.88	-0.822689	5.59099e-20	3.25593e-17
ENSG00000122484	RPAP2	815.664	-0.821382	1.38474e-09	1.11003e-07
ENSG00000259570		15.9207	-0.820468	0.000677746	0.00834117
ENSG00000196371	FUT4	58.4849	-0.819749	1.47338e-06	4.87028e-05
ENSG00000114933	INO80D	298.802	-0.81837	1.89075e-16	6.23946e-14
ENSG00000267680	ZNF224	60.185	-0.817836	1.88837e-05	0.000421531
ENSG00000167395	ZNF646	578.989	-0.815264	3.06943e-08	1.72166e-06
ENSG00000186272	ZNF17	138.77	-0.815099	0.000281624	0.0040851
ENSG00000164684	ZNF704	805.23	-0.8141	3.64182e-19	1.89758e-16
ENSG00000225138	SLC9A3-AS1	354.175	-0.813836	0.00235766	0.0226171
ENSG00000180917	CMTR2	358.876	-0.809723	0.00161198	0.0166931
ENSG00000256087	ZNF432	209.464	-0.80904	3.29928e-09	2.38415e-07
ENSG00000181215	C4orf50	58.6954	-0.808413	0.00138271	0.0148148
ENSG00000159314	ARHGAP27	40.7783	-0.807275	0.00239507	0.0229205
ENSG00000198707	CEP290	636.113	-0.80684	9.09224e-07	3.25545e-05
ENSG00000143412	ANXA9	75.5619	-0.806463	1.74703e-07	7.78291e-06
ENSG00000055332	EIF2AK2	1392.53	-0.806337	2.88172e-16	8.77816e-14
ENSG00000185220	PGBD2	93.0019	-0.804708	1.90378e-05	0.000424491
ENSG00000167548	KMT2D	3467.65	-0.804163	0.00174941	0.0178754
ENSG00000178295	GEN1	202.289	-0.802533	0.000280226	0.00407078
ENSG00000174796	THAP6	177.713	-0.802293	3.86751e-05	0.000769614
ENSG00000232160	RAP2C-AS1	80.5152	-0.80213	0.000378706	0.00516062
ENSG00000247556	OIP5-AS1	2008.35	-0.801844	1.00765e-09	8.45405e-08
ENSG00000242588		24.9032	-0.801701	0.000251154	0.00370831
ENSG00000141431	ASXL3	526.395	-0.801406	2.02556e-09	1.57279e-07
ENSG00000102904	TSNAXIP1	33.4884	-0.800635	0.00347511	0.0309107
ENSG00000251615		84.4714	-0.80016	4.66398e-12	6.19777e-10
ENSG00000206077	ZDHHC11B	137.227	-0.799484	0.000355784	0.00491936
ENSG00000075407	ZNF37A	399.45	-0.799244	1.07502e-11	1.33034e-09
ENSG00000055609	KMT2C	2184.67	-0.798906	2.3391e-09	1.78637e-07
ENSG00000069493	CLEC2D	45.5744	-0.798265	0.00566839	0.0451828
ENSG00000198840	MT-ND3	8385.84	-0.797348	5.51787e-19	2.66473e-16
ENSG00000166573	GALR1	88.6834	-0.797161	9.24165e-06	0.000225455
ENSG00000173531	MST1	35.7337	-0.797112	5.94704e-05	0.00110357
ENSG00000262580		19.2533	-0.795967	0.000179803	0.00281208
ENSG00000187105	HEATR4	7.90092	-0.79537	0.000819902	0.00977955
ENSG00000179941	BBS10	499.169	-0.795196	0.0044052	0.0370846
ENSG00000167625	ZNF526	244.485	-0.794721	3.43935e-06	9.95602e-05
ENSG00000145012	LPP	1090.78	-0.794171	2.60351e-17	1.03099e-14
ENSG00000198455	ZXDB	224.684	-0.792633	1.60021e-07	7.2837e-06
ENSG00000072201	LNX1	42.9857	-0.792467	0.00566258	0.0451547
ENSG00000198315	ZKSCAN8	1009.93	-0.79242	4.16146e-12	5.64363e-10
ENSG00000180263	FGD6	186.408	-0.791935	2.25047e-07	9.81481e-06
ENSG00000102678	FGF9	143.638	-0.791762	3.77356e-05	0.000756239
ENSG00000260236		30.5279	-0.788573	0.000191609	0.00295933
ENSG00000115844	DLX2	235.593	-0.787393	1.24342e-06	4.21571e-05
ENSG00000182463	TSHZ2	144.709	-0.786001	1.18472e-07	5.57184e-06
ENSG00000137877	SPTBN5	26.018	-0.785816	0.000394529	0.0053322
ENSG00000133858	ZFC3H1	816.469	-0.784871	1.69441e-11	2.00894e-09
ENSG00000261534		233.048	-0.782886	0.000456885	0.00598302
ENSG00000269001		45.8671	-0.782128	4.19612e-06	0.000117848
ENSG00000173611	SCAI	153.77	-0.781118	1.93212e-05	0.00042936
ENSG00000174749	FAM241A	89.8316	-0.780896	0.000684196	0.00840394
ENSG00000206557	TRIM71	1106.59	-0.779876	7.02095e-13	1.13947e-10
ENSG00000182389	CACNB4	58.7555	-0.778577	8.56952e-05	0.00151497
ENSG00000260230	FRRS1L	348.412	-0.776334	2.37892e-14	5.11984e-12
ENSG00000141040	ZNF287	305.069	-0.775635	2.89013e-06	8.47771e-05
ENSG00000286158		32.432	-0.775032	1.93617e-05	0.000429778
ENSG00000215397	SCRT2	750.086	-0.774636	0.00153193	0.0160318
ENSG00000164841	TMEM74	151.736	-0.772768	0.00110888	0.0123695
ENSG00000185129	PURA	409.751	-0.771655	9.65412e-19	4.55123e-16
ENSG00000066279	ASPM	626.352	-0.768218	3.94601e-06	0.000112419
ENSG00000204611	ZNF616	384.116	-0.768023	3.81046e-05	0.000762092
ENSG00000133863	TEX15	61.0492	-0.767877	0.00180423	0.0183293
ENSG00000173889	PHC3	507.408	-0.767314	2.32684e-21	1.77198e-18
ENSG00000226564	FTH1P20	51.0151	-0.765194	0.00513221	0.0419042
ENSG00000278616	BEND3P3	61.466	-0.765015	0.0042234	0.0359361
ENSG00000171827	ZNF570	263.615	-0.762574	1.43403e-06	4.74812e-05
ENSG00000234616	JRK	598.78	-0.761914	3.75493e-10	3.52358e-08
ENSG00000256223	ZNF10	219.673	-0.761668	0.00333	0.0298749
ENSG00000230630	DNM3OS	18.1053	-0.759447	0.00434169	0.0367217
ENSG00000240445	FOXO3B	187.816	-0.758698	4.91933e-08	2.58362e-06
ENSG00000224616	RTCA-AS1	105.201	-0.75867	3.12801e-08	1.74956e-06
ENSG00000104343	UBE2W	488.263	-0.757204	0.0020888	0.0205762
ENSG00000176542	USF3	433.389	-0.756433	2.33188e-13	4.25177e-11
ENSG00000139289	PHLDA1	1952.22	-0.756227	1.2022e-11	1.46935e-09
ENSG00000273230		149.019	-0.755699	7.27398e-05	0.00131529
ENSG00000171451	DSEL	261.568	-0.755477	7.80539e-07	2.84093e-05
ENSG00000183496	MEX3B	496.634	-0.755255	0.000425154	0.00561204
ENSG00000148200	NR6A1	1073.02	-0.754502	1.34018e-06	4.47481e-05
ENSG00000145780	FEM1C	391.827	-0.753121	8.60933e-10	7.37943e-08
ENSG00000213918	DNASE1	457.542	-0.752499	4.30103e-06	0.000120453
ENSG00000206579	XKR4	814.727	-0.752437	2.70055e-18	1.24351e-15
ENSG00000108256	NUFIP2	2321.66	-0.75203	9.10851e-23	8.58802e-20
ENSG00000080603	SRCAP	227.22	-0.751891	0.00417728	0.0356781
ENSG00000197020	ZNF100	126.83	-0.749241	1.08149e-05	0.00026114
ENSG00000137496	IL18BP	115.636	-0.748961	6.93509e-06	0.00017718
ENSG00000159882	ZNF230	68.3225	-0.748147	0.00138456	0.0148212
ENSG00000228217	PNRC2P1	33.8157	-0.748024	0.000856755	0.0101579
ENSG00000167562	ZNF701	104.916	-0.747531	0.000492599	0.00636649
ENSG00000221909	FAM200A	205.79	-0.746197	8.38025e-07	3.03343e-05
ENSG00000260398		69.094	-0.746177	0.00108218	0.0121538
ENSG00000167766	ZNF83	306.466	-0.745321	0.000358073	0.00494373
ENSG00000175893	ZDHHC21	315.004	-0.743608	0.000113975	0.00191733
ENSG00000151233	GXYLT1	527.476	-0.743003	2.46691e-06	7.42323e-05
ENSG00000275004	ZNF280B	115.285	-0.742956	0.00109931	0.0122904
ENSG00000160352	ZNF714	318.276	-0.742381	2.15447e-06	6.65498e-05
ENSG00000196689	TRPV1	154.523	-0.7416	4.97416e-06	0.000136034
ENSG00000198346	ZNF813	126.771	-0.739535	0.00299597	0.0274377
ENSG00000177485	ZBTB33	661.736	-0.738401	9.12874e-06	0.000223423
ENSG00000158445	KCNB1	735.168	-0.735224	7.90013e-08	3.90081e-06
ENSG00000147036	LANCL3	186.21	-0.735144	2.53098e-06	7.56999e-05
ENSG00000101745	ANKRD12	977.639	-0.734818	1.65046e-06	5.32232e-05
ENSG00000177683	THAP5	341.213	-0.73428	0.000397239	0.00536151
ENSG00000260947		170.5	-0.733019	0.00103342	0.0116924
ENSG00000145451	GLRA3	53.1303	-0.731908	0.000344761	0.00482082
ENSG00000279059		95.8056	-0.731024	0.000767176	0.00923734
ENSG00000143469	SYT14	270.558	-0.730661	1.38979e-06	4.60934e-05
ENSG00000196214	ZNF766	419.929	-0.73063	3.97267e-05	0.000788164
ENSG00000197841	ZNF181	352.871	-0.730468	0.00325072	0.0292564
ENSG00000172840	PDP2	250.411	-0.729168	1.58893e-09	1.26858e-07
ENSG00000127081	ZNF484	177.551	-0.728794	8.67205e-06	0.000214365
ENSG00000177842	ZNF620	139.338	-0.728467	0.0016199	0.0167545
ENSG00000144674	GOLGA4	2126.51	-0.727318	1.56587e-10	1.60644e-08
ENSG00000138764	CCNG2	1114.72	-0.727056	5.43986e-06	0.000144189
ENSG00000188185	LINC00265	128.338	-0.726925	0.00188771	0.0189922
ENSG00000112308	C6orf62	1504.41	-0.726118	4.704e-06	0.000130083
ENSG00000189180	ZNF33A	461.609	-0.725862	5.60107e-10	5.01815e-08
ENSG00000128923	MINDY2	868.125	-0.725749	1.55521e-06	5.08139e-05
ENSG00000110318	CEP126	182.058	-0.725741	2.87865e-08	1.62849e-06
ENSG00000272604		18.4748	-0.72528	0.00139089	0.0148621
ENSG00000196172	ZNF681	137.82	-0.723467	0.00101794	0.0115702
ENSG00000171016	PYGO1	281.442	-0.723284	1.60994e-08	9.84443e-07
ENSG00000261824	LINC00662	439.337	-0.72318	0.000659091	0.00815116
ENSG00000247934		93.2479	-0.723068	0.00093077	0.0107773
ENSG00000146757	ZNF92	243.136	-0.722836	3.9458e-07	1.58794e-05
ENSG00000267023	LRRC37A16P	163.952	-0.722558	0.000469536	0.00611633
ENSG00000179240	GVQW3	444.585	-0.722074	1.61077e-12	2.36246e-10
ENSG00000114739	ACVR2B	1669.6	-0.722009	6.0033e-15	1.52391e-12
ENSG00000133739	LRRCC1	277.176	-0.72047	0.00547837	0.0440226
ENSG00000235903	CPB2-AS1	150.619	-0.719138	3.76734e-06	0.000107638
ENSG00000139618	BRCA2	140.226	-0.718294	0.00312056	0.0283168
ENSG00000227124	ZNF717	96.2694	-0.717361	0.000469432	0.00611633
ENSG00000274602	PI4KAP1	37.1025	-0.717198	8.5323e-05	0.00150974
ENSG00000196110	ZNF699	95.8738	-0.717058	0.00321463	0.0289712
ENSG00000120738	EGR1	1070.72	-0.716029	1.91686e-10	1.88825e-08
ENSG00000268912		34.0104	-0.715842	0.00184803	0.0186498
ENSG00000129566	TEP1	298.166	-0.714734	7.86036e-14	1.6212e-11
ENSG00000234284	ZNF879	92.4941	-0.714396	0.000718744	0.00874685
ENSG00000197063	MAFG	748.971	-0.713257	1.16807e-07	5.50661e-06
ENSG00000258636		53.5713	-0.712118	0.00183944	0.0186011
ENSG00000186017	ZNF566	180.579	-0.711494	1.73281e-07	7.74482e-06
ENSG00000146830	GIGYF1	522.306	-0.710459	7.94256e-06	0.00020008
ENSG00000141232	TOB1	328.373	-0.708854	5.31092e-06	0.000142278
ENSG00000165512	ZNF22	298.759	-0.708632	0.00555583	0.0444467
ENSG00000267904		14.6572	-0.708598	0.000372944	0.00509965
ENSG00000203727	SAMD5	342.528	-0.708236	3.65068e-11	4.06087e-09
ENSG00000196458	ZNF605	725.707	-0.708024	2.46192e-08	1.41703e-06
ENSG00000174718	RESF1	607.147	-0.707921	0.00177393	0.0180771
ENSG00000206384	COL6A6	214.492	-0.706457	0.000294997	0.0042387
ENSG00000157680	DGKI	1167.86	-0.706149	3.14144e-20	1.88486e-17
ENSG00000276855		98.697	-0.704955	0.00285181	0.0263736
ENSG00000151006	PRSS53	10.9714	-0.704079	0.000469177	0.00611633
ENSG00000250091	DNAH10OS	177.132	-0.702857	9.72909e-06	0.000235784
ENSG00000099954	CECR2	1479.13	-0.702266	3.96562e-06	0.000112653
ENSG00000152402	GUCY1A2	383.715	-0.701756	7.42589e-09	5.00111e-07
ENSG00000168386	FILIP1L	634.316	-0.701276	0.000177469	0.00278438
ENSG00000173276	ZBTB21	405.38	-0.701241	4.1727e-06	0.000117357
ENSG00000197566	ZNF624	216.926	-0.700425	0.000618639	0.00772811
ENSG00000187792	ZNF70	157.744	-0.69991	2.12362e-06	6.56994e-05
ENSG00000104967	NOVA2	1340.37	-0.699263	1.5765e-06	5.12558e-05
ENSG00000196152	ZNF79	136.273	-0.699192	8.14402e-06	0.00020335
ENSG00000151835	SACS	3216.31	-0.698204	4.25044e-06	0.000119205
ENSG00000276445		15.5183	-0.698164	0.000886695	0.0104193
ENSG00000162992	NEUROD1	983.547	-0.697195	0.00109792	0.0122818
ENSG00000212127	TAS2R14	15.6412	-0.696849	0.0038873	0.0337138
ENSG00000234072		142.852	-0.696618	0.00390311	0.0337916
ENSG00000145375	SPATA5	162.73	-0.696324	2.34574e-09	1.78637e-07
ENSG00000111860	CEP85L	1632.13	-0.69608	5.61133e-07	2.13662e-05
ENSG00000285918		232.198	-0.695674	1.18556e-05	0.000283163
ENSG00000196632	WNK3	279.729	-0.69521	4.39222e-07	1.7221e-05
ENSG00000169359	SLC33A1	135.224	-0.694627	0.000391269	0.00530262
ENSG00000171962	DRC3	115.739	-0.694604	2.85683e-05	0.000600795
ENSG00000165997	ARL5B	1102.96	-0.693786	0.0054686	0.0440063
ENSG00000273033	LINC02035	110.095	-0.692921	0.0041889	0.035704
ENSG00000279453		137.145	-0.692189	0.000706695	0.00864806
ENSG00000213062		165.49	-0.691287	0.00017477	0.00275513
ENSG00000196693	ZNF33B	807.575	-0.690609	1.32883e-10	1.38478e-08
ENSG00000255455		198.76	-0.689896	2.97858e-06	8.72425e-05
ENSG00000107864	CPEB3	210.984	-0.689445	1.69567e-06	5.42394e-05
ENSG00000129646	QRICH2	195.559	-0.689233	1.42831e-05	0.00033193
ENSG00000277053	GTF2IP1	66.734	-0.688681	0.00147305	0.0155223
ENSG00000179841	AKAP5	59.5468	-0.687875	4.45369e-05	0.000868799
ENSG00000196981	WDR5B	178.518	-0.687452	0.00144637	0.0153227
ENSG00000133687	TMTC1	403.711	-0.687215	2.32708e-05	0.000503016
ENSG00000187678	SPRY4	3207.34	-0.685278	4.33254e-08	2.30912e-06
ENSG00000273142	LINC02604	74.2692	-0.685182	0.000297271	0.00426829
ENSG00000180998	GPR137C	145.141	-0.684774	0.00198402	0.0197306
ENSG00000215790	SLC35E2A	190.093	-0.684457	1.08193e-06	3.73861e-05
ENSG00000260917		395.533	-0.6833	2.946e-05	0.000615953
ENSG00000278768	BACE1-AS	192.464	-0.683295	4.60858e-12	6.16553e-10
ENSG00000188647	PTAR1	765.529	-0.682574	3.42206e-07	1.40866e-05
ENSG00000221978	CCNL2	924.868	-0.681849	1.59016e-10	1.62294e-08
ENSG00000146373	RNF217	208.24	-0.681816	2.5839e-08	1.47907e-06
ENSG00000162980	ARL5A	359.187	-0.680997	0.00079726	0.00954975
ENSG00000136158	SPRY2	1878.61	-0.680942	3.58958e-06	0.000103606
ENSG00000251562	MALAT1	986.451	-0.67972	5.91695e-07	2.23154e-05
ENSG00000236144	TMEM147-AS1	233.851	-0.679486	8.50634e-07	3.07063e-05
ENSG00000181896	ZNF101	108.205	-0.679066	0.00102046	0.0115789
ENSG00000178662	CSRNP3	929.733	-0.67879	5.57548e-10	5.01793e-08
ENSG00000171466	ZNF562	337.062	-0.678479	1.97121e-12	2.82826e-10
ENSG00000149212	SESN3	4809.98	-0.67838	1.04031e-06	3.6137e-05
ENSG00000151914	DST	12871.6	-0.678187	6.10759e-07	2.29469e-05
ENSG00000144642	RBMS3	1048.1	-0.677419	3.10205e-11	3.4898e-09
ENSG00000168612	ZSWIM1	171.759	-0.674836	0.000105187	0.00179235
ENSG00000166704	ZNF606	449.772	-0.674162	0.00200344	0.0198614
ENSG00000273247	RAB33B-AS1	74.281	-0.673461	0.00102465	0.0116009
ENSG00000198464	ZNF480	501.409	-0.672922	1.00067e-06	3.50676e-05
ENSG00000214021	TTLL3	71.9794	-0.672775	4.17661e-08	2.2472e-06
ENSG00000164938	TP53INP1	781.564	-0.67253	5.04623e-08	2.62245e-06
ENSG00000160323	ADAMTS13	93.8789	-0.672215	3.48802e-05	0.000714197
ENSG00000213468	FIRRE	147.876	-0.671993	6.70406e-08	3.3949e-06
ENSG00000277954		723.617	-0.671361	7.19969e-13	1.15897e-10
ENSG00000205765	C5orf51	1098.98	-0.669977	0.000516362	0.00663033
ENSG00000205189	ZBTB10	882.4	-0.669693	0.000412846	0.00549612
ENSG00000245498		99.4582	-0.669661	0.00219065	0.0213547
ENSG00000287707		10.1458	-0.669082	0.0024925	0.0236681
ENSG00000175073	VCPIP1	457.042	-0.667997	2.05388e-08	1.2249e-06
ENSG00000181744	DIPK2A	259.348	-0.667024	5.37986e-06	0.000143179
ENSG00000198146	ZNF770	855.301	-0.666613	0.00280777	0.0260149
ENSG00000138685	FGF2	76.1473	-0.666204	0.000987594	0.01129
ENSG00000160271	RALGDS	391.858	-0.662826	0.000292102	0.00420627
ENSG00000169213	RAB3B	1947.3	-0.660938	1.38098e-08	8.76389e-07
ENSG00000197779	ZNF81	345.24	-0.659884	1.73902e-09	1.38283e-07
ENSG00000170500	LONRF2	1181.53	-0.659577	4.28051e-07	1.6917e-05
ENSG00000197603	CPLANE1	825.414	-0.659537	8.10076e-06	0.000202775
ENSG00000165813	CCDC186	421.755	-0.658784	0.00116999	0.0128986
ENSG00000232098		128.795	-0.657418	0.000197793	0.00304024
ENSG00000009413	REV3L	1210.47	-0.657413	2.85366e-10	2.72959e-08
ENSG00000243970	PPIEL	57.4638	-0.655346	0.00595764	0.047034
ENSG00000198093	ZNF649	276.607	-0.655202	1.08095e-08	7.06361e-07
ENSG00000198626	RYR2	137.075	-0.654719	8.11723e-05	0.00144924
ENSG00000183340	JRKL	336.431	-0.654427	0.00138555	0.0148212
ENSG00000091009	RBM27	296.781	-0.652939	0.000724257	0.00880313
ENSG00000197978	GOLGA6L9	34.4681	-0.652888	3.60222e-05	0.000734541
ENSG00000164742	ADCY1	1491.6	-0.652661	0.00114734	0.0127054
ENSG00000254995	STX16-NPEPL1	7.25429	-0.651317	0.000399337	0.00537517
ENSG00000176593		317.886	-0.65076	1.88399e-09	1.48618e-07
ENSG00000188177	ZC3H6	253.891	-0.650452	8.51401e-07	3.07063e-05
ENSG00000164663	USP49	304.849	-0.650277	5.38694e-08	2.76325e-06
ENSG00000178951	ZBTB7A	433.083	-0.648884	0.00391563	0.0338664
ENSG00000125430	HS3ST3B1	328.179	-0.648881	2.13061e-14	4.63583e-12
ENSG00000111052	LIN7A	593.922	-0.648276	0.000164012	0.00261496
ENSG00000228327		23.4841	-0.647938	9.2862e-07	3.30696e-05
ENSG00000116747	RO60	790.803	-0.647415	6.36761e-06	0.00016455
ENSG00000244165	P2RY11	130.48	-0.647283	0.000198661	0.00304368
ENSG00000088888	MAVS	2110.7	-0.646931	3.82411e-07	1.54841e-05
ENSG00000146592	CREB5	1368.25	-0.642436	8.76657e-18	3.69315e-15
ENSG00000169914	OTUD3	319.925	-0.641571	1.12777e-07	5.34209e-06
ENSG00000054654	SYNE2	1308.6	-0.641181	9.78113e-05	0.00168699
ENSG00000174804	FZD4	119.792	-0.64061	0.00258422	0.0243887
ENSG00000168264	IRF2BP2	1459.36	-0.639375	1.33888e-09	1.08857e-07
ENSG00000215424	MCM3AP-AS1	86.7023	-0.638203	0.000664174	0.0082089
ENSG00000112379	ARFGEF3	1068.66	-0.63713	5.00799e-05	0.000959905
ENSG00000213463	SYNJ2BP	949.901	-0.636517	1.9045e-08	1.1427e-06
ENSG00000204131	NHSL2	224.301	-0.636225	5.88978e-10	5.25305e-08
ENSG00000006432	MAP3K9	542.281	-0.635692	0.00212178	0.0208079
ENSG00000169446	MMGT1	1195.05	-0.635492	0.00492728	0.0406064
ENSG00000230312	SLC25A53P1	5.17325	-0.634927	0.00505007	0.041353
ENSG00000167615	LENG8	1027.61	-0.634209	0.000122154	0.00203762
ENSG00000145990	GFOD1	292.597	-0.633503	6.12435e-05	0.00112907
ENSG00000163728	TTC14	357.74	-0.631764	3.73709e-05	0.000751176
ENSG00000186130	ZBTB6	233.934	-0.631469	0.000611859	0.00766275
ENSG00000170191	NANP	132.002	-0.631207	0.00381153	0.0331875
ENSG00000101695	RNF125	446.161	-0.630409	9.6383e-12	1.21356e-09
ENSG00000088340	FER1L4	7.08758	-0.629959	0.00219156	0.0213547
ENSG00000149639	SOGA1	3775.26	-0.629676	0.00111634	0.0124235
ENSG00000286964		33.4349	-0.628979	0.00256493	0.0242645
ENSG00000158711	ELK4	378.041	-0.626674	4.48351e-14	9.44398e-12
ENSG00000130818	ZNF426	452.807	-0.626316	9.72836e-13	1.54097e-10
ENSG00000223768	LINC00205	2028.35	-0.625742	4.17529e-05	0.000824234
ENSG00000136367	ZFHX2	501.884	-0.625681	0.00228613	0.022027
ENSG00000173281	PPP1R3B	224.37	-0.625197	0.000208456	0.00317494
ENSG00000183808	RBM12B	543.478	-0.625095	5.06732e-07	1.95581e-05
ENSG00000185561	TLCD2	50.3286	-0.623366	0.00479116	0.039759
ENSG00000250305	TRMT9B	229.1	-0.623248	5.74516e-07	2.18338e-05
ENSG00000180667	YOD1	293.367	-0.623118	0.00166801	0.0171835
ENSG00000115665	SLC5A7	109.296	-0.62248	1.80442e-05	0.000404158
ENSG00000177426	TGIF1	530.852	-0.622445	1.55169e-12	2.29279e-10
ENSG00000168702	LRP1B	533.984	-0.622287	1.47915e-06	4.88119e-05
ENSG00000239883	PARGP1	31.9562	-0.621192	0.00163593	0.0168969
ENSG00000076554	TPD52	1063.79	-0.620396	0.00439277	0.0369957
ENSG00000028277	POU2F2	358.444	-0.619974	0.00493373	0.0406355
ENSG00000146676	PURB	1026.68	-0.619412	5.14328e-06	0.000139604
ENSG00000118922	KLF12	1046.05	-0.618799	2.13846e-07	9.36761e-06
ENSG00000169871	TRIM56	410.335	-0.618001	3.19814e-07	1.33312e-05
ENSG00000153814	JAZF1	384.371	-0.6176	4.83983e-05	0.00093128
ENSG00000188227	ZNF793	258.098	-0.61758	1.41218e-07	6.50259e-06
ENSG00000162702	ZNF281	1035.68	-0.617058	6.07657e-12	7.91553e-10
ENSG00000197774	EME2	132.382	-0.616668	0.00214311	0.0209756
ENSG00000275038		253.611	-0.615037	0.00167026	0.0171977
ENSG00000072133	RPS6KA6	249.08	-0.612573	0.00133617	0.0144097
ENSG00000159409	CELF3	1458.8	-0.61251	0.00203425	0.020129
ENSG00000107890	ANKRD26	287.091	-0.612376	0.000113965	0.00191733
ENSG00000172260	NEGR1	339.184	-0.611344	0.00291165	0.0267769
ENSG00000143878	RHOB	3603.38	-0.610605	0.00101088	0.0114965
ENSG00000130856	ZNF236	328.026	-0.610076	2.1113e-08	1.25161e-06
ENSG00000186479	RGS7BP	126.753	-0.608705	0.0042399	0.036061
ENSG00000088179	PTPN4	336.831	-0.608226	5.0877e-06	0.000138565
ENSG00000163590	PPM1L	1499.01	-0.60775	1.6883e-08	1.02228e-06
ENSG00000174501	ANKRD36C	47.7098	-0.607151	0.000829753	0.0098792
ENSG00000238083	LRRC37A2	63.7657	-0.605334	0.00413408	0.0354196
ENSG00000168772	CXXC4	497.003	-0.604868	1.79426e-05	0.000402336
ENSG00000133624	ZNF767P	85.1575	-0.602889	1.03056e-06	3.59878e-05
ENSG00000143190	POU2F1	806.054	-0.602659	7.10689e-08	3.56244e-06
ENSG00000167637	ZNF283	141.451	-0.60237	0.000393809	0.00532611
ENSG00000130772	MED18	214.448	-0.602308	5.44824e-07	2.08601e-05
ENSG00000223960	CHROMR	207.12	-0.601911	0.000311821	0.00443858
ENSG00000176641	RNF152	267.572	-0.60053	0.000179093	0.00280542
ENSG00000143079	CTTNBP2NL	1155.33	-0.600441	2.07635e-16	6.63092e-14
ENSG00000080345	RIF1	1400.56	-0.600353	0.00194228	0.0194228
ENSG00000234456	MAGI2-AS3	1030.17	-0.600234	1.33703e-05	0.000314035
ENSG00000225031	EIF4BP7	238.521	-0.599832	0.000720805	0.00876655
ENSG00000197016	ZNF470	207.19	-0.599789	7.9551e-06	0.000200141
ENSG00000083812	ZNF324	358.775	-0.599774	0.000212342	0.00322174
ENSG00000162630	B3GALT2	646.297	-0.599505	0.00273275	0.0254747
ENSG00000180660	MAB21L1	336.394	-0.598745	0.000170133	0.00269275
ENSG00000197128	ZNF772	442.422	-0.598255	0.000487967	0.00631886
ENSG00000269737		7.45343	-0.597451	0.0056477	0.0450542
ENSG00000215114	UBXN2B	1269.96	-0.59736	5.32796e-07	2.04842e-05
ENSG00000214193	SH3D21	249.424	-0.597282	0.00191577	0.0192062
ENSG00000089682	RBM41	217.502	-0.596937	2.35503e-08	1.3796e-06
ENSG00000059728	MXD1	315.222	-0.596416	1.16188e-08	7.46922e-07
ENSG00000169951	ZNF764	179.942	-0.596199	0.0029899	0.0274074
ENSG00000160062	ZBTB8A	97.9906	-0.594863	0.000123418	0.00205179
ENSG00000196597	ZNF782	124.759	-0.594826	5.28726e-06	0.000142046
ENSG00000288066		105.79	-0.594638	5.90049e-06	0.000153723
ENSG00000180626	ZNF594	189.362	-0.593886	0.000454588	0.00595688
ENSG00000197969	VPS13A	646.975	-0.593744	0.00200921	0.0198912
ENSG00000275131	PDE4DIPP2	218.446	-0.593548	0.000109897	0.00185979
ENSG00000137504	CREBZF	365.335	-0.593027	4.31921e-05	0.000845846
ENSG00000259291	ZNF710-AS1	65.4096	-0.592991	0.00632285	0.0493856
ENSG00000188725	SMIM15	685.154	-0.592198	0.00418407	0.0356781
ENSG00000113971	NPHP3	101.495	-0.591336	0.000481373	0.00624996
ENSG00000111788		38.5699	-0.590588	0.000394966	0.00533446
ENSG00000139977	NAA30	589.513	-0.590441	0.0031174	0.028314
ENSG00000173157	ADAMTS20	51.9772	-0.589954	0.000102719	0.00175938
ENSG00000171163	ZNF692	127.558	-0.589835	1.64844e-05	0.000376028
ENSG00000160131	VMA21	670.793	-0.58959	0.00143136	0.0151876
ENSG00000251136		158.481	-0.589416	0.00154229	0.0161062
ENSG00000128872	TMOD2	4335.29	-0.589236	2.8273e-14	6.01941e-12
ENSG00000081386	ZNF510	506.392	-0.589037	5.98664e-05	0.00110988
ENSG00000260804	LINC01963	843.797	-0.588885	5.8245e-07	2.20086e-05
ENSG00000146006	LRRTM2	761.779	-0.588722	0.000242163	0.00358895
ENSG00000110876	SELPLG	151.998	-0.588078	0.00591335	0.0467216
ENSG00000203867	RBM20	270.011	-0.58742	0.00111686	0.0124235
ENSG00000197024	ZNF398	400.629	-0.587285	6.01131e-11	6.57591e-09
ENSG00000160145	KALRN	2434.73	-0.586596	0.000174075	0.00274636
ENSG00000131002	TXLNGY	361.866	-0.586486	3.15378e-05	0.000653873
ENSG00000197608	ZNF841	192.825	-0.585611	4.96256e-06	0.000135904
ENSG00000196295	GARS1-DT	373.256	-0.584653	8.88809e-07	3.19971e-05
ENSG00000162878	PKDCC	619.769	-0.584166	1.47577e-08	9.25085e-07
ENSG00000177511	ST8SIA3	820.028	-0.583736	0.000401543	0.00539752
ENSG00000176055	MBLAC2	355.662	-0.582982	0.000113716	0.00191623
ENSG00000279348		390.161	-0.582882	2.66076e-05	0.000564059
ENSG00000184156	KCNQ3	232.351	-0.58186	3.62221e-05	0.000737857
ENSG00000233237	LINC00472	63.4614	-0.581038	0.000120425	0.00201386
ENSG00000280798	LINC00294	303.283	-0.580704	3.22968e-09	2.35102e-07
ENSG00000180592	SKIDA1	343.666	-0.580107	1.51335e-08	9.33466e-07
ENSG00000108733	PEX12	156.611	-0.579845	0.00210769	0.0207211
ENSG00000203685	STUM	966.531	-0.578567	0.00280527	0.0260039
ENSG00000184635	ZNF93	181.853	-0.577571	0.00532094	0.0430546
ENSG00000182318	ZSCAN22	131.129	-0.576514	7.58953e-05	0.00136487
ENSG00000110888	CAPRIN2	434.626	-0.575778	1.76398e-08	1.06484e-06
ENSG00000164916	FOXK1	872.802	-0.575195	0.00436386	0.0368162
ENSG00000151893	CACUL1	934.098	-0.575097	4.68304e-09	3.26493e-07
ENSG00000129317	PUS7L	343.202	-0.574901	8.00047e-06	0.000200658
ENSG00000183960	KCNH8	108.274	-0.574011	0.000166225	0.00263934
ENSG00000154114	TBCEL	449.827	-0.573383	0.00304895	0.0278071
ENSG00000105810	CDK6	2729.61	-0.572562	2.26466e-10	2.20888e-08
ENSG00000182050	MGAT4C	178.43	-0.572274	0.0053362	0.0431428
ENSG00000123411	IKZF4	550.808	-0.572095	5.52824e-06	0.000145751
ENSG00000060749	QSER1	1660.22	-0.568741	7.23872e-07	2.65791e-05
ENSG00000119231	SENP5	779.67	-0.568432	6.41846e-10	5.64825e-08
ENSG00000238058		91.1999	-0.567982	0.000108006	0.00183406
ENSG00000177692	DNAJC28	47.0839	-0.567929	0.0044312	0.0372718
ENSG00000143669	LYST	658.896	-0.567918	1.29529e-06	4.37658e-05
ENSG00000197121	PGAP1	1465.88	-0.566369	0.0038382	0.0333756
ENSG00000164309	CMYA5	33.254	-0.564803	0.0048245	0.0399582
ENSG00000080854	IGSF9B	5838.66	-0.564404	0.00396597	0.0342424
ENSG00000144406	UNC80	488.18	-0.563884	1.33009e-05	0.000312776
ENSG00000134897	BIVM	316.409	-0.563283	8.19798e-05	0.00146103
ENSG00000225465	RFPL1S	253.388	-0.563172	0.000293822	0.00422796
ENSG00000118971	CCND2	1971.24	-0.561757	3.97538e-06	0.000112769
ENSG00000134107	BHLHE40	350.606	-0.560665	0.00313078	0.0283705
ENSG00000196092	PAX5	285.774	-0.560617	0.000303391	0.00434356
ENSG00000078237	TIGAR	196.892	-0.56055	3.58374e-05	0.000731525
ENSG00000184898	RBM43	165.73	-0.560185	6.3677e-06	0.00016455
ENSG00000152242	C18orf25	370.42	-0.558878	2.50074e-11	2.89559e-09
ENSG00000152439	ZNF773	140.105	-0.558097	5.1708e-06	0.000139851
ENSG00000067992	PDK3	677.719	-0.558035	3.87155e-07	1.56442e-05
ENSG00000258441	LINC00641	2456.3	-0.557593	5.29726e-10	4.81127e-08
ENSG00000197619	ZNF615	182.041	-0.557455	9.36743e-06	0.000227856
ENSG00000003402	CFLAR	1360.36	-0.557307	1.05682e-12	1.66072e-10
ENSG00000185736	ADARB2	135.569	-0.557029	0.00226089	0.0218369
ENSG00000180190	TDRP	180.705	-0.556669	6.5654e-05	0.00120254
ENSG00000183161	FANCF	279.903	-0.556261	0.000144596	0.00234288
ENSG00000267632		8.48727	-0.555783	0.00465658	0.0388867
ENSG00000145734	BDP1	1230.33	-0.554902	3.6665e-05	0.000744581
ENSG00000155008	APOOL	543.222	-0.554794	2.95947e-09	2.1865e-07
ENSG00000203930	LINC00632	192.218	-0.55476	0.000176296	0.00277037
ENSG00000187068	C3orf70	1071.84	-0.55457	1.30649e-07	6.08672e-06
ENSG00000203668	CHML	894.143	-0.553923	0.00206997	0.0204518
ENSG00000170396	ZNF804A	638.706	-0.552888	0.00174962	0.0178754
ENSG00000268471	MIR4453HG	151.52	-0.552664	0.000894222	0.0104643
ENSG00000104936	DMPK	537.56	-0.550918	9.35619e-05	0.00163218
ENSG00000133657	ATP13A3	1204.92	-0.550243	5.74238e-05	0.00107772
ENSG00000260032	NORAD	7059.09	-0.548777	6.21293e-23	6.1508e-20
ENSG00000163607	GTPBP8	247.354	-0.548571	0.00117163	0.0129095
ENSG00000198265	HELZ	1389.12	-0.547213	5.11358e-08	2.63669e-06
ENSG00000177788		181.092	-0.546755	0.00121412	0.0132815
ENSG00000156735	BAG4	403.183	-0.546737	0.00126527	0.0137198
ENSG00000177125	ZBTB34	636.167	-0.545005	8.61268e-08	4.21064e-06
ENSG00000170871	KIAA0232	1933.12	-0.543449	1.92462e-11	2.24162e-09
ENSG00000179909	ZNF154	562.65	-0.543037	6.84293e-09	4.64007e-07
ENSG00000244879	GABPB1-AS1	267.075	-0.542876	3.63933e-05	0.000740583
ENSG00000167555	ZNF528	245.525	-0.54238	0.00178047	0.0181344
ENSG00000198142	SOWAHC	300.728	-0.541743	0.000714312	0.00871435
ENSG00000188994	ZNF292	1247.7	-0.539695	0.000518319	0.00665114
ENSG00000128881	TTBK2	1256.78	-0.539598	1.9459e-09	1.52346e-07
ENSG00000184949	FAM227A	73.9003	-0.538977	3.11404e-07	1.30632e-05
ENSG00000176928	GCNT4	499.34	-0.538498	0.00621871	0.0487554
ENSG00000170100	ZNF778	1007.36	-0.537895	1.69864e-06	5.42468e-05
ENSG00000167378	IRGQ	1545.52	-0.537599	8.14426e-06	0.00020335
ENSG00000089916	GPATCH2L	1699.41	-0.537309	6.61078e-15	1.63617e-12
ENSG00000126804	ZBTB1	758.926	-0.537278	0.00353817	0.0313589
ENSG00000261786		51.2453	-0.537038	0.00384517	0.0334069
ENSG00000168172	HOOK3	918.692	-0.534324	3.07925e-07	1.29721e-05
ENSG00000138778	CENPE	688.447	-0.533359	5.33598e-06	0.000142581
ENSG00000265817	FSBP	131.609	-0.532149	0.000644681	0.00802306
ENSG00000009694	TENM1	326.009	-0.531313	1.75339e-05	0.000396418
ENSG00000156103	MMP16	2092.85	-0.52986	0.000289768	0.00417874
ENSG00000165288	BRWD3	603.064	-0.52827	1.61771e-08	9.85558e-07
ENSG00000142166	IFNAR1	1350.38	-0.527526	2.5257e-05	0.000540052
ENSG00000118557	PMFBP1	72.3033	-0.526037	0.00180069	0.0183027
ENSG00000253276	CCDC71L	204.982	-0.525956	0.00393436	0.0340027
ENSG00000182263	FIGN	1042.28	-0.525912	3.49642e-10	3.29663e-08
ENSG00000124788	ATXN1	922.548	-0.525405	1.35316e-09	1.09358e-07
ENSG00000260903	XKR7	3007.05	-0.525369	0.00287073	0.0264867
ENSG00000149231	CCDC82	1034.48	-0.525033	0.00570878	0.0453769
ENSG00000176371	ZSCAN2	339.142	-0.525019	1.25888e-05	0.000298514
ENSG00000122417	ODF2L	489.582	-0.524247	0.0025984	0.0244992
ENSG00000250320	EDIL3-DT	161.861	-0.524171	0.00019823	0.00304024
ENSG00000259203		269.026	-0.524015	0.00507261	0.041486
ENSG00000129472	RAB2B	1243.69	-0.523629	1.61784e-10	1.64273e-08
ENSG00000179406	LINC00174	59.3419	-0.52289	2.3561e-05	0.000508733
ENSG00000131263	RLIM	1788.27	-0.522512	9.87122e-05	0.00169957
ENSG00000115977	AAK1	1835.7	-0.522224	2.43151e-08	1.41075e-06
ENSG00000163171	CDC42EP3	1217.56	-0.522197	1.44496e-08	9.11152e-07
ENSG00000247679		48.639	-0.521316	0.000667467	0.00824444
ENSG00000282164	PEG13	432.305	-0.520944	6.1977e-05	0.00113941
ENSG00000116539	ASH1L	1594.14	-0.519766	2.68062e-06	7.94556e-05
ENSG00000100077	GRK3	500.076	-0.519313	1.62102e-06	5.25304e-05
ENSG00000058063	ATP11B	1143.57	-0.518674	5.38006e-06	0.000143179
ENSG00000115355	CCDC88A	2715.26	-0.517645	1.08385e-05	0.000261392
ENSG00000126001	CEP250	976.973	-0.516771	0.000217905	0.00328466
ENSG00000151067	CACNA1C	407.729	-0.516093	0.00487757	0.0402904
ENSG00000090615	GOLGA3	1750.32	-0.515972	1.73589e-05	0.000393707
ENSG00000165566	AMER2	202.715	-0.51589	4.15744e-07	1.65629e-05
ENSG00000076770	MBNL3	181.371	-0.515449	0.00486367	0.0402091
ENSG00000181904	C5orf24	1783.91	-0.515184	0.000160022	0.00256284
ENSG00000196312	MFSD14C	389.7	-0.514949	7.24886e-07	2.65791e-05
ENSG00000247626	MARS2	181.968	-0.514697	0.00609919	0.0479794
ENSG00000157106	SMG1	2367.26	-0.514613	1.83057e-06	5.76236e-05
ENSG00000178385	PLEKHM3	864.536	-0.513982	3.8328e-05	0.000764547
ENSG00000204514	ZNF814	253.411	-0.513738	1.44054e-10	1.49333e-08
ENSG00000118482	PHF3	1715.28	-0.513126	3.44412e-08	1.90485e-06
ENSG00000177301	KCNA2	2554.1	-0.513003	4.06468e-06	0.000114808
ENSG00000119729	RHOQ	976.887	-0.51264	0.00226078	0.0218369
ENSG00000172795	DCP2	751.415	-0.511899	0.00194084	0.0194182
ENSG00000143315	PIGM	589.35	-0.511148	0.00136801	0.0146811
ENSG00000143507	DUSP10	244.272	-0.510188	0.000157645	0.00253152
ENSG00000175322	ZNF519	119.683	-0.509971	0.000400939	0.00539307
ENSG00000169860	P2RY1	376.714	-0.508796	0.00191254	0.0191836
ENSG00000158805	ZNF276	181.294	-0.50793	0.000348253	0.00485251
ENSG00000164219	PGGT1B	494.677	-0.507505	2.317e-05	0.000501383
ENSG00000264522	OTUD7B	484.487	-0.507133	8.00547e-05	0.00143187
ENSG00000113658	SMAD5	1169.96	-0.506957	5.07211e-06	0.00013833
ENSG00000187607	ZNF286A	372.884	-0.506602	0.00447849	0.0375897
ENSG00000166822	TMEM170A	363.054	-0.505943	0.0018095	0.018364
ENSG00000174282	ZBTB4	1410.88	-0.505251	0.000716358	0.00872318
ENSG00000261167		111.811	-0.505224	0.00289638	0.0266704
ENSG00000178171	AMER3	323.601	-0.505098	0.00366672	0.0321385
ENSG00000119283	TRIM67	1860.64	-0.504903	0.00545743	0.0439614
ENSG00000227953	LINC01341	40.6406	-0.504876	0.00287295	0.0264949
ENSG00000198429	ZNF69	144.918	-0.50447	9.89509e-07	3.49239e-05
ENSG00000184465	WDR27	326.802	-0.504372	2.46951e-07	1.06994e-05
ENSG00000066427	ATXN3	320.764	-0.504147	0.00340795	0.030375
ENSG00000115137	DNAJC27	157.159	-0.503797	0.0023919	0.0229123
ENSG00000122483	CCDC18	138.817	-0.503552	0.000932727	0.0107937
ENSG00000137571	SLCO5A1	383.05	-0.501892	0.000141241	0.0022998
ENSG00000166189	HPS6	418.334	-0.501319	0.00155039	0.0161482
ENSG00000132801	ZSWIM3	161.032	-0.500934	0.000359036	0.00494705
ENSG00000203761	MSTO2P	47.4214	-0.500587	0.00125822	0.0136583
ENSG00000137502	RAB30	819.212	-0.500527	0.000465578	0.00608208
ENSG00000168806	LCMT2	308.011	-0.500414	0.00641103	0.0499102
ENSG00000166833	NAV2	2470.55	-0.499575	0.00516319	0.0420704
ENSG00000180979	LRRC57	448.799	-0.499351	5.26153e-05	0.000998833
ENSG00000242615		32.3967	-0.499341	0.00402249	0.0346284
ENSG00000152932	RAB3C	1253.67	-0.499206	0.000587146	0.00739065
ENSG00000235437	LINC01278	1245.59	-0.497138	5.12355e-05	0.000977325
ENSG00000064393	HIPK2	3679.48	-0.497116	0.00426153	0.036187
ENSG00000131018	SYNE1	1791.08	-0.496908	0.00242108	0.0231023
ENSG00000184992	BRI3BP	252.867	-0.496221	0.000560763	0.00711282
ENSG00000172201	ID4	1358.01	-0.495641	0.00400285	0.0344743
ENSG00000005379	TSPOAP1	250.755	-0.495163	0.00070269	0.00860969
ENSG00000258634		374.004	-0.495141	0.00105873	0.0119378
ENSG00000171385	KCND3	204.66	-0.493895	4.07126e-06	0.00011483
ENSG00000152484	USP12	950.57	-0.493186	0.00207615	0.0204918
ENSG00000125249	RAP2A	1393.63	-0.492234	0.000712811	0.00870212
ENSG00000106086	PLEKHA8	956.682	-0.491283	2.25531e-06	6.93401e-05
ENSG00000130997	POLN	8.75773	-0.491129	0.00531558	0.0430441
ENSG00000228794	LINC01128	835.115	-0.490876	1.70685e-05	0.00038801
ENSG00000223959	AFG3L1P	206.453	-0.49047	0.00547252	0.0440113
ENSG00000117523	PRRC2C	6838.92	-0.489421	0.000124848	0.00207035
ENSG00000044459	CNTLN	346.578	-0.487677	0.00349038	0.0310187
ENSG00000254726	MEX3A	3578.06	-0.487657	8.27454e-06	0.000205566
ENSG00000197860	SGTB	685.712	-0.48664	0.00620182	0.0486899
ENSG00000186687	LYRM7	458.99	-0.486293	6.80595e-06	0.000174106
ENSG00000173681	BCLAF3	317.897	-0.48563	0.00249201	0.0236681
ENSG00000125812	GZF1	460.178	-0.485477	0.000371724	0.00508999
ENSG00000135870	RC3H1	440.468	-0.485338	3.68069e-06	0.00010562
ENSG00000077279	DCX	11121.7	-0.485	3.0734e-09	2.25383e-07
ENSG00000118496	FBXO30	537.432	-0.484839	0.00154904	0.0161426
ENSG00000110436	SLC1A2	1019.67	-0.484365	1.76328e-06	5.57714e-05
ENSG00000113441	LNPEP	1003.36	-0.484107	2.27104e-06	6.95002e-05
ENSG00000237036	ZEB1-AS1	246.501	-0.484047	0.000890052	0.0104317
ENSG00000152495	CAMK4	1003.66	-0.48387	1.29475e-05	0.000305919
ENSG00000173114	LRRN3	350.664	-0.483308	0.00603082	0.0475359
ENSG00000268049		74.4221	-0.482289	0.00143106	0.0151876
ENSG00000008197	TFAP2D	8.87642	-0.481866	0.00513749	0.04193
ENSG00000008086	CDKL5	729.071	-0.480859	0.000680886	0.00837363
ENSG00000124201	ZNFX1	743.233	-0.480625	5.99352e-05	0.00111012
ENSG00000135968	GCC2	688.21	-0.480219	2.45134e-05	0.000526427
ENSG00000185219	ZNF445	1177.78	-0.480002	7.35622e-06	0.000187456
ENSG00000188848	BEND4	144.963	-0.479475	0.00263901	0.0247877
ENSG00000123552	USP45	150.249	-0.47941	0.000415894	0.00552293
ENSG00000259969		55.1357	-0.479088	0.000527244	0.00673947
ENSG00000156671	SAMD8	1164.12	-0.478853	6.52356e-06	0.000167967
ENSG00000153006	SREK1IP1	579.468	-0.478018	0.000712871	0.00870212
ENSG00000164983	TMEM65	648.256	-0.476844	5.46141e-05	0.00103183
ENSG00000215105	TTC3P1	408.963	-0.47673	0.00227608	0.0219407
ENSG00000144278	GALNT13	740.416	-0.476535	0.000322937	0.00457707
ENSG00000052723	SIKE1	939.789	-0.473316	0.00074258	0.00898172
ENSG00000142102	PGGHG	78.9317	-0.47321	0.000102969	0.00176061
ENSG00000155966	AFF2	1423.6	-0.471733	4.81776e-06	0.000132857
ENSG00000183098	GPC6	1008.1	-0.471529	0.00432727	0.0366467
ENSG00000273270		106.815	-0.471478	0.000923577	0.0107298
ENSG00000215271	HOMEZ	503.593	-0.470439	7.06705e-05	0.00128256
ENSG00000121903	ZSCAN20	191.18	-0.469324	1.10497e-06	3.81157e-05
ENSG00000205730	ITPRIPL2	402.53	-0.467342	2.79984e-06	8.24948e-05
ENSG00000174197	MGA	1661.19	-0.467278	4.8221e-05	0.00092877
ENSG00000185621	LMLN	279.952	-0.466912	0.00553078	0.0443537
ENSG00000181541	MAB21L2	391.377	-0.4664	0.00468772	0.0390808
ENSG00000140538	NTRK3	1075.01	-0.466194	0.00351559	0.0312006
ENSG00000157450	RNF111	1273.98	-0.466087	2.88059e-09	2.1442e-07
ENSG00000079102	RUNX1T1	1962.18	-0.465987	4.47648e-08	2.36358e-06
ENSG00000288398		180.257	-0.465349	0.000597788	0.00751559
ENSG00000087095	NLK	1571.51	-0.465266	6.78323e-05	0.001239
ENSG00000162599	NFIA	290.555	-0.464619	8.31055e-06	0.000206202
ENSG00000145819	ARHGAP26	787.67	-0.4637	0.000142088	0.00231171
ENSG00000173542	MOB1B	652.883	-0.462685	1.97934e-05	0.000436912
ENSG00000117020	AKT3	3025.93	-0.462479	5.31745e-06	0.000142278
ENSG00000154175	ABI3BP	146.674	-0.4622	2.40954e-05	0.000519011
ENSG00000111832	RWDD1	1209.39	-0.462113	0.00275869	0.0256562
ENSG00000151422	FER	1023.88	-0.461987	7.00662e-05	0.00127393
ENSG00000071246	VASH1	2675.03	-0.461678	0.00519128	0.0422298
ENSG00000132763	MMACHC	195.262	-0.461454	2.34728e-06	7.15016e-05
ENSG00000182903	ZNF721	469.509	-0.461422	0.000297971	0.00427523
ENSG00000181915	ADO	906.641	-0.460953	0.00113952	0.01264
ENSG00000196670	ZFP62	632.042	-0.460885	8.70515e-05	0.00153483
ENSG00000112419	PHACTR2	525.722	-0.460821	4.33835e-08	2.30912e-06
ENSG00000188283	ZNF383	110.844	-0.46066	1.21705e-06	4.13856e-05
ENSG00000204634	TBC1D8	245.767	-0.460305	0.000131994	0.00217247
ENSG00000184677	ZBTB40	973.291	-0.458745	6.95823e-07	2.5656e-05
ENSG00000164086	DUSP7	529.427	-0.458413	0.00417013	0.0356514
ENSG00000180488	MIGA1	309.873	-0.457728	0.00508191	0.0415449
ENSG00000212719	LINC02693	497.142	-0.45659	0.00387651	0.0336349
ENSG00000231806	PCAT7	790.732	-0.455601	0.000322936	0.00457707
ENSG00000156052	GNAQ	3417.34	-0.455412	0.00110414	0.0123374
ENSG00000204442	FAM155A	655.796	-0.454267	4.67347e-06	0.000129419
ENSG00000178665	ZNF713	84.4436	-0.453134	7.81317e-06	0.000197322
ENSG00000010310	GIPR	64.7141	-0.452985	0.00146578	0.0154704
ENSG00000124209	RAB22A	988.721	-0.452591	1.53973e-05	0.000356987
ENSG00000171865	RNASEH1	1074.33	-0.452391	0.00010884	0.00184665
ENSG00000176148	TCP11L1	520.195	-0.451584	0.000416528	0.00552765
ENSG00000135245	HILPDA	173.45	-0.451511	0.00384295	0.0334023
ENSG00000176454	LPCAT4	513.902	-0.451111	0.000422982	0.00559456
ENSG00000166257	SCN3B	2721.24	-0.45103	1.23092e-05	0.000292475
ENSG00000147481	SNTG1	259.796	-0.451011	0.00279836	0.0259642
ENSG00000188859	FAM78B	1004.85	-0.45061	0.00265445	0.0248658
ENSG00000224429	LINC00539	20.6184	-0.45025	0.00475466	0.0395224
ENSG00000126070	AGO3	525.769	-0.449795	8.96168e-09	5.94004e-07
ENSG00000170653	ATF7	745.82	-0.449583	2.64586e-09	1.99194e-07
ENSG00000104643	MTMR9	1812.57	-0.449015	0.00517242	0.042111
ENSG00000120784	ZFP30	336.548	-0.448909	0.00100884	0.0114928
ENSG00000143970	ASXL2	1095.57	-0.448493	3.5486e-08	1.94424e-06
ENSG00000185485	SDHAP1	67.2351	-0.448171	4.6302e-05	0.000896168
ENSG00000060709	RIMBP2	752.44	-0.448026	0.0031583	0.0285675
ENSG00000213588	ZBTB9	459.94	-0.447309	4.22161e-05	0.000830894
ENSG00000277531	PNMA8C	322.514	-0.446475	5.26062e-05	0.000998833
ENSG00000129682	FGF13	4405.17	-0.446391	0.0043272	0.0366467
ENSG00000073910	FRY	1397.98	-0.445505	0.00213208	0.0208883
ENSG00000127334	DYRK2	1068.81	-0.443597	5.47938e-06	0.00014484
ENSG00000256683	ZNF350	186.85	-0.443281	0.00152351	0.0159522
ENSG00000173065	FAM222B	1214.87	-0.443222	0.00475232	0.0395195
ENSG00000183530	PRR14L	1452.56	-0.44274	3.41214e-05	0.000700107
ENSG00000132286	TIMM10B	1020.9	-0.442683	0.00359289	0.0317055
ENSG00000285410	GABPB1-IT1	313.86	-0.44186	0.00556706	0.0445006
ENSG00000240731		30.7698	-0.441778	5.08302e-05	0.000970528
ENSG00000103942	HOMER2	979.858	-0.44171	2.4931e-05	0.000534236
ENSG00000127328	RAB3IP	376.282	-0.441458	0.00641271	0.0499102
ENSG00000140199	SLC12A6	657.386	-0.441226	0.000642186	0.00799704
ENSG00000178573	MAF	871.198	-0.441128	0.00116323	0.012838
ENSG00000100815	TRIP11	973.314	-0.441115	0.00313332	0.0283805
ENSG00000147454	SLC25A37	528.529	-0.44	4.21931e-07	1.67085e-05
ENSG00000102870	ZNF629	1631.96	-0.439333	2.08029e-05	0.000456143
ENSG00000053770	AP5M1	1038.1	-0.438166	0.00230162	0.0221654
ENSG00000120137	PANK3	2242	-0.436531	2.1578e-05	0.000471573
ENSG00000116127	ALMS1	909.845	-0.435386	0.0053977	0.0435511
ENSG00000198879	SFMBT2	702.693	-0.435355	1.07673e-07	5.13176e-06
ENSG00000206052	DOK6	505.349	-0.434888	9.705e-05	0.00167532
ENSG00000173214	MFSD4B	214.828	-0.432281	0.000167267	0.00265376
ENSG00000174579	MSL2	611.97	-0.431651	0.00125054	0.0135973
ENSG00000204217	BMPR2	2773.29	-0.431337	6.16705e-10	5.45124e-08
ENSG00000224870	MRPL20-AS1	562.521	-0.430704	0.00241043	0.0230118
ENSG00000196236	XPNPEP3	285.266	-0.429867	2.93873e-05	0.000615083
ENSG00000170421	KRT8	810.246	-0.42966	0.00411045	0.035263
ENSG00000165185	KIAA1958	356.542	-0.428999	0.00120244	0.013183
ENSG00000115421	PAPOLG	488.339	-0.428674	0.00289737	0.0266704
ENSG00000095739	BAMBI	581.559	-0.428157	0.00123508	0.0134588
ENSG00000123908	AGO2	1031.29	-0.427631	0.000209899	0.00319447
ENSG00000185619	PCGF3	967.387	-0.426543	1.96553e-06	6.15784e-05
ENSG00000166860	ZBTB39	581.874	-0.426471	4.08875e-05	0.000809573
ENSG00000153904	DDAH1	2942.78	-0.426021	0.00070353	0.00861466
ENSG00000230551		99.2274	-0.42546	0.00154612	0.0161206
ENSG00000196782	MAML3	2115.79	-0.425378	0.00291608	0.0268052
ENSG00000100625	SIX4	392.571	-0.425073	0.00104427	0.011795
ENSG00000181007	ZFP82	311.223	-0.425025	0.00270161	0.0252202
ENSG00000102901	CENPT	622.118	-0.424773	0.000102055	0.00175016
ENSG00000132846	ZBED3	592.691	-0.424164	8.99845e-06	0.00022078
ENSG00000069020	MAST4	504.169	-0.423987	0.00421285	0.0358617
ENSG00000225975	LINC01534	42.2318	-0.423949	0.00207826	0.0204928
ENSG00000181264	TLCD5	310.981	-0.423419	0.000273533	0.00399406
ENSG00000077157	PPP1R12B	814.726	-0.422919	3.74071e-05	0.000751176
ENSG00000269343	ZNF587B	87.4656	-0.421974	1.06461e-06	3.69165e-05
ENSG00000197535	MYO5A	5493.9	-0.421661	0.000414713	0.00551095
ENSG00000038219	BOD1L1	2632.27	-0.420894	0.000238683	0.00354534
ENSG00000138061	CYP1B1	199.095	-0.420352	0.00499064	0.040985
ENSG00000185658	BRWD1	1149.6	-0.419866	0.00281848	0.0260897
ENSG00000166526	ZNF3	833.694	-0.419502	2.05002e-12	2.92017e-10
ENSG00000152492	CCDC50	3121.25	-0.419485	0.0041798	0.0356781
ENSG00000143458	GABPB2	136.741	-0.419261	0.000615659	0.0077006
ENSG00000169057	MECP2	1959.41	-0.419066	0.00332922	0.0298749
ENSG00000090470	PDCD7	502.943	-0.418519	0.000488276	0.00631886
ENSG00000126778	SIX1	2224.56	-0.418511	0.00222661	0.0215889
ENSG00000155592	ZKSCAN2	872.816	-0.418445	5.25546e-06	0.000141576
ENSG00000172803	SNX32	88.7945	-0.417611	0.00260925	0.0245547
ENSG00000147421	HMBOX1	305.068	-0.417331	1.69491e-05	0.000385739
ENSG00000105186	ANKRD27	345.229	-0.416699	4.15924e-09	2.94118e-07
ENSG00000233930	KRTAP5-AS1	123.999	-0.416682	0.00586222	0.0464288
ENSG00000210082	MT-RNR2	66971.9	-0.41662	5.10012e-08	2.63661e-06
ENSG00000183354	KIAA2026	935.735	-0.416354	5.80295e-07	2.19691e-05
ENSG00000138688	KIAA1109	1953.08	-0.416192	1.88416e-05	0.000421066
ENSG00000145920	CPLX2	4601.45	-0.415948	0.00271879	0.0253566
ENSG00000146776	ATXN7L1	305.612	-0.415502	0.0038644	0.0335593
ENSG00000198625	MDM4	232.499	-0.414965	1.21664e-06	4.13856e-05
ENSG00000164190	NIPBL	2768.9	-0.414807	0.00188868	0.0189923
ENSG00000171634	BPTF	3674.53	-0.414076	6.26725e-05	0.00115006
ENSG00000196876	SCN8A	599.55	-0.413964	0.00520092	0.0422908
ENSG00000163703	CRELD1	152.937	-0.413534	0.000968936	0.0111476
ENSG00000168175	MAPK1IP1L	2860.6	-0.412539	8.90519e-06	0.000219035
ENSG00000260565	ERVK13-1	218.049	-0.412328	0.00253513	0.02404
ENSG00000149346	SLX4IP	298.478	-0.411768	0.0010899	0.0122128
ENSG00000165572	KBTBD6	719.567	-0.411431	1.11706e-05	0.00026842
ENSG00000131626	PPFIA1	1142.98	-0.411103	4.1844e-05	0.000824395
ENSG00000170113	NIPA1	1303.45	-0.410354	0.00331175	0.0297382
ENSG00000170153	RNF150	1735.06	-0.410152	0.000374076	0.0051116
ENSG00000228223	HCG11	205.639	-0.4091	4.1663e-07	1.65648e-05
ENSG00000172466	ZNF24	2534.85	-0.409092	0.00106706	0.0120113
ENSG00000161048	NAPEPLD	571.087	-0.40836	0.00337221	0.030158
ENSG00000114978	MOB1A	1206.36	-0.408247	0.00173787	0.0177828
ENSG00000112144	CILK1	1273.21	-0.407802	1.11263e-08	7.1994e-07
ENSG00000168672	LRATD2	462.749	-0.406952	0.00153413	0.0160464
ENSG00000173320	STOX2	1275.27	-0.405929	1.03678e-06	3.60779e-05
ENSG00000253352	TUG1	6443.02	-0.40543	0.000105745	0.0018003
ENSG00000175066	GK5	264.464	-0.405339	9.84137e-05	0.0016959
ENSG00000164330	EBF1	2997.07	-0.404681	1.2969e-05	0.000306062
ENSG00000123575	FAM199X	1018.06	-0.404094	0.00144313	0.0152965
ENSG00000153914	SREK1	1346.11	-0.403504	0.000155838	0.00250658
ENSG00000254635	WAC-AS1	540.549	-0.403015	1.22465e-07	5.74599e-06
ENSG00000231074	HCG18	1011.54	-0.402723	3.81989e-07	1.54841e-05
ENSG00000153250	RBMS1	1958.13	-0.402423	0.000813949	0.00972026
ENSG00000178163	ZNF518B	1083.05	-0.402194	4.7452e-05	0.000915365
ENSG00000178917	ZNF852	42.6343	-0.401966	0.00599557	0.0473146
ENSG00000068400	GRIPAP1	1726.71	-0.40187	0.000360659	0.00495562
ENSG00000105879	CBLL1	1055.04	-0.401638	7.90553e-05	0.00141656
ENSG00000157193	LRP8	744.966	-0.401357	7.70462e-05	0.00138431
ENSG00000008277	ADAM22	897.237	-0.399728	6.86176e-07	2.54425e-05
ENSG00000147459	DOCK5	1039.78	-0.398338	0.000580571	0.00732652
ENSG00000279207		148.102	-0.397886	0.00418337	0.0356781
ENSG00000215012	RTL10	656.153	-0.397624	1.36002e-05	0.000317927
ENSG00000255389		139.857	-0.397204	5.93451e-05	0.00110357
ENSG00000105939	ZC3HAV1	1274.63	-0.396554	0.000474912	0.00617417
ENSG00000165810	BTNL9	228.675	-0.3958	0.00502713	0.041208
ENSG00000176624	MEX3C	1999	-0.393192	5.86862e-06	0.000153094
ENSG00000135090	TAOK3	1000.31	-0.393008	4.03921e-06	0.000114252
ENSG00000119820	YIPF4	736.216	-0.391863	0.000406984	0.00543744
ENSG00000141179	PCTP	439.831	-0.391654	0.00431488	0.036573
ENSG00000138336	TET1	401.001	-0.39105	0.000181039	0.00282694
ENSG00000067798	NAV3	1311.95	-0.390494	0.00313732	0.0284037
ENSG00000187231	SESTD1	1867.73	-0.389996	0.000552368	0.00702885
ENSG00000147145	LPAR4	124.176	-0.388052	0.00281609	0.0260798
ENSG00000080802	CNOT4	887.872	-0.388009	0.0004188	0.00555036
ENSG00000213066	CEP43	140.335	-0.387789	0.00407535	0.0349922
ENSG00000111728	ST8SIA1	2109.18	-0.387564	4.5502e-09	3.18702e-07
ENSG00000218739	CEBPZOS	925.51	-0.386963	0.000339236	0.00475362
ENSG00000082258	CCNT2	1054.87	-0.386657	0.00554853	0.0444301
ENSG00000085224	ATRX	2857.23	-0.385539	0.00108333	0.0121598
ENSG00000206149	HERC2P9	40.1705	-0.385499	5.26086e-07	2.02656e-05
ENSG00000198740	ZNF652	424.495	-0.385266	2.05825e-06	6.3977e-05
ENSG00000182963	GJC1	809.724	-0.384435	1.55008e-07	7.08813e-06
ENSG00000198824	CHAMP1	1635.44	-0.3838	0.000278346	0.00405517
ENSG00000134852	CLOCK	596.296	-0.383761	6.04943e-05	0.00111943
ENSG00000196150	ZNF250	369.797	-0.383617	4.08487e-05	0.000809573
ENSG00000108306	FBXL20	449.347	-0.382766	7.79893e-07	2.84093e-05
ENSG00000165434	PGM2L1	2149.16	-0.382272	0.00491483	0.0405643
ENSG00000100028	SNRPD3	2143.46	-0.382052	3.29391e-05	0.000678763
ENSG00000151746	BICD1	3298.33	-0.379547	4.90704e-06	0.000134756
ENSG00000135299	ANKRD6	732.224	-0.379239	9.60562e-05	0.00166542
ENSG00000101935	AMMECR1	272.688	-0.378763	6.16062e-05	0.0011347
ENSG00000196935	SRGAP1	1172.87	-0.376795	1.75585e-05	0.000396418
ENSG00000186448	ZNF197	1243.07	-0.375603	0.00536728	0.043341
ENSG00000256229	ZNF486	105.557	-0.375302	0.00437377	0.0368827
ENSG00000114127	XRN1	648.163	-0.375127	0.00221845	0.0215638
ENSG00000263002	ZNF234	196.452	-0.37483	0.00051055	0.00656421
ENSG00000106261	ZKSCAN1	4668	-0.374441	5.69484e-05	0.00107082
ENSG00000189079	ARID2	1331.69	-0.374305	4.24976e-08	2.28036e-06
ENSG00000189184	PCDH18	1165.28	-0.373977	2.15445e-05	0.000471361
ENSG00000213928	IRF9	40.8928	-0.372732	0.00481903	0.03994
ENSG00000109654	TRIM2	7181.75	-0.372498	4.61085e-08	2.42806e-06
ENSG00000157625	TAB3	851.985	-0.372324	1.15097e-06	3.93598e-05
ENSG00000183309	ZNF623	848.702	-0.371047	5.23994e-06	0.00014135
ENSG00000183943	PRKX	477.811	-0.370717	0.000368439	0.00505201
ENSG00000100836	PABPN1	768.042	-0.369555	0.00138159	0.0148148
ENSG00000275111	ZNF2	214.933	-0.36933	0.00524586	0.0425822
ENSG00000157741	UBN2	619.23	-0.369229	9.56258e-05	0.00165941
ENSG00000166446	CDYL2	654.223	-0.367475	0.00264656	0.0248468
ENSG00000172888	ZNF621	689.122	-0.366934	3.81644e-05	0.000762518
ENSG00000177200	CHD9	2460.11	-0.366837	0.000142818	0.00231977
ENSG00000142961	MOB3C	158.519	-0.366381	4.52605e-06	0.000125865
ENSG00000146963	LUC7L2	410.605	-0.366355	0.00135909	0.0146171
ENSG00000129422	MTUS1	948.097	-0.365727	0.00239367	0.0229181
ENSG00000185070	FLRT2	837.574	-0.365724	0.00333225	0.0298816
ENSG00000259663		1205.26	-0.365548	0.000911824	0.0106201
ENSG00000169118	CSNK1G1	968.73	-0.364461	0.0017968	0.0182725
ENSG00000104447	TRPS1	393.592	-0.363877	6.33899e-07	2.36815e-05
ENSG00000247627	MTND4P12	1469.32	-0.3634	1.3523e-05	0.000316871
ENSG00000111371	SLC38A1	3706.29	-0.361668	0.00136289	0.0146499
ENSG00000112773	TENT5A	1357.19	-0.361233	8.72848e-05	0.00153758
ENSG00000180011	ZADH2	661.828	-0.361041	0.0045796	0.0383246
ENSG00000108848	LUC7L3	2227.76	-0.360895	0.00270779	0.0252659
ENSG00000143776	CDC42BPA	2160.22	-0.36005	1.61091e-08	9.84443e-07
ENSG00000113742	CPEB4	2609.3	-0.359528	1.8062e-06	5.70379e-05
ENSG00000056586	RC3H2	2103.53	-0.358777	4.47566e-06	0.00012468
ENSG00000100167	SEPTIN3	7093.74	-0.358419	0.00399744	0.0344618
ENSG00000156113	KCNMA1	743.592	-0.358332	0.000765961	0.00923631
ENSG00000170468	RIOX1	533.965	-0.358283	0.00312524	0.0283333
ENSG00000196323	ZBTB44	664.62	-0.35813	0.000232605	0.00347591
ENSG00000196739	COL27A1	449.409	-0.357924	0.000214311	0.00323995
ENSG00000140474	ULK3	557.021	-0.357875	0.0062843	0.0491427
ENSG00000074621	SLC24A1	302.234	-0.357611	3.68697e-05	0.000746441
ENSG00000166436	TRIM66	269.797	-0.357088	0.00285532	0.0263814
ENSG00000227671	ZNF731P	124.809	-0.35697	0.00108682	0.0121906
ENSG00000162601	MYSM1	506.782	-0.356494	0.000714796	0.00871488
ENSG00000135953	MFSD9	376.153	-0.355284	0.00327339	0.0294472
ENSG00000186684	CYP27C1	308.281	-0.353944	0.000785655	0.00943358
ENSG00000112406	HECA	306.002	-0.353264	8.66363e-06	0.000214365
ENSG00000151025	GPR158	406.592	-0.353228	0.00240065	0.0229516
ENSG00000145242	EPHA5	199.976	-0.352073	0.0052721	0.0427293
ENSG00000134884	ARGLU1	1287.63	-0.35159	0.000203142	0.00310595
ENSG00000198478	SH3BGRL2	838.129	-0.351339	0.0049852	0.0409573
ENSG00000133065	SLC41A1	997.257	-0.350294	9.96154e-07	3.50335e-05
ENSG00000168807	SNTB2	322.755	-0.350112	0.000379154	0.00516161
ENSG00000125834	STK35	835.621	-0.349418	0.000354156	0.0049037
ENSG00000160551	TAOK1	4160.68	-0.348266	0.00131625	0.0142104
ENSG00000149311	ATM	1731.71	-0.348042	0.00457128	0.0382874
ENSG00000197429	IPP	329.786	-0.347644	0.00215629	0.0210733
ENSG00000154222	CC2D1B	476.601	-0.347361	5.48636e-06	0.00014484
ENSG00000114374	USP9Y	1560.21	-0.346513	0.00053572	0.00684339
ENSG00000007944	MYLIP	645.575	-0.346447	4.57651e-06	0.00012709
ENSG00000118473	SGIP1	1429.25	-0.346028	0.00198058	0.0197162
ENSG00000135414	GDF11	3918.53	-0.345141	0.000908603	0.0105894
ENSG00000183908	LRRC55	1072.52	-0.34509	0.000359399	0.00494862
ENSG00000109762	SNX25	396.187	-0.345002	0.00165038	0.0170195
ENSG00000277443	MARCKS	8391.95	-0.344651	0.00315255	0.0285286
ENSG00000138600	SPPL2A	470.761	-0.3446	0.000384735	0.00522838
ENSG00000159086	PAXBP1	456.269	-0.34413	6.36167e-06	0.00016455
ENSG00000090905	TNRC6A	1587.38	-0.343762	1.57826e-05	0.000364215
ENSG00000131845	ZNF304	478.213	-0.343112	0.00436402	0.0368162
ENSG00000100697	DICER1	3634.08	-0.342956	3.74042e-05	0.000751176
ENSG00000084093	REST	873.496	-0.342476	0.00372895	0.0325543
ENSG00000145391	SETD7	2044.17	-0.342078	0.000273356	0.00399406
ENSG00000173517	PEAK1	4717.21	-0.341389	0.000398161	0.00536506
ENSG00000149948	HMGA2	6384.03	-0.340897	0.0035462	0.0313879
ENSG00000144791	LIMD1	1131.44	-0.340509	0.00334975	0.0300176
ENSG00000267655		27.5502	-0.340416	0.00209448	0.0206117
ENSG00000196712	NF1	2949.58	-0.340354	9.39237e-05	0.00163561
ENSG00000115084	SLC35F5	635.732	-0.340113	0.000983371	0.011261
ENSG00000129003	VPS13C	1386.5	-0.33946	0.00473499	0.0393919
ENSG00000078177	N4BP2	709.593	-0.339352	0.00363951	0.0319325
ENSG00000171617	ENC1	5169.87	-0.339285	0.0028422	0.026297
ENSG00000261115	TMEM178B	3242.86	-0.339241	0.00450582	0.037787
ENSG00000154736	ADAMTS5	1607	-0.339186	2.72805e-06	8.06199e-05
ENSG00000176595	KBTBD11	934.501	-0.339118	0.00207712	0.0204918
ENSG00000075391	RASAL2	1716.98	-0.338566	0.000691363	0.00848141
ENSG00000078124	ACER3	501.814	-0.336632	0.000207972	0.00317002
ENSG00000229604	MTATP8P2	305.823	-0.335163	0.00503715	0.0412642
ENSG00000048828	FAM120A	1597.45	-0.334582	4.33321e-07	1.70572e-05
ENSG00000197959	DNM3	936.215	-0.334451	0.000861883	0.0102004
ENSG00000094916	CBX5	7490.34	-0.33438	6.6408e-07	2.47158e-05
ENSG00000173273	TNKS	3002.77	-0.332825	0.000161164	0.0025755
ENSG00000013293	SLC7A14	339.698	-0.332513	0.000716086	0.00872318
ENSG00000156011	PSD3	1811.39	-0.332096	0.000460918	0.00603184
ENSG00000143515	ATP8B2	974.143	-0.331742	0.00400138	0.0344743
ENSG00000103479	RBL2	857.671	-0.331204	0.00126932	0.0137562
ENSG00000242732	RTL5	886.849	-0.331128	0.00253864	0.0240618
ENSG00000005108	THSD7A	3234.63	-0.329016	0.000241915	0.00358796
ENSG00000237945	LINC00649	216.409	-0.327815	0.00265487	0.0248658
ENSG00000206538	VGLL3	695.154	-0.327662	0.000254543	0.00375555
ENSG00000100580	TMED8	1082.78	-0.327466	0.00101971	0.011577
ENSG00000101849	TBL1X	553.304	-0.327273	0.00301264	0.0275447
ENSG00000115464	USP34	2127.27	-0.326345	0.000164756	0.00262021
ENSG00000118260	CREB1	1408.43	-0.325636	0.000287128	0.00414671
ENSG00000111731	C2CD5	1003.54	-0.325391	0.00424821	0.0361162
ENSG00000183508	TENT5C	440.71	-0.324623	1.62885e-05	0.000372797
ENSG00000153560	UBP1	1725.52	-0.321948	9.73632e-08	4.69049e-06
ENSG00000133422	MORC2	1867.79	-0.321394	0.00057453	0.00726417
ENSG00000185189	NRBP2	1015.21	-0.321176	0.00311914	0.0283168
ENSG00000048991	R3HDM1	1963.84	-0.318927	0.00118027	0.012973
ENSG00000212694	LINC01089	103.081	-0.318922	0.00190637	0.0191368
ENSG00000148798	INA	13516	-0.318823	0.00249157	0.0236681
ENSG00000123104	ITPR2	1440.27	-0.318663	0.00512814	0.0418883
ENSG00000129315	CCNT1	1040.76	-0.316334	0.00631668	0.0493568
ENSG00000176444	CLK2	749.928	-0.316149	1.91861e-05	0.000426836
ENSG00000103404	USP31	420.542	-0.315401	0.00114876	0.012714
ENSG00000118432	CNR1	2268.88	-0.312696	0.00196715	0.0196022
ENSG00000261675		153.892	-0.312452	3.05686e-05	0.000635775
ENSG00000111412	SPRING1	1888.19	-0.31014	0.00017199	0.00271564
ENSG00000175455	CCDC14	791.656	-0.306605	0.00170457	0.0175145
ENSG00000188312	CENPP	131.848	-0.305431	0.00554532	0.0444301
ENSG00000087448	KLHL42	1575.2	-0.304464	0.00632827	0.0494084
ENSG00000197948	FCHSD1	352.273	-0.304013	0.0054548	0.0439581
ENSG00000153944	MSI2	1710.31	-0.303777	0.000347031	0.00484373
ENSG00000120948	TARDBP	2262.44	-0.303351	0.0022712	0.0219044
ENSG00000262879		723.344	-0.303137	0.00534158	0.0431687
ENSG00000115183	TANC1	2003.9	-0.302902	0.00336698	0.0301248
ENSG00000257093	DENND11	377.361	-0.302398	0.00492022	0.0405799
ENSG00000019582	CD74	144.672	-0.300601	0.000821642	0.00979441
ENSG00000116199	FAM20B	2033.08	-0.299289	9.54852e-05	0.00165843
ENSG00000163257	DCAF16	714.947	-0.297071	6.09108e-08	3.10034e-06
ENSG00000130119	GNL3L	626.173	-0.296641	0.00413631	0.0354234
ENSG00000143376	SNX27	1142.71	-0.295514	7.51676e-05	0.00135406
ENSG00000132716	DCAF8	589.554	-0.29534	0.00148797	0.0156629
ENSG00000133710	SPINK5	121.4	-0.295137	0.000503416	0.00648935
ENSG00000118263	KLF7	2984.82	-0.294724	0.000164076	0.00261496
ENSG00000107104	KANK1	701.547	-0.293132	0.000483072	0.00626465
ENSG00000144161	ZC3H8	348.051	-0.291609	0.000272654	0.00399006
ENSG00000114857	NKTR	820.972	-0.290772	2.53951e-06	7.57263e-05
ENSG00000160049	DFFA	1351.32	-0.288423	1.50391e-06	4.95464e-05
ENSG00000120685	PROSER1	1449.82	-0.287424	7.10887e-05	0.00128779
ENSG00000198886	MT-ND4	84532.6	-0.287157	0.000450518	0.00591529
ENSG00000119402	FBXW2	2040.93	-0.285005	1.03243e-07	4.94967e-06
ENSG00000154781	CCDC174	527.125	-0.284667	0.00606968	0.0477664
ENSG00000247828	TMEM161B-AS1	250.149	-0.284353	0.00173418	0.0177635
ENSG00000116667	C1orf21	1288.71	-0.283247	9.61654e-05	0.00166586
ENSG00000124766	SOX4	5797.82	-0.28244	0.00419379	0.0357149
ENSG00000226752	CUTALP	733.153	-0.282043	0.00104654	0.0118138
ENSG00000117036	ETV3	789.222	-0.281104	0.000115102	0.00193465
ENSG00000171681	ATF7IP	4140.47	-0.278307	0.000329322	0.00464759
ENSG00000112941	TENT4A	647.866	-0.277623	0.00030405	0.00434671
ENSG00000153317	ASAP1	3074.22	-0.276277	0.000122999	0.00204936
ENSG00000147394	ZNF185	228.881	-0.276168	0.0017596	0.0179495
ENSG00000263753	LINC00667	1112.59	-0.275837	0.000305924	0.00436404
ENSG00000173575	CHD2	2602.77	-0.272809	0.000233322	0.00348399
ENSG00000165699	TSC1	1632.96	-0.271764	0.000176548	0.00277212
ENSG00000132256	TRIM5	589.624	-0.27167	6.98444e-05	0.00127107
ENSG00000152223	EPG5	624.379	-0.270934	0.00157848	0.0163976
ENSG00000116984	MTR	1606.41	-0.270894	9.72021e-07	3.43679e-05
ENSG00000144026	ZNF514	295.211	-0.269854	0.00396728	0.0342424
ENSG00000251474	RPL32P3	100.894	-0.269028	0.00301078	0.0275447
ENSG00000114126	TFDP2	1118.17	-0.268478	0.000223927	0.00336145
ENSG00000147862	NFIB	222.732	-0.267254	4.51823e-05	0.000878318
ENSG00000124549	BTN2A3P	52.6533	-0.264893	0.004266	0.0362052
ENSG00000065609	SNAP91	2306.9	-0.264376	0.00267793	0.025039
ENSG00000082701	GSK3B	4149.71	-0.262941	3.65422e-05	0.000742849
ENSG00000106546	AHR	887.971	-0.2617	0.000979433	0.0112292
ENSG00000182670	TTC3	8834.78	-0.260554	0.00118123	0.012973
ENSG00000101966	XIAP	923.762	-0.259727	7.98439e-05	0.00142939
ENSG00000179833	SERTAD2	1060.52	-0.256498	5.06336e-09	3.50541e-07
ENSG00000235194	PPP1R3E	263.051	-0.252576	0.00269012	0.0251247
ENSG00000072364	AFF4	3662.6	-0.251682	4.36831e-05	0.000853204
ENSG00000144355	DLX1	1180.5	-0.246807	0.0024859	0.0236639
ENSG00000165650	PDZD8	1394.62	-0.24641	0.00024457	0.0036192
ENSG00000171444	MCC	1431.12	-0.245527	0.000120304	0.00201353
ENSG00000095787	WAC	4008	-0.244166	0.000164424	0.00261703
ENSG00000164151	ICE1	1742.81	-0.242656	5.66858e-05	0.0010669
ENSG00000075151	EIF4G3	5325.21	-0.241542	5.83525e-05	0.00109204
ENSG00000152117	SMPD4BP	164.799	-0.237616	0.000927933	0.010754
ENSG00000154678	PDE1C	1863.33	-0.235813	0.00505382	0.0413665
ENSG00000007392	LUC7L	743.188	-0.233858	0.0001694	0.00268329
ENSG00000164828	SUN1	1853.45	-0.231606	2.54654e-06	7.58219e-05
ENSG00000126777	KTN1	4563.04	-0.231517	0.0031148	0.0283034
ENSG00000143442	POGZ	2341.01	-0.231314	0.00179655	0.0182725
ENSG00000186260	MRTFB	849.264	-0.230491	0.00019805	0.00304024
ENSG00000158773	USF1	950.244	-0.228766	0.00128296	0.0138888
ENSG00000197217	ENTPD4	2506.39	-0.22749	0.00142473	0.0151421
ENSG00000186439	TRDN	361.785	-0.227102	0.00177042	0.0180507
ENSG00000182568	SATB1	1657.64	-0.224262	0.00249061	0.0236681
ENSG00000134086	VHL	461.642	-0.222524	0.00162045	0.0167545
ENSG00000162086	ZNF75A	680.134	-0.219926	0.0058776	0.046532
ENSG00000198563	DDX39B	613.109	-0.219736	0.000947203	0.010942
ENSG00000271601	LIX1L	724.367	-0.218797	0.000347454	0.00484478
ENSG00000177463	NR2C2	1308.76	-0.218532	0.00489815	0.0404435
ENSG00000278530	CHMP1B2P	67.5879	-0.216468	0.000983919	0.011261
ENSG00000130779	CLIP1	1743.19	-0.215826	0.00603443	0.0475455
ENSG00000186951	PPARA	290.104	-0.215442	0.000116361	0.00195416
ENSG00000117242	PINK1-AS	167.03	-0.20924	0.00387353	0.0336238
ENSG00000204406	MBD5	1079.43	-0.205585	0.00352636	0.0312822
ENSG00000139160	ETFBKMT	46.0875	-0.204784	0.00358152	0.0316299
ENSG00000178695	KCTD12	3633.46	-0.203002	0.000972721	0.0111781
ENSG00000138443	ABI2	4146.9	-0.201606	0.00495783	0.0408171
ENSG00000168887	C2orf68	355.055	-0.197445	1.75505e-05	0.000396418
ENSG00000170734	POLH	308.005	-0.193588	0.000124535	0.00206689
ENSG00000075568	TMEM131	1881.21	-0.193004	0.000890387	0.0104317
ENSG00000092068	SLC7A8	268.827	-0.187809	9.64428e-05	0.0016692
ENSG00000198799	LRIG2	679.761	-0.185809	0.000867066	0.0102373
ENSG00000139410	SDSL	709.942	-0.179517	0.0023393	0.0224954
ENSG00000102908	NFAT5	855.945	-0.1771	0.000246458	0.00364441
ENSG00000048740	CELF2	3243.78	-0.177069	0.000143464	0.00232836
ENSG00000187742	SECISBP2	963.965	-0.176046	0.00629033	0.0491703
ENSG00000100503	NIN	2347.07	-0.174167	0.00114674	0.0127054
ENSG00000138185	ENTPD1	464.717	-0.169259	0.00193111	0.0193502
ENSG00000137776	SLTM	2128.9	-0.159596	0.00302023	0.027596
ENSG00000135119	RNFT2	228.983	-0.158452	3.94106e-05	0.000782678
ENSG00000198763	MT-ND2	24531.6	-0.15454	0.0031807	0.0287176
ENSG00000144677	CTDSPL	706.956	-0.15209	0.00123039	0.0134298
ENSG00000187079	TEAD1	3026.25	-0.15156	0.000302678	0.00433962
ENSG00000224713		5.65078	-0.151521	0.00618224	0.0485747
ENSG00000137198	GMPR	224.804	-0.148431	0.00487176	0.0402591
ENSG00000137831	UACA	1254.62	-0.144704	0.00139513	0.0148959
ENSG00000167703	SLC43A2	2591.94	-0.139134	0.00264788	0.0248474
ENSG00000287086		89.1848	-0.138565	9.17378e-05	0.00160319
ENSG00000196696	PDXDC2P-NPIPB14P	10.3933	-0.138483	0.000767445	0.00923734
ENSG00000119397	CNTRL	569.755	-0.136	5.01825e-05	0.000960941
ENSG00000119004	CYP20A1	259.625	-0.135751	0.00044007	0.00579347
ENSG00000242498	ARPIN	635.573	-0.133822	0.00111299	0.0123944
ENSG00000235823	OLMALINC	528.797	-0.133709	0.00111191	0.0123894
ENSG00000078053	AMPH	1239.01	-0.127974	0.00146432	0.0154632
ENSG00000188549	CCDC9B	65.9021	-0.103801	0.000100728	0.00173276
ENSG00000181827	RFX7	1168.35	-0.0950185	0.00514175	0.0419302
ENSG00000157103	SLC6A1	66.8375	-0.094919	0.00188624	0.0189922
ENSG00000147162	OGT	2046.7	-0.091908	3.12877e-05	0.000650048
ENSG00000110090	CPT1A	864.499	-0.0754391	0.00119394	0.0131042
ENSG00000133943	DGLUCY	774.515	-0.0704993	0.00545975	0.0439622
ENSG00000079819	EPB41L2	4297.92	-0.0700616	0.00620551	0.0486996
ENSG00000134744	TUT4	1497.85	-0.0640734	0.000729619	0.00885742
ENSG00000105855	ITGB8	339.06	-0.0514605	0.000974247	0.0111891
ENSG00000137573	SULF1	1734.82	-0.0451379	0.00340875	0.030375
ENSG00000083067	TRPM3	122.748	-0.041614	0.000555908	0.00706482
ENSG00000146072	TNFRSF21	1356.34	-0.0381725	0.00451903	0.0378818
ENSG00000113240	CLK4	168.107	-0.0349826	0.00248275	0.0236453
ENSG00000149633	KIAA1755	472.924	-0.0328596	0.00375879	0.032757
ENSG00000179912	R3HDM2	814.507	-0.0285695	0.00416496	0.0356225
ENSG00000286868		24.1223	-0.0196756	0.00241014	0.0230118
ENSG00000144959	NCEH1	133.205	-0.0192748	0.00435418	0.0367899
ENSG00000260254		4.43857	-0.0107741	0.00622147	0.0487554
ENSG00000183196	CHST6	121.516	-0.00111585	0.00194931	0.0194734

## Sheet: Migraine
	gene_name	baseMean	log2FoldChange	pvalue	padj
ENSG00000267799	MAN1A2P1	2.58327	-4.81072	0.021429	0.0495946
ENSG00000179071	CCDC89	3.54833	-4.78282	0.00806565	0.021068
ENSG00000102048	ASB9	4.27767	-4.5069	0.00709833	0.0188224
ENSG00000280278	FLJ30679	4.83174	-4.437	0.000679532	0.00230168
ENSG00000271013	LRRC37A9P	4.8045	-4.29351	0.00384066	0.0109327
ENSG00000241490		4.19124	-4.28562	0.00889378	0.0229465
ENSG00000286689		6.49503	-4.19299	0.00139554	0.00439791
ENSG00000217442	SYCE3	3.43273	-3.92197	0.013604	0.0332893
ENSG00000188828	GLRA4	7.17563	-3.82219	0.000657539	0.00223417
ENSG00000241935	HOGA1	3.87107	-3.63212	0.0105687	0.026721
ENSG00000158104	HPD	3.38581	-3.62304	0.00456669	0.0127507
ENSG00000288103		4.72877	-3.61443	0.00272687	0.00802664
ENSG00000108932	SLC16A6	415.861	-3.59822	1.57976e-29	1.07404e-27
ENSG00000230606		7.73826	-3.58459	0.000189003	0.000723074
ENSG00000204396	VWA7	6.47895	-3.53548	0.000181315	0.00069587
ENSG00000287558		27.4035	-3.48433	6.62456e-11	7.75356e-10
ENSG00000285600		7.55159	-3.32319	0.000709818	0.0023912
ENSG00000163823	CCR1	11.2359	-3.2925	0.000123694	0.000495235
ENSG00000253741	LNCOC1	16.1849	-3.27669	1.60311e-08	1.323e-07
ENSG00000100206	DMC1	11.4626	-3.23178	8.22628e-05	0.000342827
ENSG00000049768	FOXP3	14.3046	-3.2056	1.72286e-05	8.24844e-05
ENSG00000158571	PFKFB1	8.40215	-3.19777	0.000574375	0.00197731
ENSG00000179750	APOBEC3B	25.4165	-3.09999	1.90043e-11	2.38797e-10
ENSG00000130487	KLHDC7B	6.20921	-3.06819	0.0129725	0.0319349
ENSG00000288013		85.0562	-3.05771	5.95876e-32	4.84021e-30
ENSG00000081051	AFP	11.1636	-3.03838	2.32517e-05	0.000108401
ENSG00000205277	MUC12	29.1002	-3.00391	1.54196e-11	1.96603e-10
ENSG00000232931	LINC00342	62.0279	-2.9775	8.90461e-19	2.44151e-17
ENSG00000049249	TNFRSF9	25.207	-2.88501	1.06136e-06	6.38346e-06
ENSG00000169245	CXCL10	6.22111	-2.86618	0.0109859	0.027599
ENSG00000148773	MKI67	2534.74	-2.86571	6.72936e-12	8.96477e-11
ENSG00000154839	SKA1	142.038	-2.86536	2.77287e-45	5.22939e-43
ENSG00000287016		7.89855	-2.78668	0.00356367	0.0102315
ENSG00000281912	LINC01144	10.3763	-2.77662	0.000193309	0.000736948
ENSG00000138587	MNS1	118.697	-2.77449	8.99506e-39	1.10217e-36
ENSG00000161888	SPC24	152.033	-2.75723	1.46219e-41	2.10013e-39
ENSG00000167703	SLC43A2	1855.99	-2.73079	1.97878e-89	2.14579e-86
ENSG00000205809	KLRC2	4.72864	-2.72347	0.0105708	0.0267232
ENSG00000279881		14.5127	-2.71866	2.17546e-05	0.00010208
ENSG00000228544	CCDC183-AS1	9.18305	-2.67974	0.000592061	0.00203303
ENSG00000139985	ADAM21	15.345	-2.67972	2.62572e-06	1.46581e-05
ENSG00000139618	BRCA2	146.578	-2.67322	6.84714e-28	4.26727e-26
ENSG00000244932		2.06468	-2.66206	0.0180475	0.042726
ENSG00000287166		11.1347	-2.66033	0.000949245	0.00311833
ENSG00000285671		8.00864	-2.65432	0.0113594	0.0284057
ENSG00000139714	MORN3	6.46774	-2.63048	0.0106793	0.0269693
ENSG00000100156	SLC16A8	4.4889	-2.62773	0.00757771	0.0199593
ENSG00000171241	SHCBP1	269.775	-2.59759	8.09796e-57	2.78776e-54
ENSG00000165449	SLC16A9	568.858	-2.59535	2.34115e-43	3.93604e-41
ENSG00000184357	H1-5	2.42	-2.57395	0.010397	0.026336
ENSG00000232810	TNF	21.1266	-2.56608	2.46326e-07	1.65243e-06
ENSG00000171320	ESCO2	144.877	-2.56514	2.82284e-43	4.70937e-41
ENSG00000174371	EXO1	244.163	-2.55304	2.69281e-65	1.24259e-62
ENSG00000165480	SKA3	277.365	-2.54182	3.82261e-51	9.98853e-49
ENSG00000171848	RRM2	1393.42	-2.53079	1.92866e-107	4.18287e-104
ENSG00000164627	KIF6	36.261	-2.5198	2.21486e-11	2.75443e-10
ENSG00000268521	VN1R83P	4.20862	-2.51457	9.26988e-05	0.000382142
ENSG00000127564	PKMYT1	101.812	-2.50525	7.65714e-16	1.56964e-14
ENSG00000205181	LINC00654	10.8934	-2.50422	0.00116027	0.00373408
ENSG00000065328	MCM10	338.248	-2.50165	3.5575e-68	1.92888e-65
ENSG00000196436	NPIPB15	4.86633	-2.49565	0.0142123	0.0346177
ENSG00000236154		7.93709	-2.49175	0.00482966	0.0134032
ENSG00000146410	MTFR2	49.0503	-2.48766	3.58122e-17	8.49775e-16
ENSG00000196584	XRCC2	78.2944	-2.48413	1.09175e-19	3.22149e-18
ENSG00000226435	ANKRD18DP	5.99406	-2.48204	0.0129036	0.0317799
ENSG00000170049	KCNAB3	13.6861	-2.46262	0.000151948	0.000593668
ENSG00000239763		3.13154	-2.45015	0.00865684	0.0224125
ENSG00000259248	USP3-AS1	11.355	-2.44058	0.00145033	0.00455008
ENSG00000284968		10.0032	-2.43937	0.00703015	0.0186644
ENSG00000275367		27.4101	-2.43148	8.15971e-10	8.22723e-09
ENSG00000092853	CLSPN	298.347	-2.42111	1.28257e-24	5.9692e-23
ENSG00000262877		17.9199	-2.40699	1.24493e-08	1.04611e-07
ENSG00000272894	MIOS-DT	6.8449	-2.4006	0.00407454	0.0115213
ENSG00000189057	FAM111B	187.668	-2.38735	8.094e-42	1.1861e-39
ENSG00000260027	HOXB7	6.91392	-2.37606	0.00984499	0.0250962
ENSG00000258938		8.92615	-2.37346	0.00407899	0.0115309
ENSG00000166803	PCLAF	43.5421	-2.36656	1.13922e-10	1.29223e-09
ENSG00000138778	CENPE	618.681	-2.35346	2.52623e-09	2.36057e-08
ENSG00000286058		14.7966	-2.35046	4.08722e-06	2.20287e-05
ENSG00000277449	CEBPB-AS1	12.5157	-2.34896	0.00307563	0.0089608
ENSG00000163053	SLC16A14	1184.73	-2.3427	3.49984e-27	2.05147e-25
ENSG00000088340	FER1L4	4.6789	-2.32622	0.00209312	0.00632603
ENSG00000243679		10.0453	-2.29781	7.58461e-05	0.000318234
ENSG00000260190		7.08955	-2.29502	0.00976082	0.0249079
ENSG00000198342	ZNF442	60.9575	-2.29232	3.18035e-16	6.86323e-15
ENSG00000137812	KNL1	416.318	-2.28094	1.8395e-26	1.02033e-24
ENSG00000223547	ZNF844	130.185	-2.2697	2.8103e-37	3.0939e-35
ENSG00000122483	CCDC18	124.752	-2.25043	2.65064e-27	1.57068e-25
ENSG00000125772	GPCPD1	1228.23	-2.25014	2.41095e-77	1.68673e-74
ENSG00000101057	MYBL2	1330.16	-2.24865	2.60936e-69	1.48926e-66
ENSG00000119888	EPCAM	7.39515	-2.24607	0.0156183	0.037645
ENSG00000198203	SULT1C2	16.5535	-2.24542	0.000166896	0.000646132
ENSG00000184661	CDCA2	295.964	-2.2408	4.15019e-61	1.69829e-58
ENSG00000007968	E2F2	116.47	-2.23882	3.23161e-29	2.16318e-27
ENSG00000051341	POLQ	120.908	-2.23757	1.77671e-26	9.88032e-25
ENSG00000057593	F7	9.13296	-2.2333	0.000463314	0.0016299
ENSG00000183856	IQGAP3	281.153	-2.23131	5.58607e-28	3.54242e-26
ENSG00000184343	SRPK3	5.62229	-2.22011	0.00240193	0.00715956
ENSG00000012048	BRCA1	391.974	-2.21389	4.91592e-43	8.01628e-41
ENSG00000123485	HJURP	353.158	-2.21299	1.40493e-36	1.49363e-34
ENSG00000139410	SDSL	545.467	-2.20697	3.90569e-49	9.20723e-47
ENSG00000164287	CDC20B	12.9826	-2.20152	0.00357594	0.0102627
ENSG00000135476	ESPL1	292.967	-2.19444	6.86742e-09	6.03487e-08
ENSG00000255240		4.18323	-2.19108	0.0122576	0.0303386
ENSG00000204603	LINC01257	6.7071	-2.18965	0.00332284	0.00960748
ENSG00000093009	CDC45	275.628	-2.16677	1.07544e-37	1.20851e-35
ENSG00000140534	TICRR	204.346	-2.1629	2.02511e-27	1.20661e-25
ENSG00000051180	RAD51	191.106	-2.161	1.07067e-38	1.29724e-36
ENSG00000261202	TNRC6B-DT	5.30055	-2.15181	0.00705691	0.0187218
ENSG00000168077	SCARA3	272.312	-2.15106	9.19143e-49	2.12068e-46
ENSG00000037280	FLT4	63.6014	-2.14412	3.60919e-13	5.55544e-12
ENSG00000227053	MUC12-AS1	10.1345	-2.14201	0.0024031	0.00716209
ENSG00000275395	FCGBP	15.8442	-2.13638	4.40369e-05	0.000193884
ENSG00000187193	MT1X	54.1754	-2.13348	1.54064e-13	2.47507e-12
ENSG00000165304	MELK	526.107	-2.12596	2.24336e-83	2.31685e-80
ENSG00000123610	TNFAIP6	4.10878	-2.12136	0.00300641	0.00877447
ENSG00000144230	GPR17	365.463	-2.11901	1.12444e-20	3.66168e-19
ENSG00000117724	CENPF	2016.79	-2.11448	3.1128e-12	4.29456e-11
ENSG00000080986	NDC80	427.454	-2.11418	5.16484e-15	9.77444e-14
ENSG00000279711		16.7536	-2.11225	0.000472279	0.00165902
ENSG00000197299	BLM	248.337	-2.11163	1.76374e-41	2.50012e-39
ENSG00000269896		32.966	-2.10425	1.28923e-06	7.62081e-06
ENSG00000214193	SH3D21	180.924	-2.10309	2.54214e-27	1.51052e-25
ENSG00000132837	DMGDH	16.3721	-2.09479	0.000361788	0.00130253
ENSG00000122952	ZWINT	750.515	-2.09262	2.53607e-90	2.89485e-87
ENSG00000249550	LINC01234	197.752	-2.0811	9.30983e-39	1.13433e-36
ENSG00000259803	SLC22A31	12.6487	-2.07962	0.00462379	0.0128896
ENSG00000255121	CENATAC-DT	19.9477	-2.07867	0.000533361	0.00184903
ENSG00000287242		20.4534	-2.07686	0.000451539	0.00159261
ENSG00000169607	CKAP2L	479.117	-2.07551	1.93351e-30	1.3794e-28
ENSG00000151725	CENPU	306.977	-2.0713	1.29174e-54	3.68622e-52
ENSG00000166323	C11orf65	21.4584	-2.06413	5.89962e-05	0.000253168
ENSG00000154920	EME1	96.1943	-2.06099	4.16429e-19	1.16837e-17
ENSG00000109674	NEIL3	92.514	-2.05967	6.03183e-15	1.13263e-13
ENSG00000134317	GRHL1	21.1786	-2.05182	0.000421219	0.00149467
ENSG00000167755	KLK6	9.31828	-2.05004	0.0171559	0.0408696
ENSG00000186871	ERCC6L	117.394	-2.04636	1.52168e-20	4.88197e-19
ENSG00000187944	C2orf66	11.4521	-2.04559	0.00817342	0.0213059
ENSG00000279821		21.3676	-2.045	1.86107e-06	1.06647e-05
ENSG00000167664	TMIGD2	30.0166	-2.04401	2.07766e-09	1.97115e-08
ENSG00000137310	TCF19	298.51	-2.03765	4.06574e-83	4.00808e-80
ENSG00000246731	MGC16275	45.6704	-2.03662	1.22212e-09	1.19717e-08
ENSG00000269821	KCNQ1OT1	88.1503	-2.03353	4.72683e-16	9.92406e-15
ENSG00000213071	LPAL2	13.6222	-2.0334	0.00905469	0.0233256
ENSG00000258561		11.5321	-2.02847	0.00482528	0.0133944
ENSG00000147536	GINS4	168.298	-2.02665	3.00303e-35	2.97396e-33
ENSG00000230359	TPI1P2	24.6915	-2.02299	1.39415e-05	6.80232e-05
ENSG00000198417	MT1F	104.064	-2.01258	2.98613e-18	7.83111e-17
ENSG00000267658	RAB5C-AS1	8.03943	-2.00558	0.0214972	0.0497314
ENSG00000228109	MELTF-AS1	18.391	-2.00087	0.00104404	0.00339783
ENSG00000138160	KIF11	1066.76	-1.99201	2.80948e-37	3.0939e-35
ENSG00000100479	POLE2	102.103	-1.97779	1.77035e-22	6.80767e-21
ENSG00000280132		17.786	-1.97722	0.000723686	0.00243263
ENSG00000169064	ZBBX	28.6849	-1.97604	6.6368e-05	0.000281338
ENSG00000143382	ADAMTSL4	54.3031	-1.97185	5.07856e-09	4.54952e-08
ENSG00000085999	RAD54L	104.133	-1.96874	2.35855e-16	5.1461e-15
ENSG00000281383		2.54287	-1.96667	0.00679293	0.0181145
ENSG00000228327		17.7191	-1.96505	3.67111e-07	2.40178e-06
ENSG00000236529		6.82107	-1.95716	0.00443459	0.0124132
ENSG00000168078	PBK	320.239	-1.95472	1.87093e-42	2.87779e-40
ENSG00000103021	CCDC113	258.021	-1.94795	4.74186e-46	9.18228e-44
ENSG00000246090		31.4399	-1.94785	5.66756e-06	2.97839e-05
ENSG00000105011	ASF1B	245.354	-1.94384	3.84494e-40	5.11589e-38
ENSG00000261159		8.3512	-1.939	0.0173127	0.0411754
ENSG00000149548	CCDC15	77.7906	-1.93167	1.07405e-16	2.42141e-15
ENSG00000210195	MT-TT	5.03026	-1.9197	0.000161984	0.00062925
ENSG00000237649	KIFC1	582.306	-1.91777	6.26165e-28	3.93631e-26
ENSG00000167900	TK1	356.144	-1.91432	9.98591e-77	6.63524e-74
ENSG00000134917	ADAMTS8	450.162	-1.91231	2.35002e-32	1.97548e-30
ENSG00000144554	FANCD2	358.823	-1.9115	2.63176e-42	3.99144e-40
ENSG00000253669	GASAL1	18.1185	-1.90768	0.000719414	0.00241939
ENSG00000143476	DTL	372.318	-1.90245	2.05496e-46	4.05164e-44
ENSG00000146670	CDCA5	482.003	-1.90132	4.04822e-39	5.07501e-37
ENSG00000197647	ZNF433	186.479	-1.89535	4.68766e-21	1.58358e-19
ENSG00000005189	REXO5	61.7692	-1.89399	3.45522e-09	3.17126e-08
ENSG00000186193	SAPCD2	194.164	-1.89276	7.26329e-25	3.43944e-23
ENSG00000243819	RN7SL832P	25.1256	-1.88281	7.32825e-05	0.000308552
ENSG00000170312	CDK1	812.286	-1.88216	5.68771e-53	1.56146e-50
ENSG00000109805	NCAPG	774.357	-1.88068	9.13789e-45	1.6654e-42
ENSG00000138180	CEP55	459.598	-1.87934	2.42892e-35	2.43881e-33
ENSG00000159259	CHAF1B	243.253	-1.87468	1.1648e-38	1.38803e-36
ENSG00000285825	CCDC15-DT	30.6431	-1.87272	2.67062e-07	1.78052e-06
ENSG00000227107		13.8197	-1.87234	0.00807411	0.0210825
ENSG00000111247	RAD51AP1	167.136	-1.87129	1.07353e-33	9.90757e-32
ENSG00000227999	MTND5P1	7.74468	-1.87011	0.0152648	0.0368996
ENSG00000103269	RHBDL1	7.3531	-1.86735	6.11327e-05	0.00026125
ENSG00000102878	HSF4	4.43832	-1.8673	0.00768309	0.0201928
ENSG00000214711	CAPN14	13.2771	-1.86443	0.0162384	0.0389105
ENSG00000165490	DDIAS	192.317	-1.86356	2.69262e-26	1.47469e-24
ENSG00000160323	ADAMTS13	69.1146	-1.85649	1.16727e-14	2.11494e-13
ENSG00000186185	KIF18B	239.131	-1.8558	1.21393e-22	4.74375e-21
ENSG00000272405		25.016	-1.84832	0.000175954	0.000677334
ENSG00000126787	DLGAP5	810.876	-1.83933	1.45168e-13	2.33908e-12
ENSG00000227827	PKD1P2	12.9663	-1.83336	3.12797e-05	0.000141953
ENSG00000163808	KIF15	386.794	-1.83185	1.85057e-22	7.10358e-21
ENSG00000092470	WDR76	223.763	-1.82791	7.7941e-33	6.76154e-31
ENSG00000152253	SPC25	170.743	-1.82728	3.201e-26	1.72266e-24
ENSG00000214826	DDX12P	13.9678	-1.82704	0.0116752	0.0291013
ENSG00000182632	CCNYL2	26.7467	-1.82262	4.4373e-05	0.000195205
ENSG00000272720		5.47007	-1.82034	0.000515771	0.0017958
ENSG00000169136	ATF5	1110.68	-1.81894	1.24436e-47	2.62015e-45
ENSG00000236144	TMEM147-AS1	203.99	-1.81724	3.1886e-28	2.03995e-26
ENSG00000112245	PTP4A1	62.1987	-1.81716	1.50701e-10	1.68194e-09
ENSG00000245573	BDNF-AS	108.304	-1.81383	1.57394e-15	3.15778e-14
ENSG00000234773		23.9773	-1.81333	0.00207782	0.00628762
ENSG00000169679	BUB1	790.048	-1.81277	2.82904e-15	5.55261e-14
ENSG00000132010	ZNF20	6.04853	-1.80694	0.0193024	0.045277
ENSG00000185615	PDIA2	17.7545	-1.80407	4.42593e-13	6.73611e-12
ENSG00000156970	BUB1B	750.591	-1.80299	1.17146e-14	2.12074e-13
ENSG00000242615		26.7697	-1.79911	5.6374e-05	0.000242587
ENSG00000164104	HMGB2	1865.18	-1.79668	1.02205e-12	1.49268e-11
ENSG00000123219	CENPK	124.059	-1.79544	8.52313e-17	1.94989e-15
ENSG00000242588		17.4452	-1.79409	4.6789e-05	0.000204795
ENSG00000175063	UBE2C	562.988	-1.79273	1.68255e-27	1.0193e-25
ENSG00000215769	ARHGAP27P1-BPTFP1-KPNA2P3	6.7536	-1.77802	0.000975443	0.00319616
ENSG00000145386	CCNA2	738.793	-1.77794	2.46634e-33	2.2195e-31
ENSG00000101447	FAM83D	269.049	-1.77595	4.1197e-40	5.44805e-38
ENSG00000272556	GTF2IP13	20.126	-1.77344	4.70286e-05	0.000205636
ENSG00000178093	TSSK6	9.33974	-1.77026	0.00384318	0.0109356
ENSG00000103316	CRYM	5.29572	-1.76499	0.0130039	0.0319981
ENSG00000247950	SEC24B-AS1	23.6374	-1.76467	0.000444812	0.00157067
ENSG00000262333	HNRNPA1P16	11.0708	-1.76127	0.00982563	0.0250556
ENSG00000106327	TFR2	15.9991	-1.7612	0.00384164	0.0109341
ENSG00000178150	ZNF114	75.3509	-1.7587	5.34713e-17	1.24697e-15
ENSG00000100162	CENPM	106.185	-1.75553	7.82652e-20	2.34406e-18
ENSG00000100385	IL2RB	45.2123	-1.7543	1.03998e-10	1.18587e-09
ENSG00000142945	KIF2C	693.714	-1.75387	2.11199e-29	1.4314e-27
ENSG00000269867		10.6397	-1.74991	7.00518e-05	0.000295868
ENSG00000072571	HMMR	510.921	-1.74611	1.30984e-29	8.96146e-28
ENSG00000279879		16.1653	-1.74483	0.00203	0.00614983
ENSG00000090889	KIF4A	751.347	-1.74392	3.01389e-34	2.82966e-32
ENSG00000176890	TYMS	603.481	-1.74266	1.41975e-66	6.99808e-64
ENSG00000131153	GINS2	495.26	-1.73822	1.15032e-68	6.39694e-66
ENSG00000136492	BRIP1	163.529	-1.73685	8.8009e-28	5.438e-26
ENSG00000186517	ARHGAP30	20.4198	-1.73635	0.00224585	0.00673974
ENSG00000213347	MXD3	80.9522	-1.73601	3.82852e-09	3.48878e-08
ENSG00000287707		7.81013	-1.73553	0.0032007	0.00928776
ENSG00000121152	NCAPH	488.816	-1.72874	1.28687e-32	1.10753e-30
ENSG00000175305	CCNE2	127.118	-1.72666	5.71484e-25	2.73003e-23
ENSG00000125434	SLC25A35	38.445	-1.7263	3.79072e-07	2.47035e-06
ENSG00000198826	ARHGAP11A	587.75	-1.72624	2.2951e-41	3.17046e-39
ENSG00000198580		8.48743	-1.72588	0.00579469	0.0157666
ENSG00000141526	SLC16A3	152.329	-1.72179	0.00380869	0.0108502
ENSG00000172794	RAB37	14.5523	-1.7156	0.0126109	0.0311192
ENSG00000185499	MUC1	38.0118	-1.71538	4.80672e-07	3.07517e-06
ENSG00000074621	SLC24A1	271.785	-1.71338	8.41712e-36	8.61087e-34
ENSG00000232485	RPL37A-DT	24.3105	-1.71113	3.22566e-05	0.000145867
ENSG00000273010		15.9574	-1.70881	0.00130234	0.00413363
ENSG00000163815	CLEC3B	44.6099	-1.70379	3.63345e-12	4.97175e-11
ENSG00000164972	C9orf24	17.3482	-1.7004	6.11347e-07	3.83649e-06
ENSG00000128578	STRIP2	61.2673	-1.69673	5.39875e-10	5.56767e-09
ENSG00000131747	TOP2A	3646.09	-1.69642	4.43909e-19	1.24226e-17
ENSG00000163535	SGO2	515.817	-1.69101	1.35345e-24	6.25875e-23
ENSG00000133115	STOML3	17.3419	-1.68833	0.00723347	0.0191363
ENSG00000204172	AGAP9	13.7319	-1.68804	6.9002e-05	0.000291719
ENSG00000134690	CDCA8	545.016	-1.68519	9.39853e-28	5.77437e-26
ENSG00000179406	LINC00174	45.9556	-1.68439	1.26244e-08	1.05918e-07
ENSG00000136982	DSCC1	108.855	-1.68179	2.84741e-13	4.40789e-12
ENSG00000075218	GTSE1	344.924	-1.67887	4.83342e-22	1.79192e-20
ENSG00000224086	PPM1F-AS1	104.489	-1.677	1.10013e-16	2.47763e-15
ENSG00000227268	KLLN	90.898	-1.67316	5.86973e-11	6.8924e-10
ENSG00000279744		3.38396	-1.67128	0.0140101	0.0341981
ENSG00000133863	TEX15	71.4583	-1.66739	5.65652e-08	4.25229e-07
ENSG00000066279	ASPM	740.913	-1.66655	1.34839e-06	7.94025e-06
ENSG00000152582	SPEF2	183.401	-1.65767	1.06572e-20	3.48093e-19
ENSG00000183458	PKD1P3	16.2833	-1.64658	0.00026627	0.000985809
ENSG00000172955	ADH6	9.70398	-1.64547	0.0211837	0.0490746
ENSG00000283050	GTF2IP12	79.7756	-1.64479	2.06967e-12	2.92804e-11
ENSG00000011426	ANLN	1333.02	-1.64341	3.32548e-108	9.01538e-105
ENSG00000172244	C5orf34	77.4395	-1.64151	1.33104e-10	1.49884e-09
ENSG00000258708	SLC25A21-AS1	50.1443	-1.6378	2.70038e-06	1.50323e-05
ENSG00000024526	DEPDC1	296.634	-1.63666	5.08191e-29	3.38087e-27
ENSG00000272645	GTF2IP20	38.8735	-1.6344	8.92439e-06	4.52648e-05
ENSG00000254413	CHKB-CPT1B	10.811	-1.63095	0.000625937	0.00213764
ENSG00000111664	GNB3	52.6362	-1.63095	6.76729e-15	1.26199e-13
ENSG00000269825		12.3629	-1.62971	0.0046518	0.012961
ENSG00000129195	PIMREG	406.801	-1.62822	7.21454e-32	5.81669e-30
ENSG00000123473	STIL	298.695	-1.62465	2.90495e-36	3.05837e-34
ENSG00000094804	CDC6	498.576	-1.62282	1.93368e-46	3.84748e-44
ENSG00000140398	NEIL1	25.5682	-1.62131	6.76854e-08	5.02039e-07
ENSG00000101003	GINS1	346.782	-1.62098	2.55077e-42	3.89585e-40
ENSG00000100297	MCM5	840.907	-1.61919	9.47261e-70	5.55249e-67
ENSG00000110169	HPX	6.76144	-1.6107	0.00344663	0.00992702
ENSG00000100629	CEP128	126.884	-1.60988	3.87422e-19	1.0884e-17
ENSG00000187686	KRT18P59	24.859	-1.60465	0.000236939	0.000885341
ENSG00000196081	ZNF724	24.0638	-1.60389	9.49939e-05	0.000390343
ENSG00000238249	HMGN2P17	17.5937	-1.60142	0.00151067	0.00472504
ENSG00000232611		24.9979	-1.59479	2.21216e-06	1.24876e-05
ENSG00000158887	MPZ	9289.92	-1.59361	3.777e-21	1.28596e-19
ENSG00000168539	CHRM1	35.7037	-1.59031	0.000287914	0.00105603
ENSG00000286132		31.5044	-1.58915	0.000114087	0.000460424
ENSG00000278535	DHRS11	140.915	-1.58908	1.66837e-21	5.91234e-20
ENSG00000197301	HMGA2-AS1	30.0173	-1.58493	0.00945259	0.0242011
ENSG00000197536	IRF1-AS1	11.7763	-1.58417	0.0144691	0.0351801
ENSG00000186777	ZNF732	22.7715	-1.58081	0.00129019	0.00410167
ENSG00000272143	FGF14-AS2	35.6259	-1.57614	3.23148e-05	0.00014607
ENSG00000244560		15.1997	-1.57292	0.0007747	0.00259165
ENSG00000140451	PIF1	35.0644	-1.57238	0.000146148	0.000573382
ENSG00000116329	OPRD1	83.9743	-1.57032	4.15429e-10	4.36946e-09
ENSG00000183850	ZNF730	46.9781	-1.57007	5.17934e-06	2.74443e-05
ENSG00000273061	CDC37L1-DT	23.5902	-1.56948	5.22582e-05	0.000226494
ENSG00000156968	MPV17L	34.6218	-1.56765	0.000455235	0.00160434
ENSG00000243406	MRPS31P5	13.9398	-1.56752	0.00983482	0.0250732
ENSG00000088325	TPX2	1800.09	-1.56581	5.45477e-59	2.07549e-56
ENSG00000281490	CICP14	30.0784	-1.56069	5.7495e-09	5.10627e-08
ENSG00000152056	AP1S3	22.4838	-1.55966	0.00281018	0.00825282
ENSG00000075702	WDR62	185.848	-1.55875	1.03003e-15	2.09366e-14
ENSG00000178999	AURKB	391.717	-1.55629	1.15124e-23	4.92469e-22
ENSG00000089685	BIRC5	1009.1	-1.55215	3.49347e-32	2.90293e-30
ENSG00000187595	ZNF385C	196.411	-1.55126	2.597e-19	7.40128e-18
ENSG00000155066	PROM2	6.27545	-1.54944	0.00761937	0.0200499
ENSG00000286391		26.4314	-1.54894	0.00106527	0.00345861
ENSG00000276043	UHRF1	323.333	-1.54782	1.33781e-25	6.84301e-24
ENSG00000144395	CCDC150	33.4033	-1.54735	0.00263696	0.00779054
ENSG00000118193	KIF14	287.999	-1.5458	4.63298e-06	2.47305e-05
ENSG00000165349	SLC7A3	30.9245	-1.54425	7.40897e-06	3.81133e-05
ENSG00000148357	HMCN2	62.8579	-1.54263	1.28384e-06	7.59518e-06
ENSG00000286872		12.8494	-1.54258	0.00427229	0.0120163
ENSG00000273888	FRMD6-AS1	16.3156	-1.54064	0.0118169	0.0294072
ENSG00000230699		166.713	-1.53844	1.44077e-23	6.07927e-22
ENSG00000203760	CENPW	135.832	-1.53633	3.55123e-20	1.11139e-18
ENSG00000259088		14.9619	-1.53061	0.00825559	0.0214865
ENSG00000112742	TTK	399.639	-1.52649	4.23279e-10	4.44341e-09
ENSG00000125730	C3	96.2747	-1.52509	0.000248815	0.000926243
ENSG00000205791	LOH12CR2	30.031	-1.52508	0.000125611	0.000502167
ENSG00000269001		39.1326	-1.5242	6.82784e-08	5.06091e-07
ENSG00000277782		22.1994	-1.52358	0.00128771	0.00409801
ENSG00000093217	XYLB	79.6491	-1.52261	1.39796e-10	1.57011e-09
ENSG00000250802	ZBED3-AS1	57.0349	-1.521	8.05723e-07	4.94469e-06
ENSG00000177602	HASPIN	85.6828	-1.52062	9.34377e-10	9.34291e-09
ENSG00000100583	SAMD15	52.1064	-1.51959	1.0029e-05	5.03259e-05
ENSG00000236017	ASMTL-AS1	27.3424	-1.51827	6.88597e-06	3.56257e-05
ENSG00000137807	KIF23	593.514	-1.5175	3.51447e-25	1.71671e-23
ENSG00000013810	TACC3	901.26	-1.51441	1.0599e-26	6.01755e-25
ENSG00000127586	CHTF18	104.3	-1.51387	4.82215e-09	4.32518e-08
ENSG00000271888	JARID2-DT	9.3129	-1.51382	0.010255	0.026016
ENSG00000133739	LRRCC1	300.518	-1.51086	1.0487e-29	7.2204e-28
ENSG00000142731	PLK4	272.604	-1.5099	6.34308e-22	2.33167e-20
ENSG00000162755	KLHDC9	34.2548	-1.5091	2.06117e-05	9.7095e-05
ENSG00000237530		10.9808	-1.50674	0.00193228	0.00588585
ENSG00000266714	MYO15B	38.0984	-1.50655	6.87863e-08	5.09333e-07
ENSG00000157766	ACAN	878.219	-1.50349	5.42461e-13	8.15308e-12
ENSG00000023445	BIRC3	101.487	-1.50234	8.29066e-12	1.08514e-10
ENSG00000256663		36.3527	-1.50115	2.29078e-05	0.00010689
ENSG00000259172		12.1734	-1.49862	0.00919815	0.0236446
ENSG00000147588	PMP2	2430.35	-1.49839	5.52897e-78	4.28258e-75
ENSG00000234771	SLC25A25-AS1	55.0608	-1.49775	1.05089e-09	1.04214e-08
ENSG00000112984	KIF20A	1058.23	-1.49728	1.53585e-30	1.11403e-28
ENSG00000140873	ADAMTS18	60.0247	-1.49454	8.34111e-06	4.25252e-05
ENSG00000198830	HMGN2	3781.82	-1.49343	2.35434e-99	3.64721e-96
ENSG00000115758	ODC1	10640.7	-1.49255	1.3733e-55	4.31653e-53
ENSG00000080031	PTPRH	279.787	-1.49174	3.36111e-23	1.37539e-21
ENSG00000069482	GAL	187.328	-1.48824	1.11772e-08	9.44705e-08
ENSG00000104883	PEX11G	31.1478	-1.4858	1.56697e-05	7.57737e-05
ENSG00000253200		41.5625	-1.48311	2.1568e-06	1.22164e-05
ENSG00000128408	RIBC2	16.6801	-1.48248	0.00496029	0.0137235
ENSG00000102384	CENPI	126.778	-1.48114	1.2285e-19	3.60049e-18
ENSG00000071539	TRIP13	336.822	-1.47872	2.72105e-32	2.26978e-30
ENSG00000166851	PLK1	974.477	-1.4773	2.1288e-13	3.36512e-12
ENSG00000196421	C20orf204	8.40519	-1.4745	0.00824798	0.0214693
ENSG00000250486	FAM218A	39.3845	-1.47138	1.9858e-05	9.37894e-05
ENSG00000109107	ALDOC	155.146	-1.47089	1.68425e-07	1.16183e-06
ENSG00000288002		13.9849	-1.47013	0.0190857	0.0448365
ENSG00000139908	TSSK4	28.0576	-1.46653	0.000505115	0.00176124
ENSG00000215018	COL28A1	28.6703	-1.46652	0.00514471	0.0141777
ENSG00000140450	ARRDC4	2630.22	-1.46134	1.61835e-65	7.63018e-63
ENSG00000179083	FAM133A	16.3984	-1.46051	0.019405	0.0454832
ENSG00000117399	CDC20	914.735	-1.45951	9.33181e-13	1.37212e-11
ENSG00000123453	SARDH	150.512	-1.45787	3.90071e-15	7.49988e-14
ENSG00000177409	SAMD9L	53.7016	-1.45376	0.000228617	0.000857085
ENSG00000181896	ZNF101	108.213	-1.45322	3.68498e-12	5.03909e-11
ENSG00000162004	CCDC78	22.2561	-1.45315	1.40251e-08	1.16632e-07
ENSG00000259972		14.1121	-1.45023	2.01133e-05	9.49332e-05
ENSG00000205755	CRLF2	42.5482	-1.45021	0.000966429	0.00316854
ENSG00000197472	ZNF695	24.5768	-1.44948	0.000545755	0.00188747
ENSG00000129810	SGO1	131.678	-1.44913	2.2217e-18	5.8833e-17
ENSG00000123080	CDKN2C	261.633	-1.44865	4.48124e-25	2.17425e-23
ENSG00000197044	ZNF441	315.635	-1.44733	1.41447e-21	5.04555e-20
ENSG00000166436	TRIM66	217.92	-1.44631	3.39668e-15	6.60692e-14
ENSG00000185633	NDUFA4L2	41.2601	-1.44486	0.000192459	0.000734094
ENSG00000134864	GGACT	85.1827	-1.4448	3.36247e-13	5.19411e-12
ENSG00000226124	FTCDNL1	20.6901	-1.44465	0.000613007	0.00209739
ENSG00000100292	HMOX1	193.199	-1.44235	8.31448e-25	3.91159e-23
ENSG00000270124		332.815	-1.44022	5.42173e-43	8.71011e-41
ENSG00000156802	ATAD2	867.398	-1.43909	6.35168e-46	1.21907e-43
ENSG00000265972	TXNIP	6030.41	-1.43606	1.58703e-72	9.56095e-70
ENSG00000076382	SPAG5	569.508	-1.43529	4.24846e-07	2.74965e-06
ENSG00000267655		24.8258	-1.43341	0.00119786	0.00384023
ENSG00000153363	LINC00467	156.283	-1.4276	1.42073e-15	2.86099e-14
ENSG00000129646	QRICH2	152.546	-1.42721	1.74234e-13	2.77445e-12
ENSG00000124772	CPNE5	70.1975	-1.42584	8.79673e-05	0.000364369
ENSG00000255052	FAM66D	15.0959	-1.42532	0.00594387	0.0161179
ENSG00000231305		26.634	-1.42401	0.00200872	0.00609133
ENSG00000168970	JMJD7-PLA2G4B	19.584	-1.41544	8.53172e-07	5.21228e-06
ENSG00000196604	POTEF	22.7797	-1.41523	0.0162367	0.0389105
ENSG00000125122	LRRC29	30.0363	-1.41039	0.00352773	0.0101364
ENSG00000255085		47.8197	-1.41022	2.65153e-06	1.47869e-05
ENSG00000115884	SDC1	386.363	-1.40775	1.39614e-33	1.27761e-31
ENSG00000253771	TPTE2P1	100.58	-1.40349	1.68023e-10	1.86657e-09
ENSG00000205746	PKD1P4	11.8151	-1.3982	0.00435135	0.012207
ENSG00000243696		5.04	-1.39766	0.0101408	0.0257685
ENSG00000188610	FAM72B	33.1977	-1.39332	0.000269876	0.000997624
ENSG00000265298		10.5897	-1.39314	3.4644e-05	0.000155625
ENSG00000228486	C2orf92	36.3252	-1.39203	0.000714516	0.00240441
ENSG00000260000		61.2263	-1.39168	5.73792e-09	5.09808e-08
ENSG00000168237	GLYCTK	41.2406	-1.39019	0.000280022	0.00103144
ENSG00000138658	ZGRF1	113.891	-1.38958	1.54771e-08	1.28215e-07
ENSG00000165816	VWA2	48.3719	-1.38892	1.15461e-05	5.72352e-05
ENSG00000275713	H2BC9	31.9811	-1.38744	0.0026475	0.00781741
ENSG00000176293	ZNF135	100.554	-1.38587	9.69401e-09	8.28057e-08
ENSG00000230715		15.5024	-1.38571	1.98592e-06	1.13314e-05
ENSG00000268471	MIR4453HG	129.016	-1.3852	4.06912e-13	6.21925e-12
ENSG00000143228	NUF2	262.029	-1.38485	2.38044e-14	4.16683e-13
ENSG00000184208	C22orf46	694.844	-1.38444	2.13137e-48	4.62251e-46
ENSG00000113749	HRH2	34.0949	-1.38304	1.24805e-05	6.14338e-05
ENSG00000165899	OTOGL	105.962	-1.38174	5.23934e-10	5.42316e-09
ENSG00000162461	SLC25A34	26.8541	-1.3811	0.00190304	0.00581066
ENSG00000225265	TAF1A-AS1	71.3327	-1.38061	5.98704e-10	6.13934e-09
ENSG00000266904	LINC00663	20.7401	-1.38011	0.0173876	0.0413263
ENSG00000287808		30.4036	-1.37776	0.000259619	0.000962168
ENSG00000109927	TECTA	115.954	-1.37663	1.10228e-12	1.60661e-11
ENSG00000091651	ORC6	240.128	-1.37576	3.56631e-17	8.47166e-16
ENSG00000165244	ZNF367	100.572	-1.37571	7.14566e-11	8.31786e-10
ENSG00000170537	TMC7	40.5329	-1.37268	8.828e-06	4.48178e-05
ENSG00000136114	THSD1	31.6985	-1.36972	0.00123131	0.00393585
ENSG00000120669	SOHLH2	20.0358	-1.36734	0.00302118	0.00881402
ENSG00000255458		24.3235	-1.36656	0.00736788	0.0194563
ENSG00000141337	ARSG	348.233	-1.3664	4.02947e-22	1.50674e-20
ENSG00000186472	PCLO	1303.04	-1.36556	9.05029e-06	4.5839e-05
ENSG00000237423	LINC01522	178.77	-1.36302	1.32201e-16	2.96195e-15
ENSG00000008516	MMP25	38.851	-1.35976	9.8031e-05	0.000401757
ENSG00000261211		32.0377	-1.35831	0.00187626	0.00573779
ENSG00000188486	H2AX	1147.85	-1.35808	1.94021e-25	9.76319e-24
ENSG00000130720	FIBCD1	24.2706	-1.35677	0.00241102	0.00718173
ENSG00000273142	LINC02604	63.7705	-1.35618	3.71532e-07	2.42631e-06
ENSG00000013573	DDX11	179.767	-1.35566	1.36974e-12	1.97651e-11
ENSG00000180921	FAM83H	147.214	-1.35542	1.76232e-14	3.12776e-13
ENSG00000228192		24.4258	-1.35506	0.00641924	0.0172671
ENSG00000140525	FANCI	782.373	-1.35402	3.46815e-42	5.1874e-40
ENSG00000187951		48.0286	-1.35366	0.000142969	0.000563357
ENSG00000158402	CDC25C	123.643	-1.34979	4.7283e-15	9.00328e-14
ENSG00000135744	AGT	557.172	-1.34779	9.4421e-16	1.92463e-14
ENSG00000286269		191.986	-1.34765	4.01811e-11	4.82799e-10
ENSG00000196611	MMP1	15.0203	-1.34615	0.00532302	0.0146245
ENSG00000187741	FANCA	144.507	-1.34555	5.43903e-10	5.60654e-09
ENSG00000257135	ODC1-DT	38.8963	-1.34402	7.49526e-05	0.000314667
ENSG00000080839	RBL1	254.389	-1.34364	4.39046e-29	2.92986e-27
ENSG00000241316	SUCLG2-AS1	67.5319	-1.34155	2.28511e-06	1.28693e-05
ENSG00000162882	HAAO	29.0782	-1.34145	0.00371808	0.0106312
ENSG00000273117	INSIG1-DT	63.1779	-1.34106	1.52353e-07	1.06088e-06
ENSG00000041880	PARP3	164.91	-1.33825	1.39296e-19	4.06057e-18
ENSG00000125347	IRF1	76.3458	-1.33683	9.38051e-06	4.73457e-05
ENSG00000056558	TRAF1	33.285	-1.33618	8.83011e-05	0.000365673
ENSG00000275024		20.5195	-1.33313	0.0140626	0.0343109
ENSG00000119969	HELLS	205.45	-1.33298	1.66227e-17	4.06899e-16
ENSG00000154134	ROBO3	66.2695	-1.33121	2.8302e-05	0.000129442
ENSG00000228878	SEPTIN7-DT	38.7356	-1.33063	0.00104519	0.0034005
ENSG00000183397	C19orf71	53.0932	-1.32786	2.58034e-05	0.000119044
ENSG00000253731	PCDHGA6	113.888	-1.32745	0.000206804	0.00078275
ENSG00000197857	ZNF44	237.35	-1.32684	7.44172e-15	1.38063e-13
ENSG00000165891	E2F7	155.228	-1.3265	4.66463e-09	4.19082e-08
ENSG00000085840	ORC1	154.362	-1.32646	2.10658e-12	2.97251e-11
ENSG00000188185	LINC00265	98.488	-1.32478	4.49103e-10	4.69631e-09
ENSG00000170006	TMEM154	16.8082	-1.32167	0.00600627	0.0162667
ENSG00000164087	POC1A	217.511	-1.31994	1.96399e-23	8.25484e-22
ENSG00000272438		20.5168	-1.31924	0.0028453	0.00834518
ENSG00000260910	LINC00565	18.3891	-1.31795	0.00129062	0.00410244
ENSG00000158050	DUSP2	30.3863	-1.31662	0.00190454	0.00581443
ENSG00000067601	PMS2P4	75.6441	-1.31644	4.34091e-08	3.33023e-07
ENSG00000073111	MCM2	895.333	-1.31577	3.39275e-39	4.27802e-37
ENSG00000151006	PRSS53	8.85982	-1.31573	0.00421231	0.0118599
ENSG00000260853		12.4261	-1.31565	1.83651e-05	8.74239e-05
ENSG00000172828	CES3	18.9606	-1.31358	0.0204834	0.04763
ENSG00000167670	CHAF1A	533.144	-1.31308	1.30996e-25	6.7164e-24
ENSG00000214176	PLEKHM1P1	50.0062	-1.31139	2.01272e-10	2.21695e-09
ENSG00000267547		24.1725	-1.30828	0.00712616	0.018887
ENSG00000178162	FAR2P2	30.5081	-1.30636	0.0105662	0.026718
ENSG00000162572	SCNN1D	25.4142	-1.30561	1.35858e-07	9.54792e-07
ENSG00000110492	MDK	6348.34	-1.30392	9.15617e-37	9.87955e-35
ENSG00000111012	CYP27B1	10.702	-1.30323	0.0050385	0.0139097
ENSG00000118777	ABCG2	35.8179	-1.30318	1.55942e-07	1.08227e-06
ENSG00000080947	CROCCP3	35.9144	-1.30193	3.48899e-09	3.20089e-08
ENSG00000177084	POLE	804.038	-1.30169	8.51411e-27	4.87214e-25
ENSG00000121211	MND1	146.726	-1.30091	5.03987e-15	9.55138e-14
ENSG00000135976	ANKRD36	32.6276	-1.29953	4.94226e-08	3.76494e-07
ENSG00000103599	IQCH	61.6219	-1.29656	2.20321e-07	1.49089e-06
ENSG00000273151		26.7135	-1.2959	0.000125065	0.00050026
ENSG00000184445	KNTC1	507.13	-1.29556	1.05578e-21	3.80995e-20
ENSG00000213988	ZNF90	42.4266	-1.29323	5.29355e-06	2.79948e-05
ENSG00000265683	SYPL1P2	42.7114	-1.29214	0.000521132	0.00181214
ENSG00000204869	IGFL4	9.69327	-1.29157	0.0152139	0.0367807
ENSG00000138346	DNA2	170.117	-1.29109	2.26987e-13	3.57249e-12
ENSG00000276550	HERC2P2	108.103	-1.28783	5.98382e-15	1.12458e-13
ENSG00000255836		16.2443	-1.28708	0.0122449	0.0303159
ENSG00000196550	FAM72A	24.1757	-1.2862	0.00317604	0.00922787
ENSG00000188878	FBF1	30.7138	-1.28604	0.0021948	0.00660571
ENSG00000113555	PCDH12	176.246	-1.2823	1.13228e-13	1.85056e-12
ENSG00000197558	SSPOP	102.296	-1.28198	1.29267e-17	3.18224e-16
ENSG00000156787	TBC1D31	160.578	-1.28053	1.0957e-12	1.59808e-11
ENSG00000225361	PPP1R26-AS1	37.7881	-1.28016	0.000440954	0.00155908
ENSG00000172965	MIR4435-2HG	533.007	-1.27814	1.23247e-23	5.23088e-22
ENSG00000214425	LRRC37A4P	33.1506	-1.27658	0.00168463	0.00521574
ENSG00000186638	KIF24	134.823	-1.27588	8.80339e-14	1.46417e-12
ENSG00000110455	ACCS	18.6332	-1.2757	0.00399417	0.011322
ENSG00000286705		27.8896	-1.27247	0.00607217	0.0164309
ENSG00000122484	RPAP2	803.118	-1.27182	2.23874e-16	4.90441e-15
ENSG00000099998	GGT5	145.327	-1.27	3.47569e-11	4.20417e-10
ENSG00000249087	ZNF436-AS1	30.3867	-1.26797	0.00730978	0.0193241
ENSG00000100526	CDKN3	259.017	-1.26758	2.62666e-20	8.30424e-19
ENSG00000267452	LINC02073	31.2228	-1.26482	0.00336857	0.00972673
ENSG00000104738	MCM4	1912.91	-1.26448	4.68449e-48	1.00591e-45
ENSG00000276600	RAB7B	377.319	-1.26378	2.3162e-29	1.56005e-27
ENSG00000253767	PCDHGA8	47.8161	-1.26376	0.000166958	0.000646183
ENSG00000125148	MT2A	163.09	-1.26186	3.70772e-13	5.68693e-12
ENSG00000050767	COL23A1	99.232	-1.26156	0.00854137	0.0221585
ENSG00000113369	ARRDC3	4146.16	-1.26129	9.99072e-51	2.51952e-48
ENSG00000249790		85.4706	-1.26122	7.68013e-12	1.01318e-10
ENSG00000255142		2.54873	-1.2604	0.0157917	0.0380122
ENSG00000010704	HFE	124.202	-1.25777	2.21187e-08	1.78996e-07
ENSG00000285230	RALY-AS1	58.2482	-1.25687	0.000135622	0.000537825
ENSG00000114270	COL7A1	55.3895	-1.25681	3.71695e-17	8.80058e-16
ENSG00000130775	THEMIS2	33.1695	-1.25642	0.000612329	0.00209599
ENSG00000257800	FNBP1P1	88.8035	-1.25533	2.4426e-06	1.3717e-05
ENSG00000117226	GBP3	54.9901	-1.25453	0.000365516	0.00131421
ENSG00000140470	ADAMTS17	76.7065	-1.25199	3.41085e-06	1.86146e-05
ENSG00000138182	KIF20B	419.359	-1.24864	7.29967e-12	9.67106e-11
ENSG00000257303		36.2358	-1.24702	0.00346694	0.00997625
ENSG00000167524	RSKR	53.579	-1.24653	7.30196e-08	5.37742e-07
ENSG00000204839	MROH6	35.7047	-1.24628	0.00388122	0.0110351
ENSG00000126522	ASL	154.027	-1.24386	3.24398e-14	5.60154e-13
ENSG00000197935	ZNF311	70.2549	-1.2426	5.94903e-05	0.000254885
ENSG00000250067	YJEFN3	40.1338	-1.2422	7.70824e-10	7.80104e-09
ENSG00000184785	SMIM10	59.0309	-1.24192	4.73421e-08	3.61788e-07
ENSG00000241472	PTPRG-AS1	110.487	-1.23921	1.25058e-09	1.22339e-08
ENSG00000085563	ABCB1	59.341	-1.2356	0.000613027	0.00209739
ENSG00000234380	LINC01426	32.5877	-1.23538	0.000965771	0.00316686
ENSG00000105639	JAK3	59.5008	-1.23522	2.20626e-05	0.000103302
ENSG00000185513	L3MBTL1	36.3323	-1.23377	3.19411e-07	2.10662e-06
ENSG00000101104	PABPC1L	35.1094	-1.23358	0.000934402	0.00307283
ENSG00000251593	MSNP1	10.9486	-1.23316	0.0182537	0.0431343
ENSG00000140511	HAPLN3	191.2	-1.23242	1.04131e-16	2.358e-15
ENSG00000280734	LINC01232	27.8441	-1.23211	0.0118933	0.029577
ENSG00000242294	STAG3L5P	14.8891	-1.23135	0.000213734	0.000806446
ENSG00000125319	HROB	87.973	-1.22997	1.02556e-09	1.01889e-08
ENSG00000260442	ATP2A1-AS1	55.2299	-1.22993	0.00174671	0.00538488
ENSG00000042832	TG	27.536	-1.22966	0.0118101	0.0294014
ENSG00000164309	CMYA5	31.7925	-1.22965	0.00807329	0.0210825
ENSG00000163075	CFAP221	44.968	-1.22928	4.28748e-05	0.000189036
ENSG00000164488	DACT2	146.846	-1.22885	6.93213e-06	3.58474e-05
ENSG00000111665	CDCA3	257.71	-1.22581	5.97736e-15	1.12434e-13
ENSG00000223834		7.90588	-1.22576	0.00190849	0.00582403
ENSG00000176208	ATAD5	128.205	-1.22544	3.62315e-07	2.37255e-06
ENSG00000116830	TTF2	546.473	-1.22366	1.42883e-29	9.7448e-28
ENSG00000062038	CDH3	914.532	-1.22202	6.09915e-36	6.29897e-34
ENSG00000267980		13.3197	-1.22158	0.0109804	0.027599
ENSG00000183763	TRAIP	132.55	-1.22138	1.65533e-13	2.64171e-12
ENSG00000224699	LAMTOR5-AS1	29.2613	-1.21822	0.0109827	0.027599
ENSG00000068489	PRR11	555.806	-1.21814	2.75337e-08	2.19138e-07
ENSG00000139044	B4GALNT3	259.671	-1.21643	4.161e-09	3.77273e-08
ENSG00000279713		3.40935	-1.21514	0.00542197	0.0148691
ENSG00000236824	BCYRN1	327.741	-1.21488	6.37471e-12	8.51847e-11
ENSG00000087586	AURKA	425.174	-1.21431	3.01129e-24	1.34582e-22
ENSG00000161040	FBXL13	26.7295	-1.2106	0.00652658	0.0175141
ENSG00000260274		25.5771	-1.20785	0.00336371	0.0097153
ENSG00000170734	POLH	267.376	-1.20461	1.35773e-17	3.3386e-16
ENSG00000247095	MIR210HG	43.5795	-1.20437	0.00259765	0.0076807
ENSG00000130164	LDLR	1556.55	-1.20273	3.34775e-21	1.14701e-19
ENSG00000197322	C17orf102	93.5133	-1.20201	7.74957e-08	5.68774e-07
ENSG00000166359	WDR88	27.4689	-1.201	0.0015065	0.00471404
ENSG00000272462		46.3867	-1.20004	4.80754e-05	0.000209622
ENSG00000177640	CASC2	96.1988	-1.19954	2.59428e-09	2.41895e-08
ENSG00000197124	ZNF682	146.287	-1.19903	1.00124e-07	7.1975e-07
ENSG00000135473	PAN2	803.85	-1.19887	7.2932e-39	8.98721e-37
ENSG00000183166	CALN1	146.068	-1.19793	3.92901e-10	4.15062e-09
ENSG00000206567		77.5222	-1.19755	1.20903e-05	5.96938e-05
ENSG00000221883	ARIH2OS	25.0972	-1.19656	0.000707362	0.00238515
ENSG00000260236		29.9731	-1.19637	0.00225178	0.00675658
ENSG00000259768		137.288	-1.19363	6.10332e-12	8.17596e-11
ENSG00000196218	RYR1	43.132	-1.19036	0.000346097	0.00125123
ENSG00000279759		9.12435	-1.18861	0.016153	0.0387528
ENSG00000114841	DNAH1	67.4379	-1.18839	1.4344e-07	1.00385e-06
ENSG00000184992	BRI3BP	252.741	-1.18798	7.87253e-14	1.31642e-12
ENSG00000229956	ZRANB2-AS2	36.1962	-1.18657	0.00543181	0.0148894
ENSG00000266441	ARHGAP28-AS1	4.81656	-1.18654	0.0208807	0.0484653
ENSG00000255198	SNHG9	57.3045	-1.18633	0.000205917	0.000779804
ENSG00000090339	ICAM1	1104.18	-1.18542	5.89549e-40	7.70249e-38
ENSG00000172748	ZNF596	75.8231	-1.18376	2.19232e-07	1.48445e-06
ENSG00000243970	PPIEL	47.2906	-1.18282	9.28743e-06	4.69196e-05
ENSG00000135502	SLC26A10	5.11337	-1.18204	0.00163306	0.00507212
ENSG00000153563	CD8A	70.0848	-1.18041	6.21563e-07	3.89384e-06
ENSG00000274471	HERC2P7	7.30031	-1.18016	0.00401385	0.011366
ENSG00000104147	OIP5	49.8036	-1.17612	1.60252e-07	1.1104e-06
ENSG00000261556	SMG1P7	11.0306	-1.17484	0.000198551	0.000755203
ENSG00000213903	LTB4R	54.6642	-1.17147	6.44097e-07	4.0257e-06
ENSG00000278627		30.4564	-1.17066	0.00468293	0.013036
ENSG00000126215	XRCC3	97.7743	-1.16988	1.79196e-09	1.71586e-08
ENSG00000115297	TLX2	48.5993	-1.16965	4.63353e-05	0.000203014
ENSG00000014138	POLA2	56.1726	-1.16871	0.000110041	0.000445088
ENSG00000157456	CCNB2	570.927	-1.16853	1.27615e-17	3.14514e-16
ENSG00000204305	AGER	59.7853	-1.16621	3.95109e-13	6.04737e-12
ENSG00000214021	TTLL3	60.5018	-1.16253	1.78565e-08	1.46306e-07
ENSG00000270689	BUD13P1	4.3636	-1.16197	0.0172187	0.040997
ENSG00000129534	MIS18BP1	392.134	-1.16115	1.34584e-13	2.17826e-12
ENSG00000187097	ENTPD5	476.329	-1.161	3.08038e-26	1.66602e-24
ENSG00000111206	FOXM1	703.358	-1.15776	8.47502e-05	0.000352187
ENSG00000127311	HELB	64.4181	-1.15742	4.68314e-06	2.49921e-05
ENSG00000182712	CMC4	21.6888	-1.15713	0.0202578	0.047166
ENSG00000231607	DLEU2	76.83	-1.15709	5.94893e-05	0.000254885
ENSG00000139631	CSAD	55.3696	-1.15651	2.64156e-06	1.47389e-05
ENSG00000163617	CCDC191	72.9602	-1.1559	3.68691e-07	2.41139e-06
ENSG00000149476	TKFC	478.283	-1.15573	1.79206e-24	8.13102e-23
ENSG00000134057	CCNB1	1201.11	-1.15503	1.47751e-22	5.74269e-21
ENSG00000133119	RFC3	339.342	-1.15493	6.8534e-23	2.73732e-21
ENSG00000198556	ZNF789	104.536	-1.15286	9.86047e-07	5.97691e-06
ENSG00000075131	TIPIN	170.525	-1.15153	1.58829e-16	3.52217e-15
ENSG00000184164	CRELD2	737.854	-1.14906	1.08493e-44	1.94463e-42
ENSG00000113790	EHHADH	93.3177	-1.14687	7.08542e-08	5.22808e-07
ENSG00000260196		28.7055	-1.14684	0.00661409	0.0177
ENSG00000104899	AMH	37.0452	-1.1466	6.48357e-05	0.000275609
ENSG00000188738	FSIP2	111.651	-1.14656	2.92585e-08	2.31929e-07
ENSG00000183160	TMEM119	123.285	-1.14462	6.45718e-17	1.49141e-15
ENSG00000185010	F8	89.7994	-1.14353	9.34976e-12	1.21569e-10
ENSG00000173227	SYT12	47.2333	-1.14316	0.00090858	0.00299381
ENSG00000263731		9.89576	-1.14239	0.00698448	0.0185591
ENSG00000169247	SH3TC2	217.88	-1.13972	4.36646e-15	8.35095e-14
ENSG00000243302		23.8265	-1.13875	8.55982e-07	5.22797e-06
ENSG00000241404	EGFL8	7.13714	-1.13843	0.000144132	0.00056691
ENSG00000099957	P2RX6	227.413	-1.1367	1.08364e-08	9.17783e-08
ENSG00000178665	ZNF713	75.3582	-1.13542	2.32332e-06	1.30742e-05
ENSG00000143375	CGN	177.93	-1.13382	4.88959e-12	6.59896e-11
ENSG00000280152		5.71216	-1.13347	0.0143624	0.0349401
ENSG00000102057	KCND1	185.975	-1.13192	7.6106e-12	1.00462e-10
ENSG00000205086	C2orf91	42.7601	-1.13174	0.00268972	0.00793128
ENSG00000267041	ZNF850	58.6437	-1.12916	0.000805324	0.00268458
ENSG00000115687	PASK	207.997	-1.12885	3.00007e-07	1.98673e-06
ENSG00000149554	CHEK1	368.262	-1.12719	3.1614e-25	1.56183e-23
ENSG00000274225		24.1765	-1.12695	0.0122574	0.0303386
ENSG00000260577		65.3442	-1.12625	2.6528e-06	1.47902e-05
ENSG00000143458	GABPB2	117.185	-1.1246	1.19088e-09	1.16815e-08
ENSG00000276234	TADA2A	469.289	-1.12437	5.80056e-16	1.20732e-14
ENSG00000287636		26.4541	-1.12164	0.0134626	0.0329991
ENSG00000204740	MALRD1	48.0054	-1.12043	3.17473e-05	0.000143774
ENSG00000136122	BORA	128.622	-1.12012	1.03944e-09	1.03126e-08
ENSG00000188167	TMPPE	48.9976	-1.11829	0.00582932	0.0158488
ENSG00000110002	VWA5A	454.125	-1.11671	7.8766e-26	4.11633e-24
ENSG00000186952	TMEM232	70.7107	-1.11451	1.27e-07	8.97481e-07
ENSG00000228274		31.9571	-1.11448	0.00568423	0.015503
ENSG00000260404		118.348	-1.11225	2.39783e-09	2.24835e-08
ENSG00000107551	RASSF4	1971.53	-1.11045	9.98781e-50	2.46154e-47
ENSG00000139734	DIAPH3	446.67	-1.10794	1.91439e-26	1.05916e-24
ENSG00000175265	GOLGA8A	44.6646	-1.10508	5.91043e-15	1.11466e-13
ENSG00000214654	B3GALT9	52.5752	-1.105	1.13822e-06	6.80049e-06
ENSG00000231584	FAHD2CP	65.6594	-1.10418	7.80157e-05	0.00032639
ENSG00000149346	SLX4IP	286.326	-1.10407	6.02362e-21	2.01605e-19
ENSG00000160957	RECQL4	202.922	-1.10361	2.24847e-07	1.51868e-06
ENSG00000115163	CENPA	132.257	-1.10168	4.32023e-06	2.3158e-05
ENSG00000257167	TMPO-AS1	54.7681	-1.10065	7.37161e-05	0.000310197
ENSG00000120899	PTK2B	219.871	-1.10058	1.83443e-12	2.61745e-11
ENSG00000162814	SPATA17	68.83	-1.1004	2.11509e-06	1.19956e-05
ENSG00000088305	DNMT3B	251.658	-1.09956	2.7287e-21	9.40859e-20
ENSG00000144354	CDCA7	343.82	-1.0984	2.99417e-19	8.49967e-18
ENSG00000198056	PRIM1	143.856	-1.09807	7.14888e-11	8.31786e-10
ENSG00000215440	NPEPL1	28.6735	-1.09704	8.43128e-05	0.000350503
ENSG00000173705	SUSD5	142.348	-1.09592	5.9249e-15	1.11641e-13
ENSG00000198865	CCDC152	160.924	-1.09588	2.03273e-09	1.93359e-08
ENSG00000188227	ZNF793	236.799	-1.09521	1.40985e-10	1.58265e-09
ENSG00000106100	NOD1	138.006	-1.09473	7.4152e-10	7.51851e-09
ENSG00000173918	C1QTNF1	171.411	-1.09416	1.44731e-06	8.47215e-06
ENSG00000121621	KIF18A	232.96	-1.094	2.09708e-12	2.96297e-11
ENSG00000198569	SLC34A3	4.83193	-1.09388	0.00224434	0.00673705
ENSG00000280287		32.7708	-1.09128	5.95499e-05	0.00025509
ENSG00000117480	FAAH	71.0054	-1.09096	6.03194e-05	0.00025808
ENSG00000146918	NCAPG2	621.191	-1.09066	2.75704e-22	1.04719e-20
ENSG00000134815	DHX34	406.041	-1.08789	1.39591e-17	3.42471e-16
ENSG00000168038	ULK4	82.7978	-1.08655	1.33921e-08	1.11883e-07
ENSG00000225756	DBH-AS1	18.3621	-1.0852	0.00245211	0.00728946
ENSG00000149948	HMGA2	7557.42	-1.08373	8.07643e-55	2.36705e-52
ENSG00000131470	PSMC3IP	144.976	-1.08368	1.77515e-09	1.70051e-08
ENSG00000146263	MMS22L	236.139	-1.0834	2.42618e-15	4.78789e-14
ENSG00000197582	GPX1P1	18.5582	-1.08294	0.0211647	0.0490458
ENSG00000140876	NUDT7	24.2622	-1.08223	0.00429218	0.0120659
ENSG00000233396	LINC01719	87.4417	-1.08218	8.13725e-06	4.1564e-05
ENSG00000008517	IL32	46.4105	-1.08136	1.46244e-05	7.11151e-05
ENSG00000254416	LINC02732	205.796	-1.08095	2.00267e-16	4.40954e-15
ENSG00000285907		32.2732	-1.08061	0.0142603	0.034717
ENSG00000251485	NRBF2P6	17.2501	-1.08035	0.00522856	0.0143923
ENSG00000254681	PKD1P5	22.9277	-1.07958	0.00431091	0.0121108
ENSG00000133466	C1QTNF6	799.862	-1.07915	1.25416e-30	9.22039e-29
ENSG00000083807	SLC27A5	66.3193	-1.07827	4.17716e-05	0.000184585
ENSG00000159147	DONSON	324.117	-1.07746	2.03414e-22	7.78066e-21
ENSG00000273270		88.659	-1.07575	1.27861e-07	9.02393e-07
ENSG00000156218	ADAMTSL3	43.9749	-1.07544	1.3497e-05	6.60179e-05
ENSG00000181938	GINS3	257.96	-1.07424	1.42287e-19	4.14219e-18
ENSG00000286214		190.8	-1.07345	9.30436e-08	6.73766e-07
ENSG00000108465	CDK5RAP3	70.6424	-1.07243	1.49755e-09	1.4506e-08
ENSG00000066056	TIE1	60.7389	-1.07133	6.31533e-07	3.95287e-06
ENSG00000117616	RSRP1	198.52	-1.07043	3.25653e-25	1.60517e-23
ENSG00000203896	LIME1	9.1461	-1.06998	0.0031358	0.00912385
ENSG00000197054	ZNF763	46.1135	-1.06805	0.00169867	0.00525111
ENSG00000280187		158.86	-1.06774	5.73587e-10	5.89571e-09
ENSG00000105486	LIG1	671.099	-1.06604	6.5851e-21	2.19719e-19
ENSG00000183323	CCDC125	66.9434	-1.06582	0.000465183	0.00163621
ENSG00000160298	C21orf58	102.146	-1.06581	4.05799e-05	0.000179868
ENSG00000148225	WDR31	102.844	-1.06556	7.29825e-07	4.50953e-06
ENSG00000185245	GP1BA	14.8595	-1.06483	0.0128623	0.0316919
ENSG00000256124	LINC01152	37.9801	-1.06473	0.000776646	0.00259696
ENSG00000124549	BTN2A3P	48.0741	-1.06093	0.000461736	0.00162514
ENSG00000258768		31.9234	-1.0596	0.00338194	0.00976136
ENSG00000136002	ARHGEF4	253.639	-1.05958	5.96293e-11	6.99805e-10
ENSG00000079616	KIF22	946.264	-1.05841	2.63079e-23	1.08887e-21
ENSG00000260063		27.8173	-1.05795	0.0127091	0.031347
ENSG00000130762	ARHGEF16	62.748	-1.05647	0.00378246	0.0107862
ENSG00000132881	CPLANE2	67.1411	-1.05605	6.8417e-05	0.000289301
ENSG00000229043	ZFAND2A-DT	146.783	-1.0556	1.4619e-09	1.4186e-08
ENSG00000006025	OSBPL7	178.521	-1.05537	2.03408e-08	1.65287e-07
ENSG00000114737	CISH	75.7893	-1.05355	0.000127153	0.000507769
ENSG00000138400	MDH1B	64.925	-1.05353	3.18287e-07	2.10073e-06
ENSG00000132016	BRME1	48.8872	-1.05261	0.00109185	0.0035338
ENSG00000114735	HEMK1	329.838	-1.05161	1.12525e-14	2.04051e-13
ENSG00000233930	KRTAP5-AS1	100.852	-1.05068	2.47983e-07	1.66304e-06
ENSG00000105376	ICAM5	33.1461	-1.05029	0.0103278	0.0261823
ENSG00000129173	E2F8	93.7042	-1.04883	0.000131392	0.000522676
ENSG00000131944	FAAP24	68.9585	-1.04866	7.64605e-07	4.707e-06
ENSG00000163126	ANKRD23	5.79647	-1.04861	0.00142594	0.00448395
ENSG00000117461	PIK3R3	2963.19	-1.04687	1.18697e-55	3.78575e-53
ENSG00000196263	ZNF471	88.8279	-1.04675	0.000285113	0.00104806
ENSG00000118503	TNFAIP3	149.497	-1.04641	7.05251e-07	4.37639e-06
ENSG00000276900		32.6316	-1.04522	0.00850873	0.0220903
ENSG00000138621	PPCDC	215.033	-1.0452	6.43082e-23	2.57803e-21
ENSG00000119397	CNTRL	472.135	-1.04498	8.09248e-11	9.36551e-10
ENSG00000085831	TTC39A	90.5997	-1.04454	0.000139308	0.00055083
ENSG00000130222	GADD45G	117.412	-1.04417	1.97059e-06	1.12498e-05
ENSG00000188312	CENPP	132.173	-1.04392	2.3061e-07	1.55325e-06
ENSG00000151651	ADAM8	13.4032	-1.04365	0.0128611	0.0316919
ENSG00000143387	CTSK	47.3071	-1.03957	0.0198198	0.0462804
ENSG00000234719	NPIPB2	70.9671	-1.03844	4.94845e-05	0.000215333
ENSG00000125089	SH3TC1	69.5979	-1.03585	5.395e-05	0.000233174
ENSG00000197429	IPP	309.949	-1.03481	1.88151e-10	2.07665e-09
ENSG00000176945	MUC20	35.607	-1.03434	6.5299e-06	3.3913e-05
ENSG00000142675	CNKSR1	34.0784	-1.03374	0.000770313	0.00257897
ENSG00000145945	FAM50B	76.2044	-1.03349	0.000751342	0.00251895
ENSG00000110318	CEP126	187.424	-1.03253	6.34988e-07	3.97335e-06
ENSG00000106462	EZH2	680.572	-1.03237	1.25146e-26	7.03151e-25
ENSG00000203326	ZNF525	70.3191	-1.02917	0.000175517	0.000676011
ENSG00000089820	ARHGAP4	43.4158	-1.02899	0.00479576	0.0133246
ENSG00000142449	FBN3	44.4374	-1.02888	0.0170637	0.0406769
ENSG00000242759	LINC00882	28.584	-1.02845	0.00621343	0.0167712
ENSG00000196597	ZNF782	123.964	-1.02728	8.1066e-07	4.97217e-06
ENSG00000214300	SPDYE3	220.804	-1.02647	4.0391e-09	3.66681e-08
ENSG00000135205	CCDC146	42.7507	-1.0256	1.70697e-05	8.17779e-05
ENSG00000215154		51.1309	-1.02534	0.00685961	0.0182676
ENSG00000122966	CIT	808.822	-1.02381	3.25731e-12	4.47684e-11
ENSG00000256546		21.6266	-1.02342	0.0204638	0.0475894
ENSG00000147174	GCNA	15.9217	-1.02291	0.00418703	0.0118025
ENSG00000103995	CEP152	125.947	-1.02273	3.0473e-07	2.01678e-06
ENSG00000117242	PINK1-AS	152.241	-1.0212	5.29498e-07	3.36077e-06
ENSG00000167723	TRPV3	34.0972	-1.02041	0.0211741	0.0490624
ENSG00000176723	ZNF843	75.7104	-1.01997	0.00122666	0.00392272
ENSG00000197815		4.45255	-1.01954	0.000132429	0.00052651
ENSG00000137877	SPTBN5	20.4886	-1.0188	3.12739e-06	1.7167e-05
ENSG00000196295	GARS1-DT	341.35	-1.01825	2.32674e-14	4.08933e-13
ENSG00000065320	NTN1	579.415	-1.01791	1.04964e-14	1.91139e-13
ENSG00000129353	SLC44A2	5527.86	-1.0173	4.17123e-07	2.70369e-06
ENSG00000178878	APOLD1	509.742	-1.01428	1.4845e-35	1.50448e-33
ENSG00000183250	LINC01547	104.403	-1.01361	2.06818e-06	1.17421e-05
ENSG00000132182	NUP210	1018.09	-1.01287	2.19361e-15	4.33682e-14
ENSG00000215014		23.6531	-1.01279	0.0193605	0.0453985
ENSG00000156869	FRRS1	65.2231	-1.01229	1.07034e-07	7.65111e-07
ENSG00000128165	ADM2	67.0685	-1.01202	0.000676987	0.00229378
ENSG00000167553	TUBA1C	1090.11	-1.01178	8.77932e-37	9.5203e-35
ENSG00000139508	SLC46A3	117.35	-1.01092	2.59783e-10	2.82132e-09
ENSG00000163507	CIP2A	319.914	-1.00885	2.66165e-13	4.13805e-12
ENSG00000106123	EPHB6	42.4327	-1.00429	0.00610936	0.0165171
ENSG00000105750	ZNF85	184.727	-1.00347	1.52841e-08	1.26665e-07
ENSG00000256940	PPP1R14B-AS1	18.8554	-1.00251	0.0080413	0.0210221
ENSG00000177943	MAMDC4	21.5828	-1.00243	1.51688e-07	1.05748e-06
ENSG00000288398		167.999	-1.00074	1.75725e-07	1.20911e-06
ENSG00000198707	CEP290	625.299	-1.00071	4.7741e-12	6.46322e-11
ENSG00000145365	TIFA	57.1827	-0.999301	0.000195908	0.000745804
ENSG00000105246	EBI3	13.5274	-0.999104	0.00362489	0.0103853
ENSG00000181773	GPR3	48.0177	-0.998054	0.000485694	0.00170135
ENSG00000254860	TMEM9B-AS1	36.6306	-0.997075	0.0066493	0.0177817
ENSG00000161692	DBF4B	218.46	-0.995347	1.2614e-07	8.91986e-07
ENSG00000275620	FLJ16779	370.185	-0.995325	1.94955e-09	1.86018e-08
ENSG00000164440	TXLNB	41.8866	-0.995014	0.00289526	0.00847973
ENSG00000231770	TMEM44-AS1	70.3624	-0.99429	6.23527e-05	0.00026594
ENSG00000105048	TNNT1	47.989	-0.994205	0.00207847	0.00628762
ENSG00000254505	CHMP4A	27.2888	-0.993222	0.0147203	0.0357427
ENSG00000164855	TMEM184A	16.0941	-0.99312	0.016737	0.039964
ENSG00000273576		13.7427	-0.991421	0.00121181	0.00388036
ENSG00000164877	MICALL2	194.172	-0.991133	2.43174e-05	0.000112715
ENSG00000172403	SYNPO2	160.499	-0.990787	3.35333e-07	2.20452e-06
ENSG00000153044	CENPH	197.061	-0.98924	6.5458e-13	9.7705e-12
ENSG00000137337	MDC1	2005.61	-0.989184	5.74671e-14	9.70674e-13
ENSG00000019582	CD74	122.436	-0.989132	4.1165e-06	2.217e-05
ENSG00000159214	CCDC24	74.0633	-0.987735	0.000767031	0.00256877
ENSG00000109046	WSB1	1126.07	-0.987627	2.32422e-12	3.26263e-11
ENSG00000100767	PAPLN	500.816	-0.985319	6.16735e-09	5.45059e-08
ENSG00000162139	NEU3	311.219	-0.984099	9.47676e-13	1.39155e-11
ENSG00000100344	PNPLA3	56.6641	-0.982939	0.0076064	0.0200252
ENSG00000226332		7.94338	-0.982934	0.00572639	0.0156023
ENSG00000125520	SLC2A4RG	500.099	-0.981891	8.69415e-15	1.5966e-13
ENSG00000239306	RBM14	1089.67	-0.981888	4.8135e-32	3.92463e-30
ENSG00000167216	KATNAL2	110.055	-0.981841	6.85909e-08	5.08233e-07
ENSG00000248008	NRAV	249.568	-0.981742	4.21511e-16	8.91006e-15
ENSG00000146540	C7orf50	1894.44	-0.981242	1.31642e-21	4.71132e-20
ENSG00000240563	L1TD1	502.98	-0.980594	7.83588e-20	2.34406e-18
ENSG00000270903	HNRNPA3P9	3.02691	-0.98057	0.000699624	0.00236346
ENSG00000260855		91.2902	-0.980133	0.00136855	0.00432103
ENSG00000120539	MASTL	330.414	-0.979703	4.95612e-19	1.37805e-17
ENSG00000245812	LINC02202	33.6707	-0.979499	0.0215276	0.0497911
ENSG00000243694	LINC02027	29.9569	-0.977702	0.00727019	0.0192311
ENSG00000219481	NBPF1	336.522	-0.977431	3.31486e-12	4.55017e-11
ENSG00000215908	CROCCP2	127.097	-0.976604	1.2055e-07	8.55244e-07
ENSG00000159403	C1R	74.0773	-0.976352	0.000539574	0.00186669
ENSG00000119403	PHF19	639.475	-0.975902	3.30693e-27	1.94365e-25
ENSG00000125246	CLYBL	86.0582	-0.975409	0.000882792	0.00291815
ENSG00000160051	IQCC	83.2229	-0.974411	7.45082e-05	0.000312984
ENSG00000284874		16.7294	-0.974268	1.28352e-06	7.59518e-06
ENSG00000143320	CRABP2	621.879	-0.974257	5.91351e-18	1.50531e-16
ENSG00000132570	PCBD2	198.305	-0.973837	1.79434e-09	1.71737e-08
ENSG00000235750	KIAA0040	57.741	-0.973051	1.47956e-06	8.6469e-06
ENSG00000166432	ZMAT1	79.1859	-0.972802	0.00128693	0.00409611
ENSG00000156504	PABIR2	424.927	-0.971807	1.56534e-06	9.10162e-06
ENSG00000236682	MAP3K2-DT	45.9856	-0.971491	0.00770816	0.0202513
ENSG00000184371	CSF1	346.313	-0.971359	6.18456e-20	1.87858e-18
ENSG00000132031	MATN3	35.3111	-0.97075	0.000597483	0.00205003
ENSG00000121769	FABP3	548.92	-0.970011	2.87125e-19	8.16142e-18
ENSG00000251669	FAM86EP	57.439	-0.969982	2.95035e-05	0.000134427
ENSG00000131797	CLUHP3	49.6137	-0.969722	4.80544e-07	3.07517e-06
ENSG00000159905	ZNF221	41.6035	-0.969085	0.00134867	0.00426261
ENSG00000136010	ALDH1L2	753.072	-0.967735	1.90726e-10	2.104e-09
ENSG00000237094		9.39223	-0.967136	0.000801977	0.00267421
ENSG00000230423		19.8842	-0.96405	0.011986	0.0297769
ENSG00000204228	HSD17B8	62.6846	-0.96379	2.39479e-05	0.000111264
ENSG00000280294		92.6151	-0.963593	0.000165121	0.00063972
ENSG00000255874	PRECSIT	20.5298	-0.961722	0.0102884	0.0260886
ENSG00000262576	PCDHGA4	36.1323	-0.959589	0.00633425	0.0170634
ENSG00000250903	GMDS-DT	119.192	-0.958597	6.64418e-07	4.14107e-06
ENSG00000188868	ZNF563	21.9573	-0.957164	0.0203608	0.0473701
ENSG00000161551	ZNF577	116.499	-0.957033	0.000701722	0.00236947
ENSG00000245532	NEAT1	255.93	-0.956695	1.202e-19	3.52759e-18
ENSG00000182326	C1S	107.379	-0.95588	4.68005e-05	0.000204804
ENSG00000197162	ZNF785	127.461	-0.955842	9.78609e-09	8.34742e-08
ENSG00000165025	SYK	99.1283	-0.955558	5.25611e-05	0.000227716
ENSG00000186812	ZNF397	471.871	-0.955356	9.21981e-18	2.30103e-16
ENSG00000113810	SMC4	2076.55	-0.954225	6.02085e-17	1.3936e-15
ENSG00000188599	NPIPP1	22.5346	-0.953566	0.0202716	0.047193
ENSG00000136371	MTHFS	23.7822	-0.953325	0.0164097	0.0392645
ENSG00000130052	STARD8	112.359	-0.951706	5.17766e-06	2.74421e-05
ENSG00000184508	HDDC3	152.117	-0.951643	5.2263e-10	5.41558e-09
ENSG00000167508	MVD	775.441	-0.951119	1.30524e-11	1.67504e-10
ENSG00000185986	SDHAP3	61.1417	-0.950685	3.72803e-07	2.4326e-06
ENSG00000015592	STMN4	3588.16	-0.948384	3.694e-30	2.62674e-28
ENSG00000119004	CYP20A1	214.922	-0.948308	1.63713e-09	1.57735e-08
ENSG00000189136	UBE2Q2P1	17.7015	-0.947705	0.00430889	0.0121066
ENSG00000159314	ARHGAP27	35.9269	-0.947533	0.000220797	0.000830064
ENSG00000170779	CDCA4	200.031	-0.945829	2.26894e-10	2.48529e-09
ENSG00000278948		44.4155	-0.945494	7.28232e-05	0.000306737
ENSG00000132702	HAPLN2	18.894	-0.942298	0.0121462	0.0301162
ENSG00000258744		69.9969	-0.942027	2.63747e-05	0.000121498
ENSG00000132646	PCNA	1442.57	-0.938731	1.20833e-56	4.09472e-54
ENSG00000075884	ARHGAP15	78.03	-0.937896	6.03792e-10	6.18859e-09
ENSG00000077150	NFKB2	549.194	-0.937039	7.4622e-22	2.72458e-20
ENSG00000204323	SMIM5	32.8853	-0.936755	0.00192123	0.00585713
ENSG00000184557	SOCS3	250.581	-0.934914	5.55766e-10	5.71796e-09
ENSG00000261326	LINC01355	5.05805	-0.934625	0.000782266	0.00261535
ENSG00000163472	TMEM79	132.745	-0.933075	1.29391e-06	7.64639e-06
ENSG00000188211	NCR3LG1	188.908	-0.932288	2.22499e-09	2.09898e-08
ENSG00000106236	NPTX2	2748.73	-0.931816	5.24839e-30	3.69568e-28
ENSG00000239407		41.3846	-0.93143	0.000285514	0.001049
ENSG00000115593	SMYD1	16.7338	-0.929831	0.0162475	0.038928
ENSG00000005243	COPZ2	120.048	-0.927085	2.0797e-15	4.12667e-14
ENSG00000162976	SLC66A3	187.731	-0.927079	4.88762e-10	5.08895e-09
ENSG00000113368	LMNB1	2043.26	-0.926687	8.92325e-29	5.88229e-27
ENSG00000133710	SPINK5	100.857	-0.924677	4.15419e-06	2.23619e-05
ENSG00000269044		37.1952	-0.92461	8.2643e-05	0.000344288
ENSG00000172817	CYP7B1	281.907	-0.924482	5.61974e-18	1.43556e-16
ENSG00000177675	CD163L1	257.445	-0.922205	3.341e-15	6.50445e-14
ENSG00000104368	PLAT	6633.93	-0.921786	3.44684e-25	1.69129e-23
ENSG00000219626	FAM228B	296.555	-0.919209	7.21779e-10	7.34238e-09
ENSG00000185480	PARPBP	97.2733	-0.918465	8.72812e-08	6.35006e-07
ENSG00000119636	BBOF1	120.432	-0.91722	1.47026e-05	7.14637e-05
ENSG00000174611	KY	40.66	-0.915618	0.019839	0.0463103
ENSG00000147231	RADX	120.124	-0.914114	5.70934e-08	4.28309e-07
ENSG00000244968	LIFR-AS1	62.9573	-0.91333	0.000895855	0.00295593
ENSG00000198482	ZNF808	98.0108	-0.912511	6.52114e-07	4.0676e-06
ENSG00000062282	DGAT2	47.6672	-0.911645	0.000639063	0.00217856
ENSG00000215788	TNFRSF25	29.4543	-0.911385	7.86874e-08	5.7635e-07
ENSG00000239883	PARGP1	27.8497	-0.910849	0.00115482	0.00371709
ENSG00000182010	RTKN2	153.058	-0.910447	8.7625e-08	6.3708e-07
ENSG00000152256	PDK1	471.778	-0.909919	1.90996e-11	2.39718e-10
ENSG00000166669	ATF7IP2	199.354	-0.909704	4.86056e-08	3.70921e-07
ENSG00000229320	KRT8P12	191.537	-0.908666	7.74413e-07	4.76597e-06
ENSG00000159433	STARD9	287.804	-0.908242	1.01099e-10	1.15463e-09
ENSG00000105865	DUS4L	98.1641	-0.907856	3.70439e-05	0.000165515
ENSG00000132781	MUTYH	19.5567	-0.906567	0.0173987	0.0413482
ENSG00000102385	DRP2	86.4992	-0.906373	0.000611847	0.002095
ENSG00000144152	FBLN7	66.4919	-0.905814	2.24737e-06	1.26797e-05
ENSG00000146094	DOK3	122.634	-0.905701	6.26967e-07	3.92542e-06
ENSG00000164109	MAD2L1	486.779	-0.904487	4.0127e-22	1.50306e-20
ENSG00000054654	SYNE2	1355.4	-0.90416	4.74256e-07	3.0377e-06
ENSG00000213551	DNAJC9	369.281	-0.902681	6.98548e-16	1.43739e-14
ENSG00000140853	NLRC5	75.0733	-0.902312	0.00481537	0.0133721
ENSG00000132199	ENOSF1	177.21	-0.902118	2.19583e-08	1.77831e-07
ENSG00000130244	FAM98C	100.539	-0.901735	3.48775e-06	1.90056e-05
ENSG00000244124	ATP1B3-AS1	2.69587	-0.9014	0.00742261	0.0195942
ENSG00000125869	LAMP5	171.33	-0.899853	1.79983e-05	8.58284e-05
ENSG00000228889	UBAC2-AS1	28.8076	-0.89875	0.0167055	0.0399063
ENSG00000116985	BMP8B	1305.33	-0.897926	1.70545e-30	1.22883e-28
ENSG00000198408	OGA	7464.66	-0.897638	9.02477e-43	1.42868e-40
ENSG00000160447	PKN3	86.6273	-0.896961	0.00484143	0.0134289
ENSG00000228716	DHFR	786.763	-0.895603	1.10573e-26	6.26136e-25
ENSG00000151917	BEND6	275.096	-0.895439	9.16172e-14	1.52027e-12
ENSG00000185869	ZNF829	121.168	-0.894106	2.97593e-08	2.35212e-07
ENSG00000276170		31.6265	-0.892633	0.019958	0.0465578
ENSG00000161996	WDR90	71.1605	-0.892191	6.60676e-05	0.000280296
ENSG00000196502	SULT1A1	97.1322	-0.891612	1.07789e-06	6.47032e-06
ENSG00000239382	ALKBH6	40.4812	-0.891611	0.0132078	0.0324442
ENSG00000263956	NBPF11	61.5147	-0.890051	0.000128474	0.000512854
ENSG00000172456	FGGY	209.083	-0.88871	8.87267e-08	6.44442e-07
ENSG00000162664	ZNF326	901.303	-0.888392	1.16076e-21	4.17487e-20
ENSG00000187953	PMS2CL	153.727	-0.888367	1.88343e-05	8.94415e-05
ENSG00000087074	PPP1R15A	2162.59	-0.886604	4.338e-44	7.46686e-42
ENSG00000100288	CHKB	29.58	-0.886181	3.28025e-07	2.15909e-06
ENSG00000148600	CDHR1	119.078	-0.885876	0.000183082	0.000702031
ENSG00000124588	NQO2	351.607	-0.885835	3.44552e-16	7.39133e-15
ENSG00000262580		16.2265	-0.884191	2.95511e-05	0.000134587
ENSG00000117650	NEK2	265.096	-0.884145	1.25057e-05	6.15298e-05
ENSG00000206149	HERC2P9	32.7408	-0.883526	4.26727e-05	0.000188222
ENSG00000223959	AFG3L1P	171.883	-0.881245	6.6372e-10	6.78678e-09
ENSG00000204536	CCHCR1	236.433	-0.881068	1.09179e-11	1.40945e-10
ENSG00000103196	CRISPLD2	485.621	-0.880484	3.72257e-08	2.89269e-07
ENSG00000177788		175.78	-0.880454	8.96827e-07	5.46666e-06
ENSG00000183684	ALYREF	1181.55	-0.878603	5.1482e-35	4.9624e-33
ENSG00000111196	MAGOHB	273.875	-0.877289	3.38341e-24	1.50676e-22
ENSG00000279382		10.845	-0.876987	0.000126385	0.000505076
ENSG00000281091		39.9245	-0.876161	0.0110843	0.0278043
ENSG00000139428	MMAB	537.155	-0.875868	1.28675e-28	8.38046e-27
ENSG00000198598	MMP17	641.478	-0.875774	9.2835e-08	6.7293e-07
ENSG00000101417	PXMP4	225.411	-0.875035	3.10314e-07	2.0518e-06
ENSG00000140043	PTGR2	47.9592	-0.873903	0.00662027	0.0177107
ENSG00000267745		50.0505	-0.872535	0.00809659	0.0211361
ENSG00000135119	RNFT2	180.443	-0.871433	1.67286e-07	1.15435e-06
ENSG00000110921	MVK	361.797	-0.871383	4.1928e-18	1.08512e-16
ENSG00000165695	AK8	33.5457	-0.87041	0.00587417	0.0159477
ENSG00000178295	GEN1	241.037	-0.870254	1.00629e-07	7.22662e-07
ENSG00000162188	GNG3	707.215	-0.870117	1.48857e-18	4.02544e-17
ENSG00000273247	RAB33B-AS1	73.1346	-0.86958	0.0063151	0.0170203
ENSG00000102967	DHODH	270.237	-0.869138	3.96506e-10	4.18464e-09
ENSG00000140057	AK7	41.9339	-0.867627	0.0121761	0.0301767
ENSG00000136527	TRA2B	4187.12	-0.867261	5.57555e-62	2.41845e-59
ENSG00000215845	TSTD1	54.9901	-0.867216	0.00119432	0.00383115
ENSG00000105339	DENND3	83.9866	-0.866986	1.9259e-05	9.11985e-05
ENSG00000169908	TM4SF1	84.6925	-0.866716	6.04068e-09	5.35172e-08
ENSG00000035499	DEPDC1B	180.866	-0.866686	9.60101e-11	1.0994e-09
ENSG00000185379	RAD51D	251.261	-0.865879	8.65756e-11	9.98751e-10
ENSG00000114346	ECT2	648.08	-0.865664	2.25994e-14	3.98809e-13
ENSG00000164106	SCRG1	1718.76	-0.864907	6.07034e-42	8.95602e-40
ENSG00000235706	DICER1-AS1	81.5635	-0.864868	0.00508503	0.0140257
ENSG00000184949	FAM227A	68.8917	-0.86425	4.99726e-06	2.65465e-05
ENSG00000261061		70.3777	-0.863668	0.0073571	0.0194373
ENSG00000163191	S100A11	4341.61	-0.86305	1.2093e-17	2.98717e-16
ENSG00000106268	NUDT1	279.567	-0.862861	2.46215e-12	3.44289e-11
ENSG00000215246		40.437	-0.862697	0.00531817	0.0146198
ENSG00000214562	NUTM2D	44.1204	-0.86246	0.0162229	0.0388904
ENSG00000110274	CEP164	815.718	-0.862298	9.62724e-23	3.8171e-21
ENSG00000166801	FAM111A	253.232	-0.862135	1.08643e-08	9.19688e-08
ENSG00000182841	RRP7BP	80.2529	-0.860546	0.00028475	0.00104708
ENSG00000073331	ALPK1	150.36	-0.860338	2.43384e-05	0.000112764
ENSG00000174799	CEP135	278.478	-0.858006	1.03029e-06	6.219e-06
ENSG00000167555	ZNF528	227.167	-0.857192	1.69461e-06	9.80073e-06
ENSG00000168453	HR	158.177	-0.856636	0.00294057	0.00859851
ENSG00000269352	PTOV1-AS2	12.6102	-0.856285	0.000495761	0.00173281
ENSG00000257951		77.0913	-0.856138	0.000353587	0.00127581
ENSG00000152348	ATG10	146.117	-0.855943	1.6585e-07	1.14553e-06
ENSG00000144649	GASK1A	117.241	-0.85523	1.3999e-08	1.1646e-07
ENSG00000197608	ZNF841	183.28	-0.855171	2.50547e-08	2.00438e-07
ENSG00000278259	MYO19	239.006	-0.854536	8.43218e-10	8.47831e-09
ENSG00000144040	SFXN5	464.761	-0.854459	9.31628e-16	1.90077e-14
ENSG00000267169	ADGRL1-AS1	31.8518	-0.854253	0.00234172	0.00699641
ENSG00000267102		51.5073	-0.854248	0.000849832	0.00281951
ENSG00000167513	CDT1	181.146	-0.854146	3.5002e-05	0.000157136
ENSG00000282936		86.9533	-0.854035	0.000296979	0.0010867
ENSG00000160602	NEK8	63.8314	-0.853384	0.00530966	0.0146044
ENSG00000144199	FAHD2B	286.186	-0.853034	3.47196e-20	1.08972e-18
ENSG00000285976		78.8545	-0.852978	8.64478e-05	0.000358623
ENSG00000142733	MAP3K6	285.95	-0.852428	7.54311e-08	5.55123e-07
ENSG00000102890	ELMO3	11.6711	-0.851879	0.0194633	0.0455952
ENSG00000078319	PMS2P1	277.324	-0.850106	1.40044e-20	4.51975e-19
ENSG00000135451	TROAP	204.778	-0.849815	0.000356601	0.00128578
ENSG00000177098	SCN4B	677.278	-0.848823	4.59384e-17	1.07593e-15
ENSG00000240731		28.2074	-0.848771	0.0148133	0.0359404
ENSG00000105642	KCNN1	97.3187	-0.848715	0.000473792	0.00166406
ENSG00000128228	SDF2L1	220.828	-0.845665	5.41333e-11	6.40154e-10
ENSG00000284693	LINC02606	66.6196	-0.845322	0.000455568	0.001605
ENSG00000134817	APLNR	56.4019	-0.845191	0.0127751	0.0314954
ENSG00000158089	GALNT14	565.036	-0.84489	2.40535e-17	5.78351e-16
ENSG00000186283	TOR3A	408.514	-0.8444	1.42751e-19	4.1501e-18
ENSG00000106804	C5	91.8984	-0.844055	2.13075e-05	0.000100156
ENSG00000157150	TIMP4	63.7309	-0.843279	7.13585e-10	7.26243e-09
ENSG00000176225	RTTN	221.004	-0.842868	8.57084e-09	7.37636e-08
ENSG00000213983	AP1G2	88.9942	-0.841595	1.98962e-12	2.82402e-11
ENSG00000110876	SELPLG	144.195	-0.840427	0.000585994	0.00201347
ENSG00000155367	PPM1J	51.032	-0.840404	0.00703774	0.01868
ENSG00000156398	SFXN2	64.1472	-0.839083	0.000220211	0.000828293
ENSG00000128039	SRD5A3	198.507	-0.838943	3.0049e-13	4.64506e-12
ENSG00000196757	ZNF700	135.739	-0.838277	6.25742e-05	0.000266623
ENSG00000182185	RAD51B	67.3513	-0.838058	4.47436e-05	0.000196517
ENSG00000137261	KIAA0319	73.09	-0.837523	0.00218203	0.00657366
ENSG00000224616	RTCA-AS1	108.157	-0.837229	1.64352e-06	9.52299e-06
ENSG00000198468	FLVCR1-DT	74.9486	-0.837117	0.000484307	0.00169797
ENSG00000164808	SPIDR	777.649	-0.835898	1.90902e-25	9.62855e-24
ENSG00000131351	HAUS8	152.793	-0.834595	3.3855e-08	2.65263e-07
ENSG00000121316	PLBD1	162.331	-0.834393	3.49924e-07	2.29696e-06
ENSG00000185347	TEDC1	108.677	-0.834369	0.00371561	0.0106256
ENSG00000196083	IL1RAP	715.916	-0.834353	5.62629e-18	1.43556e-16
ENSG00000246922	UBAP1L	18.4851	-0.834103	0.00147409	0.00461861
ENSG00000049541	RFC2	704.663	-0.83332	1.96629e-26	1.08511e-24
ENSG00000129028	THAP10	90.4048	-0.832711	0.0110788	0.0277971
ENSG00000232160	RAP2C-AS1	88.2054	-0.832051	0.00443245	0.0124088
ENSG00000196123	KIAA0895L	1057.54	-0.831892	7.21428e-12	9.57548e-11
ENSG00000227124	ZNF717	99.0844	-0.83096	0.00124208	0.00396553
ENSG00000185100	ADSS1	238.912	-0.829913	6.45105e-17	1.49141e-15
ENSG00000184584	STING1	143.794	-0.828637	8.24161e-10	8.30209e-09
ENSG00000185585	OLFML2A	43344.4	-0.828022	2.27585e-17	5.48429e-16
ENSG00000196092	PAX5	280.146	-0.827422	0.00803403	0.0210057
ENSG00000279457	WASH9P	23.8144	-0.826705	0.00721732	0.0191006
ENSG00000141540	TTYH2	1813.93	-0.826488	4.0223e-23	1.63057e-21
ENSG00000149633	KIAA1755	467.714	-0.826362	4.13816e-09	3.75359e-08
ENSG00000135835	KIAA1614	84.0659	-0.825981	0.0118653	0.0295176
ENSG00000137070	IL11RA	223.815	-0.823598	1.54711e-07	1.07544e-06
ENSG00000215375	MYL5	75.4144	-0.82357	0.00245256	0.00728946
ENSG00000270959	LPP-AS2	90.8726	-0.82281	0.000668135	0.00226804
ENSG00000282508	LINC01002	16.1938	-0.822744	9.07837e-05	0.000375103
ENSG00000135622	SEMA4F	1025.83	-0.82271	5.98988e-35	5.74817e-33
ENSG00000206530	CFAP44	40.8551	-0.822083	4.73385e-05	0.000206741
ENSG00000101443	WFDC2	163.868	-0.821171	8.75759e-08	6.36937e-07
ENSG00000125885	MCM8	140.837	-0.821137	0.00193037	0.00588086
ENSG00000148057	IDNK	36.8772	-0.820984	0.00179229	0.0055074
ENSG00000273314		58.5835	-0.820761	0.00110274	0.00356691
ENSG00000174721	FGFBP3	1346.19	-0.820549	3.90104e-16	8.27844e-15
ENSG00000010610	CD4	235.465	-0.820335	2.61227e-11	3.22636e-10
ENSG00000198924	DCLRE1A	465.633	-0.8199	5.71048e-22	2.1027e-20
ENSG00000112981	NME5	109.234	-0.819138	1.21209e-07	8.59081e-07
ENSG00000185567	AHNAK2	574.027	-0.818871	5.29888e-08	4.00984e-07
ENSG00000130023	ERMARD	175.091	-0.81869	1.88773e-08	1.53971e-07
ENSG00000108187	PBLD	149.631	-0.818608	4.32862e-06	2.31972e-05
ENSG00000187240	DYNC2H1	862.092	-0.818551	3.42479e-19	9.65889e-18
ENSG00000187123	LYPD6	577.923	-0.818277	1.93912e-28	1.24794e-26
ENSG00000185163	DDX51	397.83	-0.817894	7.47264e-11	8.66666e-10
ENSG00000280128		407.682	-0.816933	4.575e-14	7.78827e-13
ENSG00000173531	MST1	31.1204	-0.816516	2.0979e-07	1.42274e-06
ENSG00000251141	MRPS30-DT	79.4736	-0.814767	0.000191971	0.000732618
ENSG00000128965	CHAC1	115.424	-0.814565	0.000362861	0.00130575
ENSG00000239445	ST3GAL6-AS1	44.4078	-0.814522	0.00991498	0.0252597
ENSG00000227953	LINC01341	36.7618	-0.814257	0.00437767	0.0122745
ENSG00000278129	ZNF8	148.228	-0.813505	2.70894e-13	4.20856e-12
ENSG00000140830	TXNL4B	398.352	-0.813103	9.35443e-22	3.39262e-20
ENSG00000139192	TAPBPL	36.5698	-0.811703	0.00429271	0.0120659
ENSG00000164124	TMEM144	40.8404	-0.811649	0.0206917	0.0480575
ENSG00000160352	ZNF714	351.544	-0.811636	1.01695e-09	1.01126e-08
ENSG00000230487	PSMG3-AS1	481.618	-0.811049	6.90098e-10	7.03329e-09
ENSG00000164045	CDC25A	595.99	-0.809852	1.67361e-21	5.92126e-20
ENSG00000011422	PLAUR	152.313	-0.809738	2.89719e-10	3.11987e-09
ENSG00000171819	ANGPTL7	309.676	-0.809598	7.42097e-09	6.48976e-08
ENSG00000114473	IQCG	348.101	-0.809007	6.77267e-13	1.00952e-11
ENSG00000196739	COL27A1	370.499	-0.807339	7.75155e-11	8.98533e-10
ENSG00000265458	NARF-AS2	56.5082	-0.807197	0.00748979	0.0197518
ENSG00000166451	CENPN	297.061	-0.806957	2.53489e-16	5.51976e-15
ENSG00000120738	EGR1	1367.29	-0.806791	7.7519e-20	2.32858e-18
ENSG00000248866	USP46-DT	45.5188	-0.806554	0.00797677	0.0208837
ENSG00000113971	NPHP3	112.276	-0.805276	0.000899494	0.00296628
ENSG00000106077	ABHD11	239.499	-0.804477	4.5028e-09	4.06057e-08
ENSG00000247708	STX18-AS1	139.709	-0.803557	0.000113153	0.000457165
ENSG00000273230		125.565	-0.802935	1.18248e-09	1.16044e-08
ENSG00000166091	CMTM5	308.489	-0.80172	2.44289e-08	1.96083e-07
ENSG00000144559	TAMM41	263.208	-0.801466	9.86067e-12	1.27753e-10
ENSG00000116133	DHCR24	3556.58	-0.801358	3.84493e-16	8.17538e-15
ENSG00000234327	ZNF232-AS1	115.202	-0.80063	5.17751e-08	3.92897e-07
ENSG00000225697	SLC26A6	237.032	-0.800496	1.75258e-07	1.20628e-06
ENSG00000100350	FOXRED2	879.832	-0.800396	4.00678e-17	9.45583e-16
ENSG00000167615	LENG8	844.729	-0.800216	1.09366e-07	7.81012e-07
ENSG00000129566	TEP1	277.945	-0.799428	1.76527e-18	4.73242e-17
ENSG00000175482	POLD4	72.5308	-0.799135	0.0026951	0.00794583
ENSG00000258515		2.32484	-0.798739	0.0117188	0.0292035
ENSG00000183765	CHEK2	197.143	-0.797479	1.61829e-12	2.31973e-11
ENSG00000280206		64.9997	-0.79724	0.00323622	0.00937828
ENSG00000237440	ZNF737	293.855	-0.797143	7.7724e-14	1.30068e-12
ENSG00000189129	PLAC9	72.5361	-0.796285	4.83887e-05	0.000210903
ENSG00000146232	NFKBIE	362.628	-0.79547	2.72216e-14	4.73062e-13
ENSG00000109881	CCDC34	365.42	-0.794111	4.98342e-11	5.92222e-10
ENSG00000129675	ARHGEF6	1749.13	-0.793839	3.53324e-16	7.55709e-15
ENSG00000060971	ACAA1	750.238	-0.793223	6.29401e-33	5.50421e-31
ENSG00000215039	CD27-AS1	150.563	-0.79288	3.13573e-05	0.000142215
ENSG00000010318	PHF7	69.3909	-0.792879	0.015053	0.0364405
ENSG00000187624	C17orf97	61.1731	-0.792866	0.0118112	0.0294014
ENSG00000128346	C22orf23	52.0219	-0.792861	8.13792e-07	4.98997e-06
ENSG00000205464	ATP6AP1L	79.4528	-0.791867	0.000975937	0.00319682
ENSG00000112877	CEP72	117.57	-0.79186	0.000198689	0.000755463
ENSG00000267106	ZNF561-AS1	209.076	-0.791743	2.86707e-10	3.09051e-09
ENSG00000181873	IBA57	200.414	-0.791379	1.8594e-08	1.52004e-07
ENSG00000113108	APBB3	469.598	-0.790769	4.31911e-13	6.59205e-12
ENSG00000130413	STK33	182.845	-0.790583	9.98765e-06	5.01533e-05
ENSG00000173805	HAP1	118.954	-0.788101	0.00129728	0.00412
ENSG00000102904	TSNAXIP1	28.0164	-0.787743	0.000775716	0.00259465
ENSG00000278619	MRM1	74.3171	-0.787216	0.0109914	0.0276096
ENSG00000241015	TPM3P9	69.8871	-0.78717	0.00455079	0.0127122
ENSG00000097046	CDC7	1363.93	-0.786952	1.05495e-28	6.91229e-27
ENSG00000042286	AIFM2	154.215	-0.786443	8.08529e-09	6.99333e-08
ENSG00000108691	CCL2	284.446	-0.785106	6.43802e-07	4.02502e-06
ENSG00000132793	LPIN3	115.573	-0.784706	1.30981e-06	7.72773e-06
ENSG00000271971		12.4475	-0.784347	0.00948459	0.0242745
ENSG00000240053	LY6G5B	12.5795	-0.784158	0.00114848	0.00369997
ENSG00000185361	TNFAIP8L1	193.773	-0.783934	2.91594e-06	1.61123e-05
ENSG00000214029	ZNF891	117.689	-0.782694	5.93946e-10	6.09342e-09
ENSG00000171435	KSR2	79.9576	-0.782598	1.20795e-05	5.96629e-05
ENSG00000089280	FUS	7753.26	-0.782215	1.06662e-39	1.37695e-37
ENSG00000178075	GRAMD1C	50.0425	-0.781605	0.0122296	0.0302815
ENSG00000000460	C1orf112	133.771	-0.781097	3.13635e-05	0.000142215
ENSG00000116151	MORN1	71.6591	-0.780851	0.00827012	0.0215166
ENSG00000146842	TMEM209	577.63	-0.780686	1.55463e-19	4.5076e-18
ENSG00000181215	C4orf50	56.5624	-0.780544	8.52845e-05	0.000354136
ENSG00000270629	NBPF14	60.8781	-0.779956	2.51509e-05	0.000116281
ENSG00000131591	C1orf159	110.558	-0.77987	0.0109945	0.0276126
ENSG00000116127	ALMS1	889.609	-0.779212	2.47532e-10	2.69502e-09
ENSG00000286311		47.395	-0.779189	0.0174845	0.0415248
ENSG00000225377	NRSN2-AS1	180.176	-0.778666	1.21436e-06	7.22355e-06
ENSG00000165071	TMEM71	66.4463	-0.778371	0.000283302	0.00104211
ENSG00000286099		47.9519	-0.778165	0.0166535	0.0397951
ENSG00000160789	LMNA	5013.87	-0.77793	5.27604e-24	2.30699e-22
ENSG00000203497	PDCD4-AS1	53.8765	-0.776402	0.000286738	0.00105242
ENSG00000151849	CENPJ	382.245	-0.775286	4.0271e-06	2.17287e-05
ENSG00000124787	RPP40	201.59	-0.77522	4.32166e-10	4.52793e-09
ENSG00000103740	ACSBG1	88.4002	-0.774806	0.00383971	0.0109314
ENSG00000128564	VGF	1449.39	-0.774395	0.00290182	0.00849779
ENSG00000138642	HERC6	138.7	-0.774257	7.62744e-05	0.000319845
ENSG00000129151	BBOX1	63.604	-0.774002	0.000772179	0.00258442
ENSG00000251022	THAP9-AS1	266.9	-0.772842	1.00625e-09	1.00154e-08
ENSG00000170961	HAS2	442.474	-0.772531	1.01424e-24	4.7305e-23
ENSG00000204128	C2orf72	113.056	-0.772062	0.00160193	0.00498639
ENSG00000269609	C10orf95-AS1	100.057	-0.771833	0.000140869	0.00055599
ENSG00000255135		116.98	-0.771449	1.14228e-06	6.82098e-06
ENSG00000130544	ZNF557	131.276	-0.770484	1.01985e-13	1.67691e-12
ENSG00000188811	NHLRC3	304.005	-0.769311	7.76154e-10	7.844e-09
ENSG00000132688	NES	16631.7	-0.769296	7.02567e-16	1.44429e-14
ENSG00000149292	TTC12	280.697	-0.769021	7.03356e-11	8.19687e-10
ENSG00000163945	UVSSA	177.358	-0.76857	3.06307e-05	0.000139183
ENSG00000178031	ADAMTSL1	391.774	-0.768511	8.27937e-07	5.07097e-06
ENSG00000103876	FAH	630.534	-0.768405	2.82605e-23	1.16746e-21
ENSG00000166750	SLFN5	1025.41	-0.768017	9.37972e-21	3.08223e-19
ENSG00000145882	PCYOX1L	746.556	-0.767969	1.57985e-22	6.11852e-21
ENSG00000254995	STX16-NPEPL1	6.92136	-0.767631	0.00645788	0.0173619
ENSG00000216775		983.01	-0.767562	3.14421e-26	1.69631e-24
ENSG00000096872	IFT74	327.601	-0.767016	1.07386e-06	6.4533e-06
ENSG00000100058	CRYBB2P1	132.476	-0.766896	2.12744e-05	0.000100022
ENSG00000109832	DDX25	136.658	-0.765946	1.55694e-07	1.08134e-06
ENSG00000092094	OSGEP	351.776	-0.76446	5.23051e-08	3.96502e-07
ENSG00000136811	ODF2	1643.1	-0.764449	9.63193e-21	3.15079e-19
ENSG00000196437	ZNF569	301.368	-0.764099	3.06332e-09	2.82351e-08
ENSG00000111788		37.1961	-0.762723	0.00913418	0.0234969
ENSG00000176155	CCDC57	108.882	-0.762358	2.1332e-08	1.72888e-07
ENSG00000121903	ZSCAN20	189.572	-0.762126	1.37725e-05	6.72745e-05
ENSG00000161010	MRNIP	220.259	-0.761407	2.028e-07	1.37751e-06
ENSG00000166813	KIF7	295.785	-0.761392	1.04484e-05	5.22973e-05
ENSG00000121988	ZRANB3	276.24	-0.761367	7.66905e-09	6.68246e-08
ENSG00000174442	ZWILCH	816.247	-0.760664	3.85495e-14	6.60918e-13
ENSG00000134086	VHL	375.235	-0.760287	5.69437e-11	6.70828e-10
ENSG00000144406	UNC80	470.93	-0.759874	1.40855e-07	9.87668e-07
ENSG00000246451		17.8952	-0.759255	7.7379e-10	7.82375e-09
ENSG00000158163	DZIP1L	70.6737	-0.759105	0.00656987	0.0176063
ENSG00000110628	SLC22A18	98.0765	-0.758097	0.000100145	0.000409345
ENSG00000151876	FBXO4	54.4745	-0.758092	0.00208758	0.00631106
ENSG00000128973	CLN6	345.513	-0.757385	2.29804e-11	2.85289e-10
ENSG00000166881	NEMP1	752.068	-0.757121	4.11168e-14	7.01055e-13
ENSG00000104731	KLHDC4	712.895	-0.756858	2.63884e-07	1.76096e-06
ENSG00000166377	ATP9B	563.473	-0.756579	6.94589e-15	1.29085e-13
ENSG00000203724	C1orf53	24.9237	-0.75562	0.0129705	0.0319336
ENSG00000129295	LRRC6	130.969	-0.75439	0.00144622	0.00453916
ENSG00000008710	PKD1	664.244	-0.754276	7.66326e-13	1.13914e-11
ENSG00000158805	ZNF276	157.837	-0.754243	4.0749e-08	3.14619e-07
ENSG00000143401	ANP32E	1655.61	-0.754148	1.9568e-22	7.49809e-21
ENSG00000228315	GUSBP11	45.6703	-0.753664	3.7921e-09	3.45995e-08
ENSG00000176809	LRRC37A3	115.252	-0.753442	0.00608179	0.0164518
ENSG00000251615		88.1714	-0.752133	3.74975e-08	2.91069e-07
ENSG00000198155	ZNF876P	49.1695	-0.75211	0.00375441	0.0107181
ENSG00000188818	ZDHHC11	91.5174	-0.751495	1.86635e-08	1.524e-07
ENSG00000242622		46.8165	-0.751176	0.00177292	0.00545483
ENSG00000067057	PFKP	1254.58	-0.750434	2.06485e-11	2.58112e-10
ENSG00000229967	MAGEA4-AS1	116.187	-0.750351	0.0022824	0.00683996
ENSG00000247934		108.606	-0.749466	0.00124641	0.00397707
ENSG00000140025	EFCAB11	107.766	-0.748277	0.00172155	0.00531486
ENSG00000092098	RNF31	12.2796	-0.747609	0.0185388	0.0437227
ENSG00000204065	TCEAL5	132.678	-0.747166	0.00112696	0.00363931
ENSG00000163521	GLB1L	203.188	-0.746679	2.37708e-09	2.23274e-08
ENSG00000162066	AMDHD2	153.922	-0.74622	0.00315927	0.00918229
ENSG00000075275	CELSR1	829.726	-0.746083	3.23512e-07	2.13003e-06
ENSG00000175782	SLC35E3	387.307	-0.7455	2.29061e-13	3.60252e-12
ENSG00000206077	ZDHHC11B	108.812	-0.743847	7.34315e-14	1.23074e-12
ENSG00000101773	RBBP8	492.529	-0.743825	3.771e-15	7.26981e-14
ENSG00000101680	LAMA1	17496.3	-0.743246	9.32688e-14	1.54531e-12
ENSG00000245556	SCAMP1-AS1	158.526	-0.742134	5.97597e-07	3.75672e-06
ENSG00000104998	IL27RA	306.53	-0.741229	7.2834e-10	7.3987e-09
ENSG00000112972	HMGCS1	5341.97	-0.740766	1.36852e-30	9.9599e-29
ENSG00000104856	RELB	147.046	-0.740567	0.000403316	0.00143584
ENSG00000234494	SP2-AS1	34.4317	-0.74018	0.00399209	0.0113192
ENSG00000155090	KLF10	1536.35	-0.740069	9.31297e-15	1.70447e-13
ENSG00000160062	ZBTB8A	98.8562	-0.739224	0.000203783	0.000772393
ENSG00000063660	GPC1	3854.33	-0.738512	3.29976e-07	2.17127e-06
ENSG00000133302	SLF1	236.832	-0.738009	1.99638e-07	1.35771e-06
ENSG00000249115	HAUS5	193.528	-0.737551	9.39638e-06	4.74148e-05
ENSG00000273079	GRIN2B	404.253	-0.737102	2.06962e-07	1.40444e-06
ENSG00000163170	BOLA3	193.104	-0.736368	3.58048e-06	1.94864e-05
ENSG00000185621	LMLN	260.011	-0.736291	7.02625e-06	3.62995e-05
ENSG00000111271	ACAD10	776.417	-0.736116	1.45407e-24	6.66999e-23
ENSG00000072163	LIMS2	413.983	-0.736099	6.04981e-05	0.000258742
ENSG00000124243	BCAS4	382.158	-0.734938	1.05026e-10	1.19696e-09
ENSG00000152457	DCLRE1C	293.787	-0.734694	1.68693e-06	9.76152e-06
ENSG00000099783	HNRNPM	5013.42	-0.734436	4.34671e-51	1.12228e-48
ENSG00000188827	SLX4	391.818	-0.734054	1.11921e-06	6.69981e-06
ENSG00000100395	L3MBTL2	928.42	-0.733736	1.93609e-27	1.15994e-25
ENSG00000072135	PTPN18	697.101	-0.733419	4.71612e-10	4.91983e-09
ENSG00000221990	EXOC3-AS1	152.231	-0.732992	2.28127e-05	0.000106469
ENSG00000162927	PUS10	81.9531	-0.732513	1.23003e-05	6.06155e-05
ENSG00000101460	MAP1LC3A	571.404	-0.732254	1.37955e-10	1.55024e-09
ENSG00000112118	MCM3	1981.97	-0.732096	1.02393e-35	1.04259e-33
ENSG00000136098	NEK3	234.326	-0.730509	2.51338e-10	2.73371e-09
ENSG00000166004	CEP295	424.682	-0.73025	6.4682e-06	3.36651e-05
ENSG00000175711	B3GNTL1	99.3391	-0.729945	0.00238682	0.00712042
ENSG00000224152		86.4082	-0.729145	0.000881142	0.00291314
ENSG00000178752	ERFE	100.429	-0.72913	0.010079	0.0256324
ENSG00000176834	VSIG10	132.166	-0.728888	0.00425684	0.0119775
ENSG00000108439	PNPO	395.599	-0.728439	7.88241e-12	1.03734e-10
ENSG00000110324	IL10RA	108.985	-0.728021	3.75247e-06	2.03408e-05
ENSG00000080573	COL5A3	9574.55	-0.727854	1.15967e-09	1.14115e-08
ENSG00000237517	DGCR5	197.496	-0.727749	0.000234785	0.000878235
ENSG00000112562	SMOC2	510.341	-0.727481	1.2787e-13	2.07579e-12
ENSG00000161395	PGAP3	323.275	-0.727419	1.1662e-09	1.14705e-08
ENSG00000147255	IGSF1	209.148	-0.726984	1.5433e-05	7.47124e-05
ENSG00000167766	ZNF83	331.836	-0.726289	2.04718e-08	1.66227e-07
ENSG00000160766	GBAP1	81.2108	-0.725949	0.0120689	0.0299553
ENSG00000185946	RNPC3	173.557	-0.725662	6.79801e-05	0.000287623
ENSG00000160072	ATAD3B	160.968	-0.725661	0.000189861	0.000725703
ENSG00000198625	MDM4	197.336	-0.725659	5.16379e-09	4.61824e-08
ENSG00000268087		17.3288	-0.725407	0.000547546	0.00189306
ENSG00000001497	LAS1L	828.675	-0.724941	5.25296e-25	2.51493e-23
ENSG00000096060	FKBP5	1556.51	-0.724775	2.60969e-37	2.90251e-35
ENSG00000127914	AKAP9	1566.08	-0.724057	5.70428e-08	4.28077e-07
ENSG00000123104	ITPR2	1568.8	-0.723834	2.35918e-14	4.13461e-13
ENSG00000187792	ZNF70	157.614	-0.723477	1.79211e-06	1.03151e-05
ENSG00000159216	RUNX1	419.759	-0.723324	5.55681e-13	8.34021e-12
ENSG00000266947		45.6145	-0.723045	0.0111102	0.0278628
ENSG00000077152	UBE2T	397.301	-0.722747	2.22395e-16	4.87695e-15
ENSG00000100578	KIAA0586	654.298	-0.72222	1.10477e-08	9.34124e-08
ENSG00000178202	POGLUT3	759.316	-0.722029	2.6345e-16	5.72516e-15
ENSG00000197568	HHLA3	199.957	-0.721998	1.3991e-07	9.81681e-07
ENSG00000182141	ZNF708	230.406	-0.721793	9.18596e-12	1.19583e-10
ENSG00000144959	NCEH1	117.59	-0.721496	7.67521e-09	6.68412e-08
ENSG00000088888	MAVS	2050.51	-0.720909	2.53673e-13	3.96659e-12
ENSG00000101412	E2F1	322.001	-0.720341	1.22143e-09	1.19703e-08
ENSG00000085982	USP40	796.759	-0.71973	1.03927e-16	2.3577e-15
ENSG00000058404	CAMK2B	539.252	-0.719584	2.34493e-07	1.57745e-06
ENSG00000183317	EPHA10	102.556	-0.719483	0.00378272	0.0107862
ENSG00000274605	PCCA-DT	122.164	-0.719098	0.000274349	0.00101295
ENSG00000188662	H1-9P	93.9827	-0.718552	0.0194921	0.0456379
ENSG00000173480	ZNF417	114.204	-0.718429	3.45335e-13	5.33069e-12
ENSG00000187531	SIRT7	186.826	-0.718376	4.17739e-06	2.24645e-05
ENSG00000134285	FKBP11	103.236	-0.718116	3.63867e-05	0.000162847
ENSG00000134884	ARGLU1	1086.57	-0.717838	1.66338e-12	2.38121e-11
ENSG00000100577	GSTZ1	586.899	-0.717776	2.7533e-25	1.36644e-23
ENSG00000186998	EMID1	98.7902	-0.717693	6.8277e-06	3.5358e-05
ENSG00000231389	HLA-DPA1	83.3584	-0.716961	7.49374e-07	4.61848e-06
ENSG00000125534	PPDPF	2315.66	-0.716185	1.24691e-06	7.3989e-06
ENSG00000158863	FAM160B2	802.617	-0.715389	1.32584e-08	1.10809e-07
ENSG00000250420	AACSP1	41.5531	-0.715376	0.00012269	0.00049203
ENSG00000144161	ZC3H8	339.648	-0.714477	2.48763e-08	1.99157e-07
ENSG00000133935	ERG28	910.095	-0.714007	3.34312e-18	8.71461e-17
ENSG00000072864	NDE1	692.312	-0.713772	4.66871e-15	8.89763e-14
ENSG00000172167	MTBP	109.491	-0.713505	3.40721e-07	2.23858e-06
ENSG00000185917	SETD4	330.475	-0.713195	1.90589e-08	1.55389e-07
ENSG00000183137	CEP57L1	217.897	-0.712936	2.00401e-06	1.14226e-05
ENSG00000128016	ZFP36	87.139	-0.712808	1.96508e-12	2.79452e-11
ENSG00000227398	KIF9-AS1	189.017	-0.71264	4.69144e-07	3.01297e-06
ENSG00000198466	ZNF587	184.796	-0.712025	2.85102e-08	2.2666e-07
ENSG00000162063	CCNF	646.257	-0.711575	2.9352e-14	5.08456e-13
ENSG00000164989	CCDC171	85.7205	-0.710803	0.000330835	0.00119966
ENSG00000180626	ZNF594	180.916	-0.710697	5.15184e-10	5.34608e-09
ENSG00000173614	NMNAT1	244.663	-0.710462	2.23338e-09	2.10598e-08
ENSG00000129667	RHBDF2	93.9691	-0.710118	0.00189503	0.00578965
ENSG00000175445	LPL	18648.8	-0.709491	1.11458e-48	2.51802e-46
ENSG00000168612	ZSWIM1	158.477	-0.708868	3.23217e-09	2.97283e-08
ENSG00000006015	REX1BD	178.405	-0.708038	0.00773827	0.0203191
ENSG00000197774	EME2	111.786	-0.707858	1.18041e-09	1.15893e-08
ENSG00000140365	COMMD4	545.613	-0.707627	1.73609e-15	3.47026e-14
ENSG00000166401	SERPINB8	168.431	-0.707433	6.04631e-07	3.79873e-06
ENSG00000157181	ODR4	631.955	-0.707385	1.71597e-12	2.45488e-11
ENSG00000213918	DNASE1	426.587	-0.707372	1.13382e-10	1.28745e-09
ENSG00000260077		81.9049	-0.707056	0.0105603	0.0267099
ENSG00000273344	PAXIP1-DT	98.9171	-0.707006	0.0203005	0.0472502
ENSG00000138794	CASP6	186.612	-0.706626	6.1286e-05	0.000261751
ENSG00000125611	CHCHD5	291.468	-0.706463	1.81205e-08	1.48413e-07
ENSG00000236708	SDK1-AS1	42.3842	-0.70628	0.0121664	0.0301629
ENSG00000174791	RIN1	147.576	-0.706026	1.10359e-05	5.49212e-05
ENSG00000184903	IMMP2L	244.251	-0.705694	9.39053e-13	1.37982e-11
ENSG00000175197	DDIT3	384.705	-0.705234	4.53774e-10	4.74287e-09
ENSG00000260231	KDM7A-DT	82.4666	-0.705142	0.00194389	0.00591624
ENSG00000197943	PLCG2	118.669	-0.704148	0.00196101	0.00595915
ENSG00000264920	SP2-DT	123.688	-0.704146	7.84824e-06	4.02014e-05
ENSG00000114859	CLCN2	101.86	-0.704028	0.0154129	0.0372286
ENSG00000235092	ID2-AS1	78.4385	-0.703914	0.00534976	0.0146905
ENSG00000132561	MATN2	4828.66	-0.703885	2.49899e-13	3.9104e-12
ENSG00000171174	RBKS	38.1538	-0.70312	9.96003e-05	0.000407341
ENSG00000186480	INSIG1	528.335	-0.701029	1.16702e-15	2.36324e-14
ENSG00000163596	ICA1L	251.544	-0.700754	4.59244e-06	2.45322e-05
ENSG00000006757	PNPLA4	516.448	-0.699925	3.77794e-15	7.27674e-14
ENSG00000272476		24.6608	-0.699157	0.00580098	0.0157777
ENSG00000140479	PCSK6	105.321	-0.698674	0.000453922	0.0016005
ENSG00000176619	LMNB2	2912.99	-0.697993	2.04562e-11	2.55856e-10
ENSG00000159915	ZNF233	76.171	-0.697628	0.000785566	0.00262367
ENSG00000162490	DRAXIN	1594.73	-0.697304	7.23847e-09	6.34295e-08
ENSG00000186684	CYP27C1	298.019	-0.697102	1.63023e-05	7.85177e-05
ENSG00000135046	ANXA1	3526.07	-0.696671	5.13299e-22	1.89973e-20
ENSG00000096093	EFHC1	361.574	-0.694986	1.30049e-05	6.38309e-05
ENSG00000140105	WARS1	3780.17	-0.694865	1.31058e-24	6.08649e-23
ENSG00000197753	LHFPL5	10.6063	-0.694641	0.00107927	0.0034978
ENSG00000148803	FUOM	97.404	-0.694426	4.18678e-06	2.25079e-05
ENSG00000213904	LIPE-AS1	40.782	-0.69406	0.00298477	0.00871716
ENSG00000148200	NR6A1	1045.97	-0.693784	7.68738e-09	6.68768e-08
ENSG00000089060	SLC8B1	127.699	-0.693301	5.14669e-05	0.000223421
ENSG00000198400	NTRK1	744.408	-0.692643	0.000528916	0.00183509
ENSG00000132780	NASP	3112.59	-0.692571	4.42029e-13	6.73226e-12
ENSG00000233087	RAB6D	27.252	-0.692545	0.0127007	0.0313299
ENSG00000104413	ESRP1	57.1402	-0.692455	0.00123956	0.00395813
ENSG00000179029	TMEM107	284.397	-0.692041	7.9901e-08	5.84252e-07
ENSG00000129484	PARP2	733.582	-0.691835	5.31986e-15	1.00415e-13
ENSG00000254685	FPGT	200.562	-0.691653	8.46929e-09	7.30055e-08
ENSG00000183196	CHST6	115.023	-0.69098	0.0211429	0.0490005
ENSG00000213793	ZNF888	91.2406	-0.690692	9.54643e-05	0.000392127
ENSG00000167705	RILP	36.3127	-0.690605	0.0130118	0.0320137
ENSG00000230910		56.1331	-0.690463	0.00535216	0.0146952
ENSG00000234420	ZNF37BP	675.44	-0.690153	1.02041e-17	2.52922e-16
ENSG00000114268	PFKFB4	298.468	-0.689866	2.77883e-06	1.54334e-05
ENSG00000138030	KHK	123.166	-0.689633	0.000740457	0.002484
ENSG00000123146	ADGRE5	102.304	-0.689537	5.40469e-07	3.42239e-06
ENSG00000186567	CEACAM19	30.306	-0.688762	0.000173496	0.000668938
ENSG00000168496	FEN1	960.184	-0.687793	7.85269e-25	3.71044e-23
ENSG00000122912	SLC25A16	222.913	-0.68758	1.71802e-06	9.92551e-06
ENSG00000276445		14.7365	-0.687463	0.00667933	0.0178488
ENSG00000169189	NSMCE1	827.413	-0.687433	6.12136e-28	3.87055e-26
ENSG00000238058		95.752	-0.687277	0.0139483	0.0340666
ENSG00000172992	DCAKD	1008.89	-0.687062	2.2598e-10	2.47653e-09
ENSG00000185875	THNSL1	334.544	-0.686591	1.08601e-09	1.07305e-08
ENSG00000074582	BCS1L	538.18	-0.686494	1.60206e-13	2.56046e-12
ENSG00000242086	MUC20-OT1	79.0789	-0.686454	3.90991e-11	4.70839e-10
ENSG00000197056	ZMYM1	202.783	-0.685458	0.000368672	0.00132424
ENSG00000132436	FIGNL1	248.135	-0.684722	1.54938e-11	1.97433e-10
ENSG00000103811	CTSH	94.3675	-0.684257	2.23843e-05	0.000104695
ENSG00000163874	ZC3H12A	39.0043	-0.683794	0.00394648	0.0112045
ENSG00000166845	C18orf54	194.396	-0.68365	0.000101696	0.000414832
ENSG00000144792	ZNF660	237.156	-0.683611	1.06e-08	9.00132e-08
ENSG00000163638	ADAMTS9	1260.62	-0.682853	4.02726e-18	1.04353e-16
ENSG00000109794	FAM149A	155.959	-0.682342	2.85631e-06	1.58272e-05
ENSG00000171224	FAM241B	295.514	-0.682126	1.07035e-10	1.21857e-09
ENSG00000198855	FICD	109.64	-0.681928	1.47306e-05	7.15834e-05
ENSG00000106948	AKNA	304.366	-0.681917	5.321e-07	3.37531e-06
ENSG00000226200	SGMS1-AS1	84.1857	-0.681855	0.00674179	0.0179936
ENSG00000148985	PGAP2	240.443	-0.681444	5.01471e-06	2.66305e-05
ENSG00000183426	NPIPA1	21.4802	-0.681352	0.000556677	0.00192118
ENSG00000284976		121.657	-0.681279	0.000193554	0.000737749
ENSG00000075188	NUP37	276.945	-0.679874	2.73486e-10	2.95534e-09
ENSG00000166311	SMPD1	988.101	-0.679806	4.6051e-27	2.67763e-25
ENSG00000041982	TNC	10059.7	-0.678697	0.00144221	0.00452853
ENSG00000100263	RHBDD3	379.663	-0.678293	6.33517e-06	3.30131e-05
ENSG00000130299	GTPBP3	373.096	-0.677963	0.000122211	0.00049038
ENSG00000104691	UBXN8	350.487	-0.677766	1.56962e-16	3.48791e-15
ENSG00000165501	LRR1	183.908	-0.677423	8.07387e-09	6.98748e-08
ENSG00000154889	MPPE1	181.712	-0.677353	3.70235e-07	2.42076e-06
ENSG00000268205		106.531	-0.677088	6.04845e-09	5.35642e-08
ENSG00000186532	SMYD4	235.185	-0.676979	2.25196e-05	0.00010526
ENSG00000125351	UPF3B	570.385	-0.67691	3.32957e-06	1.81985e-05
ENSG00000198157	HMGN5	111.636	-0.676524	0.0067	0.0178997
ENSG00000069974	RAB27A	116.53	-0.676467	0.00238082	0.00710349
ENSG00000146376	ARHGAP18	492.996	-0.675361	4.92169e-10	5.11951e-09
ENSG00000130119	GNL3L	578.347	-0.67527	4.63176e-09	4.1682e-08
ENSG00000167123	CERCAM	1577.06	-0.675191	2.44684e-15	4.82428e-14
ENSG00000198185	ZNF334	347.275	-0.674885	1.3398e-07	9.42817e-07
ENSG00000136826	KLF4	99.3725	-0.674797	3.1674e-14	5.47803e-13
ENSG00000206384	COL6A6	222.155	-0.673861	0.00134863	0.00426261
ENSG00000254837		206.383	-0.672871	2.51605e-06	1.40857e-05
ENSG00000263345		9.65632	-0.672265	0.000796828	0.00265748
ENSG00000089775	ZBTB25	135.06	-0.672225	0.000105245	0.000428244
ENSG00000182993	C12orf60	46.7867	-0.671747	0.00684027	0.0182295
ENSG00000104524	PYCR3	205.045	-0.671225	1.83125e-08	1.49873e-07
ENSG00000242802	AP5Z1	514.73	-0.670993	0.003324	0.00960957
ENSG00000102158	MAGT1	2162.14	-0.670684	1.74168e-20	5.55495e-19
ENSG00000245498		105.996	-0.670681	0.000843201	0.00280051
ENSG00000168010	ATG16L2	54.3968	-0.669385	1.57045e-05	7.59247e-05
ENSG00000271976		174.275	-0.66924	0.000306961	0.00112002
ENSG00000076258	FMO4	47.4043	-0.669131	0.0137812	0.0336886
ENSG00000184205	TSPYL2	1051.51	-0.669048	1.07773e-12	1.57293e-11
ENSG00000142102	PGGHG	67.8097	-0.668003	1.09895e-06	6.59128e-06
ENSG00000270804		16.286	-0.667951	0.000536402	0.00185779
ENSG00000173209	AHSA2P	156.476	-0.667732	3.05656e-18	8.00611e-17
ENSG00000250571	GLI4	116.822	-0.667542	0.0133008	0.0326468
ENSG00000141682	PMAIP1	142.097	-0.667206	0.00046649	0.00164054
ENSG00000133678	TMEM254	565.58	-0.667031	1.10702e-15	2.24383e-14
ENSG00000203705	TATDN3	352.315	-0.666557	9.79318e-10	9.75629e-09
ENSG00000143624	INTS3	1866.95	-0.666422	2.14954e-19	6.16657e-18
ENSG00000100097	LGALS1	6467.1	-0.665902	2.85955e-26	1.55045e-24
ENSG00000259877		151.484	-0.665632	9.13457e-05	0.00037721
ENSG00000059588	TARBP1	245.531	-0.665599	0.000144525	0.000568144
ENSG00000010310	GIPR	51.42	-0.665016	1.87276e-06	1.07252e-05
ENSG00000183696	UPP1	333.466	-0.664772	3.96099e-08	3.0626e-07
ENSG00000116678	LEPR	432.736	-0.664382	9.89394e-09	8.43143e-08
ENSG00000166508	MCM7	2647.17	-0.664318	8.21563e-12	1.07662e-10
ENSG00000119906	SLF2	1223.77	-0.663985	1.08297e-13	1.77397e-12
ENSG00000163482	STK36	348.954	-0.663279	2.98002e-08	2.35449e-07
ENSG00000087299	L2HGDH	208.676	-0.661956	4.59122e-06	2.45317e-05
ENSG00000268043	NBPF12	105.815	-0.661854	0.000793648	0.00264769
ENSG00000112029	FBXO5	454.301	-0.661783	2.86377e-14	4.96875e-13
ENSG00000175455	CCDC14	742.252	-0.661446	2.49454e-09	2.33498e-08
ENSG00000249937	LINC02223	124.514	-0.660366	9.87225e-05	0.000404285
ENSG00000065029	ZNF76	583.477	-0.660333	1.19847e-06	7.13489e-06
ENSG00000138311	ZNF365	69.4865	-0.660019	0.0128635	0.0316919
ENSG00000159055	MIS18A	248.561	-0.65892	2.98537e-06	1.64624e-05
ENSG00000136108	CKAP2	1590.48	-0.65845	3.4422e-22	1.29608e-20
ENSG00000157388	CACNA1D	289.575	-0.658448	0.000392816	0.00140168
ENSG00000143314	MRPL24	1098.98	-0.658431	4.03499e-21	1.36736e-19
ENSG00000204946	ZNF783	277.271	-0.658362	1.75948e-05	8.40891e-05
ENSG00000159445	THEM4	626.686	-0.658349	1.07102e-14	1.94705e-13
ENSG00000171502	COL24A1	188.6	-0.657714	0.000728138	0.00244683
ENSG00000174365	SNHG11	174.727	-0.657332	1.58217e-06	9.18961e-06
ENSG00000104381	GDAP1	1861.68	-0.656679	6.04879e-20	1.83992e-18
ENSG00000112294	ALDH5A1	1191.96	-0.656415	1.1551e-18	3.13933e-17
ENSG00000213654	GPSM3	229.941	-0.656366	1.69916e-05	8.14574e-05
ENSG00000116205	TCEANC2	432.006	-0.656346	6.38206e-08	4.7516e-07
ENSG00000242498	ARPIN	608.737	-0.655708	6.77332e-12	9.01779e-11
ENSG00000141934	PLPP2	78.22	-0.655582	4.03824e-07	2.62448e-06
ENSG00000186806	VSIG10L	140.944	-0.655252	0.000281311	0.00103584
ENSG00000144791	LIMD1	1191.29	-0.655032	1.61432e-07	1.1175e-06
ENSG00000213853	EMP2	684.338	-0.653894	2.32489e-14	4.08933e-13
ENSG00000095485	CWF19L1	433.619	-0.653063	1.55404e-12	2.23057e-11
ENSG00000179331	RAB39A	122.769	-0.652916	0.00197179	0.00598939
ENSG00000226648	PLCG1-AS1	18.7984	-0.652433	0.00891053	0.0229843
ENSG00000185298	CCDC137	506.158	-0.652199	7.66073e-09	6.67789e-08
ENSG00000213390	ARHGAP19	1094.53	-0.651213	7.85028e-15	1.45023e-13
ENSG00000244879	GABPB1-AS1	248.464	-0.651039	3.92278e-05	0.000174374
ENSG00000162772	ATF3	471.259	-0.651028	8.84012e-32	7.02288e-30
ENSG00000280119		29.3976	-0.650013	0.0105606	0.0267099
ENSG00000139190	VAMP1	183.196	-0.648989	0.000153359	0.000598641
ENSG00000246985	SOCS2-AS1	130.232	-0.648903	0.000519639	0.00180782
ENSG00000237515	SHISA9	954.299	-0.648476	4.13305e-26	2.20782e-24
ENSG00000166452	AKIP1	304.682	-0.648396	2.94477e-12	4.0705e-11
ENSG00000133624	ZNF767P	68.7777	-0.647374	2.8288e-12	3.91769e-11
ENSG00000126001	CEP250	865.563	-0.647171	6.39704e-16	1.32258e-14
ENSG00000221944	TIGD1	334.378	-0.647013	8.27233e-12	1.0834e-10
ENSG00000122512	PMS2	661.452	-0.646701	3.57073e-14	6.14328e-13
ENSG00000125912	NCLN	1379.41	-0.646688	2.98657e-08	2.35794e-07
ENSG00000076003	MCM6	1447.01	-0.644247	3.09265e-23	1.27274e-21
ENSG00000151338	MIPOL1	117.056	-0.644147	0.000588279	0.002021
ENSG00000225975	LINC01534	38.6827	-0.643984	0.000901461	0.00297171
ENSG00000110888	CAPRIN2	427.941	-0.643715	8.93373e-13	1.31716e-11
ENSG00000114923	SLC4A3	260.138	-0.643684	6.82406e-05	0.000288612
ENSG00000167272	POP5	363.164	-0.643316	1.80305e-11	2.27616e-10
ENSG00000182134	TDRKH	408.538	-0.64187	4.78961e-12	6.48016e-11
ENSG00000128000	ZNF780B	228.731	-0.641401	2.98946e-11	3.65889e-10
ENSG00000094631	HDAC6	1802.34	-0.641045	1.56608e-08	1.29589e-07
ENSG00000185670	ZBTB3	74.6173	-0.640424	2.4089e-07	1.61897e-06
ENSG00000212978		203.778	-0.63995	0.000527656	0.00183101
ENSG00000064199	SPA17	302.752	-0.639802	4.2167e-08	3.24758e-07
ENSG00000223722	IFITM3P2	80.9376	-0.63934	0.0104402	0.0264394
ENSG00000087266	SH3BP2	607.035	-0.63883	3.31561e-08	2.60163e-07
ENSG00000118412	CASP8AP2	660.502	-0.638694	1.26326e-10	1.42494e-09
ENSG00000121281	ADCY7	213.92	-0.638437	0.000344643	0.00124648
ENSG00000161558	TMEM143	210.475	-0.637465	5.90543e-05	0.000253367
ENSG00000136935	GOLGA1	678.103	-0.636737	3.07796e-10	3.29816e-09
ENSG00000222041	CYTOR	276.176	-0.636594	9.12928e-09	7.82592e-08
ENSG00000003147	ICA1	122.113	-0.636529	4.80284e-05	0.000209459
ENSG00000251602		87.9928	-0.635928	0.00922977	0.0237167
ENSG00000006534	ALDH3B1	35.0588	-0.635864	0.00124225	0.00396553
ENSG00000180448	ARHGAP45	197.598	-0.635397	0.000327907	0.00119003
ENSG00000089101	CFAP61	271.915	-0.635071	4.17059e-05	0.000184332
ENSG00000215146		141.849	-0.635064	4.57681e-05	0.000200813
ENSG00000122257	RBBP6	1578.59	-0.634957	6.82888e-12	9.0806e-11
ENSG00000197020	ZNF100	160.442	-0.633771	7.13068e-06	3.67689e-05
ENSG00000136933	RABEPK	636.69	-0.633711	4.07885e-12	5.54969e-11
ENSG00000181544	FANCB	50.6719	-0.633326	0.0163063	0.0390429
ENSG00000007255	TRAPPC6A	225.604	-0.633099	1.46252e-06	8.55422e-06
ENSG00000160446	ZDHHC12	157.101	-0.632987	6.76355e-05	0.000286332
ENSG00000170955	CAVIN3	234.512	-0.63278	2.04776e-05	9.65056e-05
ENSG00000102230	PCYT1B	280.587	-0.632338	3.64175e-05	0.000162951
ENSG00000138002	IFT172	781.556	-0.632179	7.75525e-09	6.74132e-08
ENSG00000013364	MVP	1200.26	-0.632143	2.71729e-18	7.15202e-17
ENSG00000134262	AP4B1	244.857	-0.631686	3.40097e-05	0.000153061
ENSG00000180902	D2HGDH	91.0329	-0.630867	0.00195453	0.00594278
ENSG00000179403	VWA1	340.2	-0.630698	0.00147236	0.00461385
ENSG00000006634	DBF4	419.656	-0.630437	1.84694e-10	2.04161e-09
ENSG00000115318	LOXL3	3721.7	-0.630312	1.8178e-16	4.01881e-15
ENSG00000077514	POLD3	506.807	-0.62951	1.30678e-13	2.11979e-12
ENSG00000158006	PAFAH2	520.85	-0.629487	1.56768e-13	2.51478e-12
ENSG00000082641	NFE2L1	10913.1	-0.629381	4.51388e-25	2.18033e-23
ENSG00000161091	MFSD12	1115.97	-0.629304	2.23305e-06	1.26022e-05
ENSG00000221978	CCNL2	838.605	-0.62834	1.80641e-18	4.83672e-17
ENSG00000266338	NBPF15	289.12	-0.62771	0.000151931	0.000593668
ENSG00000239779	WBP1	138.623	-0.627436	0.00426429	0.0119953
ENSG00000167232	ZNF91	811.345	-0.627323	6.45431e-19	1.78547e-17
ENSG00000176974	SHMT1	288.941	-0.625804	2.02739e-07	1.37751e-06
ENSG00000269069		16.325	-0.625335	0.0168254	0.0401612
ENSG00000137404	NRM	504.947	-0.624457	1.91339e-11	2.40009e-10
ENSG00000225614	ZNF469	75.1893	-0.624178	0.00757494	0.0199545
ENSG00000100228	RAB36	365.976	-0.623459	4.15939e-06	2.23843e-05
ENSG00000169313	P2RY12	40.7142	-0.622911	0.000548656	0.0018966
ENSG00000134222	PSRC1	397.058	-0.622608	0.000580026	0.0019948
ENSG00000130309	COLGALT1	2882.26	-0.622058	9.01319e-32	7.13424e-30
ENSG00000113621	TXNDC15	1455.38	-0.621624	8.81683e-21	2.91049e-19
ENSG00000242419	PCDHGC4	492.563	-0.621202	2.88026e-08	2.28482e-07
ENSG00000173588	CEP83	214.65	-0.621117	0.000248248	0.000924292
ENSG00000185338	SOCS1	22.5706	-0.62053	0.0159093	0.0382526
ENSG00000138769	CDKL2	105.871	-0.620527	0.00747216	0.0197125
ENSG00000130529	TRPM4	333.971	-0.620328	0.000145333	0.000570907
ENSG00000105357	MYH14	801.385	-0.618899	0.000387884	0.00138682
ENSG00000227671	ZNF731P	127.925	-0.618763	0.00347648	0.00999838
ENSG00000170425	ADORA2B	100.953	-0.618235	0.0159109	0.0382526
ENSG00000101825	MXRA5	471.695	-0.618185	1.03554e-05	5.1856e-05
ENSG00000107537	PHYH	446.425	-0.61816	2.17953e-06	1.23291e-05
ENSG00000169989	TIGD4	61.0547	-0.618023	0.0189346	0.0445201
ENSG00000226419	SLC16A1-AS1	83.538	-0.617049	0.0103824	0.0263053
ENSG00000126453	BCL2L12	165.649	-0.616283	3.75933e-08	2.91708e-07
ENSG00000135218	CD36	38.5788	-0.616021	0.0138795	0.0339023
ENSG00000236753	MKLN1-AS	143.206	-0.61598	0.000491142	0.0017186
ENSG00000287086		78.613	-0.615872	0.0127242	0.0313801
ENSG00000145476	CYP4V2	338.085	-0.615203	6.19728e-07	3.88384e-06
ENSG00000119392	GLE1	654.217	-0.615092	5.05204e-13	7.62482e-12
ENSG00000197978	GOLGA6L9	35.5159	-0.614292	0.000182294	0.000699256
ENSG00000125458	NT5C	378.935	-0.614276	1.14316e-13	1.86552e-12
ENSG00000139549	DHH	215.953	-0.614266	0.00180126	0.0055326
ENSG00000107968	MAP3K8	43.3046	-0.614181	0.00851171	0.0220921
ENSG00000248049	UBA6-AS1	469.034	-0.613905	1.56357e-18	4.21251e-17
ENSG00000167280	ENGASE	397.872	-0.613301	2.47168e-05	0.00011442
ENSG00000104549	SQLE	2199.8	-0.613	4.41645e-20	1.36639e-18
ENSG00000175567	UCP2	90.6952	-0.612004	0.0159327	0.0382861
ENSG00000168481	LGI3	112.747	-0.611497	0.000271733	0.00100415
ENSG00000142856	ITGB3BP	257.109	-0.611461	1.10724e-07	7.89671e-07
ENSG00000106351	AGFG2	129.64	-0.611174	0.00594073	0.0161134
ENSG00000278864		54.6484	-0.611053	7.57242e-07	4.66432e-06
ENSG00000166548	TK2	308.996	-0.610817	4.54319e-08	3.47558e-07
ENSG00000223960	CHROMR	206.157	-0.610679	0.000162089	0.000629434
ENSG00000172731	LRRC20	675.381	-0.609905	1.0472e-16	2.3658e-15
ENSG00000162105	SHANK2	430.396	-0.609742	0.000285476	0.001049
ENSG00000185880	TRIM69	1065.96	-0.609553	3.67787e-10	3.89671e-09
ENSG00000259203		233.846	-0.609346	7.56771e-06	3.88746e-05
ENSG00000185339	TCN2	392.462	-0.608698	2.31656e-12	3.25399e-11
ENSG00000134954	ETS1	2080.07	-0.608558	2.35604e-16	5.14579e-15
ENSG00000067064	IDI1	1853.52	-0.608439	7.49006e-18	1.88451e-16
ENSG00000100908	EMC9	178.891	-0.608401	0.000220347	0.000828662
ENSG00000261762		99.2969	-0.607633	0.00223878	0.00672502
ENSG00000247746	USP51	118.261	-0.607417	8.31375e-08	6.06283e-07
ENSG00000187801	ZFP69B	163.182	-0.607399	0.000508497	0.00177246
ENSG00000177225	GATD1	641.202	-0.606797	6.83113e-06	3.53673e-05
ENSG00000154783	FGD5	632.86	-0.606776	2.73617e-06	1.52081e-05
ENSG00000175322	ZNF519	129.316	-0.605676	0.000284603	0.00104671
ENSG00000162728	KCNJ9	55.9411	-0.605638	0.000730696	0.00245353
ENSG00000214026	MRPL23	474.948	-0.604149	7.42662e-13	1.10472e-11
ENSG00000127423	AUNIP	96.7128	-0.603838	0.000757605	0.00253838
ENSG00000149575	SCN2B	347.466	-0.603425	1.2961e-06	7.65516e-06
ENSG00000176014	TUBB6	2387.67	-0.603282	8.7376e-14	1.45546e-12
ENSG00000173207	CKS1B	366.064	-0.60326	3.30242e-16	7.0984e-15
ENSG00000107719	PALD1	329.268	-0.602986	4.38144e-08	3.35777e-07
ENSG00000116754	SRSF11	2782.78	-0.602461	2.93694e-16	6.36326e-15
ENSG00000128563	PRKRIP1	674.923	-0.601804	4.96621e-09	4.45071e-08
ENSG00000102317	RBM3	4911.19	-0.601196	2.99164e-46	5.84528e-44
ENSG00000151012	SLC7A11	125.164	-0.601186	0.011292	0.0282599
ENSG00000111077	TNS2	670.439	-0.601175	3.10194e-11	3.788e-10
ENSG00000157227	MMP14	9439.1	-0.600541	5.99536e-13	8.9674e-12
ENSG00000167720	SRR	256.61	-0.600267	6.12269e-08	4.56947e-07
ENSG00000196743	GM2A	993.715	-0.599924	3.37049e-21	1.15299e-19
ENSG00000143353	LYPLAL1	378.536	-0.599806	6.06863e-09	5.3721e-08
ENSG00000117600	PLPPR4	124.61	-0.598933	0.00357716	0.0102648
ENSG00000206579	XKR4	947.292	-0.598855	9.58706e-15	1.75316e-13
ENSG00000258890	CEP95	443.605	-0.598804	1.82245e-05	8.67919e-05
ENSG00000006625	GGCT	402.313	-0.598771	1.22311e-07	8.66319e-07
ENSG00000165698	SPACA9	220.487	-0.598579	0.000145038	0.00056985
ENSG00000170385	SLC30A1	416.011	-0.598523	4.84768e-10	5.05221e-09
ENSG00000185697	MYBL1	126.089	-0.598018	3.49046e-06	1.90108e-05
ENSG00000235437	LINC01278	1230.17	-0.5979	3.12338e-11	3.80775e-10
ENSG00000171792	RHNO1	755.697	-0.59772	1.04456e-17	2.58611e-16
ENSG00000169223	LMAN2	4368.43	-0.597436	7.39409e-23	2.94785e-21
ENSG00000182872	RBM10	2441.73	-0.597414	1.00504e-12	1.46881e-11
ENSG00000011143	MKS1	321.429	-0.596173	5.60506e-07	3.53585e-06
ENSG00000004777	ARHGAP33	950.109	-0.595822	0.000360819	0.00130008
ENSG00000221829	FANCG	454.98	-0.595623	2.0349e-12	2.8845e-11
ENSG00000204131	NHSL2	245.859	-0.595062	0.000854873	0.00283407
ENSG00000164611	PTTG1	811.423	-0.59502	1.30624e-08	1.09381e-07
ENSG00000160193	WDR4	237.973	-0.59468	8.02272e-05	0.000334802
ENSG00000167676	PLIN4	3.31374	-0.59439	0.0172298	0.0410082
ENSG00000181450	ZNF678	270.693	-0.594386	1.07378e-09	1.06247e-08
ENSG00000122515	ZMIZ2	1408.03	-0.593702	4.4573e-07	2.87366e-06
ENSG00000120549	KIAA1217	659.251	-0.592442	1.90654e-08	1.55389e-07
ENSG00000158856	DMTN	2031.24	-0.59242	2.59507e-07	1.73442e-06
ENSG00000067182	TNFRSF1A	1835.55	-0.589851	1.18706e-13	1.93281e-12
ENSG00000275342	PRAG1	620.489	-0.589472	8.93614e-08	6.48835e-07
ENSG00000173258	ZNF483	95.6166	-0.589446	0.00663477	0.0177451
ENSG00000069943	PIGB	89.8024	-0.588736	0.00539423	0.0148033
ENSG00000165055	METTL2B	547.247	-0.588644	1.22785e-06	7.2958e-06
ENSG00000065665	SEC61A2	555.146	-0.587928	4.47014e-16	9.43078e-15
ENSG00000128050	PAICS	5918.79	-0.587834	6.89175e-15	1.28189e-13
ENSG00000126391	FRMD8	455.352	-0.587093	1.72473e-10	1.9114e-09
ENSG00000167378	IRGQ	1415.98	-0.586952	6.62656e-19	1.83079e-17
ENSG00000141965	FEM1A	38.7608	-0.586344	0.000139823	0.000552568
ENSG00000060339	CCAR1	2472.4	-0.586232	1.68689e-11	2.13574e-10
ENSG00000163918	RFC4	433.162	-0.585718	1.50972e-06	8.79949e-06
ENSG00000164169	PRMT9	393.005	-0.583825	7.67472e-13	1.13928e-11
ENSG00000130772	MED18	217.904	-0.583477	2.14076e-05	0.000100592
ENSG00000238243	OR2W3	39.9995	-0.583007	0.00208009	0.00629103
ENSG00000148362	PAXX	263.6	-0.58242	0.000286307	0.00105138
ENSG00000110074	FOXRED1	670.008	-0.582282	3.24301e-16	6.98455e-15
ENSG00000100106	TRIOBP	958.194	-0.582078	9.29612e-07	5.65538e-06
ENSG00000135045	C9orf40	187.544	-0.581841	0.00636632	0.0171412
ENSG00000157637	SLC38A10	1553.38	-0.581654	4.92284e-06	2.61747e-05
ENSG00000140463	BBS4	725.745	-0.581426	1.43145e-21	5.09774e-20
ENSG00000232593	KANTR	147.082	-0.580548	7.39737e-07	4.56687e-06
ENSG00000184441		39.5739	-0.580032	0.000248979	0.000926695
ENSG00000147996	CBWD5	116.131	-0.580006	0.00231751	0.00693464
ENSG00000146350	TBC1D32	122.254	-0.579855	0.00438791	0.0123
ENSG00000196689	TRPV1	132.632	-0.579212	2.00574e-21	7.01621e-20
ENSG00000114107	CEP70	256.346	-0.578943	3.10825e-05	0.000141206
ENSG00000198429	ZNF69	144.259	-0.578265	2.04257e-06	1.16149e-05
ENSG00000120437	ACAT2	1195.39	-0.578251	8.70801e-16	1.78001e-14
ENSG00000144468	RHBDD1	445.852	-0.578054	3.67104e-09	3.35939e-08
ENSG00000142632	ARHGEF19	136.903	-0.577831	0.00340153	0.00981147
ENSG00000118557	PMFBP1	59.8455	-0.577817	2.8637e-09	2.65645e-08
ENSG00000168476	REEP4	275.463	-0.577733	1.85142e-05	8.8114e-05
ENSG00000267254	ZNF790-AS1	100.6	-0.577673	0.00436471	0.0122413
ENSG00000091622	PITPNM3	168.538	-0.577274	0.000425784	0.00150963
ENSG00000079819	EPB41L2	4156.86	-0.577111	7.38866e-22	2.70228e-20
ENSG00000109758	HGFAC	9.64446	-0.57711	0.00196041	0.00595814
ENSG00000184898	RBM43	197.16	-0.57688	0.00742674	0.0196022
ENSG00000204923	FBXO48	49.5334	-0.576843	0.000848489	0.00281592
ENSG00000123737	EXOSC9	639.428	-0.576284	9.89352e-13	1.44882e-11
ENSG00000145920	CPLX2	4235.47	-0.575878	5.48028e-05	0.000236331
ENSG00000197599	CCDC154	3.84681	-0.574966	0.0150611	0.0364478
ENSG00000005469	CROT	258.051	-0.574942	0.000286603	0.00105211
ENSG00000123416	TUBA1B	9194.63	-0.574695	1.37561e-44	2.44543e-42
ENSG00000141642	ELAC1	229.005	-0.574475	2.99648e-12	4.1367e-11
ENSG00000133800	LYVE1	36.8121	-0.573857	5.3596e-06	2.83095e-05
ENSG00000038210	PI4K2B	159.855	-0.57384	0.0002128	0.000803202
ENSG00000100983	GSS	921.797	-0.573146	6.53659e-14	1.09896e-12
ENSG00000263272		12.6207	-0.571949	8.14605e-06	4.15991e-05
ENSG00000116691	MIIP	324.712	-0.571388	0.000421845	0.00149664
ENSG00000051523	CYBA	766.467	-0.570969	4.47914e-10	4.68614e-09
ENSG00000131051	RBM39	3657.2	-0.570688	3.21371e-16	6.92831e-15
ENSG00000108641	B9D1	185.714	-0.570562	0.000145409	0.000571104
ENSG00000185414	MRPL30	1247.27	-0.570494	1.74042e-12	2.48822e-11
ENSG00000251136		177.628	-0.570291	0.00691548	0.0184006
ENSG00000163093	BBS5	202.538	-0.570224	0.00566068	0.0154465
ENSG00000189050	RNFT1	182.476	-0.569649	0.00021651	0.000816211
ENSG00000148343	MIGA2	290.108	-0.5689	4.04564e-05	0.000179358
ENSG00000161800	RACGAP1	1035.34	-0.568688	8.88013e-16	1.81349e-14
ENSG00000160752	FDPS	1615.83	-0.568453	4.63472e-22	1.72415e-20
ENSG00000188517	COL25A1	222.706	-0.568407	0.00175885	0.00541701
ENSG00000179532	DNHD1	68.307	-0.567044	0.00181645	0.00557372
ENSG00000221923	ZNF880	313.64	-0.567042	0.000662398	0.00224997
ENSG00000223745	CCDC18-AS1	87.3149	-0.566488	0.0102034	0.0259026
ENSG00000122417	ODF2L	546.254	-0.56623	4.06413e-07	2.639e-06
ENSG00000170364	SETMAR	376.955	-0.566059	2.48351e-07	1.66499e-06
ENSG00000131019	ULBP3	383.243	-0.565998	2.32046e-11	2.87907e-10
ENSG00000198039	ZNF273	38.787	-0.565176	0.00876403	0.0226603
ENSG00000148399	DPH7	474.662	-0.564957	6.85152e-10	6.98945e-09
ENSG00000130520	LSM4	2261.55	-0.564481	3.50934e-15	6.79558e-14
ENSG00000162073	PAQR4	448.032	-0.564448	6.4686e-08	4.80943e-07
ENSG00000235903	CPB2-AS1	154.706	-0.56412	5.62845e-06	2.95855e-05
ENSG00000102699	PARP4	1743.71	-0.564117	8.15127e-22	2.97117e-20
ENSG00000064012	CASP8	220.154	-0.56404	1.3611e-06	8.00637e-06
ENSG00000100147	CCDC134	83.4573	-0.563731	0.0113334	0.0283473
ENSG00000109501	WFS1	1605.68	-0.563449	5.20585e-07	3.30807e-06
ENSG00000151914	DST	13978.2	-0.563381	0.00018919	0.000723534
ENSG00000162878	PKDCC	616.313	-0.563246	1.32536e-07	9.33563e-07
ENSG00000031691	CENPQ	136.504	-0.563115	1.26274e-06	7.47848e-06
ENSG00000138111	MFSD13A	104.046	-0.562682	0.0114446	0.0285958
ENSG00000268916	CSAG3	196.049	-0.562499	1.1018e-05	5.48448e-05
ENSG00000135116	HRK	393.855	-0.562395	2.17444e-06	1.23067e-05
ENSG00000142798	HSPG2	7368.64	-0.561818	1.66454e-05	7.99038e-05
ENSG00000173276	ZBTB21	497.97	-0.56141	1.52378e-09	1.47403e-08
ENSG00000167522	ANKRD11	3176.24	-0.560812	2.06975e-11	2.58576e-10
ENSG00000163513	TGFBR2	3907.15	-0.560657	5.08949e-10	5.28391e-09
ENSG00000102901	CENPT	575.18	-0.560554	1.50143e-10	1.67715e-09
ENSG00000160233	LRRC3	503.692	-0.560202	7.86423e-07	4.83445e-06
ENSG00000174807	CD248	1232.98	-0.559748	0.000383777	0.00137281
ENSG00000156521	TYSND1	236.764	-0.558154	0.000607169	0.0020803
ENSG00000240230	COX19	591.734	-0.556967	4.26455e-05	0.00018814
ENSG00000069702	TGFBR3	2541.7	-0.556893	1.19919e-10	1.35529e-09
ENSG00000221869	CEBPD	59.8012	-0.556841	0.00566264	0.015448
ENSG00000124942	AHNAK	5279.25	-0.556806	1.13713e-06	6.79773e-06
ENSG00000137628	DDX60	135.718	-0.556484	0.00102355	0.00333816
ENSG00000133114	GPALPP1	482.975	-0.556264	0.000330196	0.00119754
ENSG00000196284	SUPT3H	371.933	-0.556065	6.54722e-09	5.76985e-08
ENSG00000140263	SORD	389.477	-0.555803	3.27095e-15	6.3738e-14
ENSG00000214050	FBXO16	123.231	-0.555654	0.00821754	0.0214158
ENSG00000168411	RFWD3	1136.7	-0.555578	1.28731e-25	6.61594e-24
ENSG00000104129	DNAJC17	267.113	-0.55466	2.45421e-06	1.37751e-05
ENSG00000138080	EMILIN1	907.353	-0.554523	0.000151626	0.000592758
ENSG00000115325	DOK1	540.598	-0.553528	2.38215e-10	2.60142e-09
ENSG00000090020	SLC9A1	852.594	-0.553286	9.35902e-07	5.68727e-06
ENSG00000011332	DPF1	324.195	-0.55296	0.00169871	0.00525111
ENSG00000205643	CDPF1	155.755	-0.551577	0.000430856	0.00152562
ENSG00000132541	RIDA	137.252	-0.55084	0.00695829	0.0185008
ENSG00000114857	NKTR	729.141	-0.550552	3.63229e-15	7.02112e-14
ENSG00000111424	VDR	32.2067	-0.550496	0.0181462	0.042921
ENSG00000136908	DPM2	966.664	-0.549318	1.0612e-09	1.05178e-08
ENSG00000131067	GGT7	894.169	-0.549242	2.48275e-09	2.32496e-08
ENSG00000099282	TSPAN15	522	-0.549171	1.42761e-05	6.95775e-05
ENSG00000170345	FOS	430.414	-0.548909	8.23249e-93	1.05027e-89
ENSG00000254473		93.7027	-0.548806	0.0092624	0.0237816
ENSG00000287315		14.9056	-0.5474	0.00333142	0.00962973
ENSG00000104859	CLASRP	415.68	-0.54727	1.22316e-05	6.03045e-05
ENSG00000020181	ADGRA2	2061.09	-0.546719	0.000119753	0.00048141
ENSG00000171298	GAA	1891.41	-0.545283	3.2153e-07	2.11891e-06
ENSG00000196236	XPNPEP3	271.725	-0.544636	8.8908e-06	4.51155e-05
ENSG00000198805	PNP	212.483	-0.544635	1.86023e-06	1.06647e-05
ENSG00000105821	DNAJC2	721.568	-0.544414	1.97889e-07	1.34709e-06
ENSG00000130770	ATP5IF1	2190.37	-0.544126	4.66404e-09	4.19082e-08
ENSG00000172893	DHCR7	834.675	-0.543989	2.13008e-09	2.01822e-08
ENSG00000130749	ZC3H4	1030.83	-0.543275	2.30397e-07	1.55241e-06
ENSG00000138092	CENPO	542.542	-0.542992	2.03466e-09	1.93458e-08
ENSG00000082556	OPRK1	235.745	-0.542867	0.0210974	0.0489108
ENSG00000165359	INTS6L	137.089	-0.542711	1.17898e-05	5.83385e-05
ENSG00000166342	NETO1	107.299	-0.541994	0.0066544	0.0177932
ENSG00000264350	SNRPGP2	24.8047	-0.541553	0.0125654	0.0310315
ENSG00000141349	G6PC3	1951.77	-0.541466	1.00601e-22	3.97419e-21
ENSG00000260804	LINC01963	945.286	-0.540796	5.60795e-05	0.00024141
ENSG00000100354	TNRC6B	1020.03	-0.540483	1.70388e-15	3.40902e-14
ENSG00000272888	CHASERR	1077.31	-0.53976	6.99181e-07	4.3437e-06
ENSG00000107672	NSMCE4A	477.225	-0.539299	3.51219e-07	2.30406e-06
ENSG00000106258	CYP3A5	93.6236	-0.538383	0.00608685	0.0164624
ENSG00000225791	TRAM2-AS1	232.565	-0.538214	1.0206e-07	7.31971e-07
ENSG00000135454	B4GALNT1	628.802	-0.538117	0.00023035	0.000862985
ENSG00000158019	BABAM2	712.259	-0.537984	2.14327e-15	4.24505e-14
ENSG00000106266	SNX8	744.263	-0.53788	2.18038e-06	1.23306e-05
ENSG00000143374	TARS2	799.283	-0.537742	2.7775e-16	6.02383e-15
ENSG00000076344	RGS11	62.4751	-0.537575	2.19602e-06	1.24094e-05
ENSG00000146151	HMGCLL1	197.43	-0.537249	0.000100575	0.00041094
ENSG00000119559	C19orf25	650.523	-0.537012	1.1067e-07	7.89544e-07
ENSG00000076242	MLH1	1074.03	-0.536785	4.54656e-20	1.40065e-18
ENSG00000157353	FCSK	193.761	-0.536713	0.00822206	0.0214224
ENSG00000055483	USP36	867.945	-0.536531	1.29787e-06	7.66145e-06
ENSG00000166532	RIMKLB	1229	-0.536004	5.75183e-08	4.31199e-07
ENSG00000253537	PCDHGA7	350.166	-0.535869	0.00032296	0.00117424
ENSG00000117643	MAN1C1	491.526	-0.535499	1.32085e-05	6.47379e-05
ENSG00000167325	RRM1	1755.13	-0.535467	8.52249e-19	2.33969e-17
ENSG00000051825	MPHOSPH9	428.29	-0.534588	1.40438e-05	6.8507e-05
ENSG00000197013	ZNF429	354.179	-0.534347	9.5252e-08	6.87463e-07
ENSG00000052850	ALX4	239.857	-0.534155	2.57856e-05	0.000118987
ENSG00000149541	B3GAT3	1091.18	-0.534129	1.64255e-08	1.35194e-07
ENSG00000196268	ZNF493	211.74	-0.533725	3.35339e-05	0.000151202
ENSG00000171159	C9orf16	1111.44	-0.532287	0.00036125	0.00130124
ENSG00000152117	SMPD4BP	132.295	-0.530753	3.179e-06	1.74282e-05
ENSG00000052802	MSMO1	1206.55	-0.530515	1.2797e-07	9.02869e-07
ENSG00000049883	PTCD2	376.367	-0.530454	2.1995e-06	1.24258e-05
ENSG00000110200	ANAPC15	265.263	-0.530345	1.00177e-07	7.19893e-07
ENSG00000284642		26.5684	-0.529002	1.18533e-07	8.41489e-07
ENSG00000047410	TPR	4705.9	-0.528876	1.77068e-07	1.21719e-06
ENSG00000114790	ARHGEF26	1091.78	-0.528808	2.49749e-08	1.99873e-07
ENSG00000171295	ZNF440	187.604	-0.528682	2.85427e-05	0.000130488
ENSG00000110841	PPFIBP1	1838.27	-0.527395	4.44856e-13	6.7658e-12
ENSG00000095002	MSH2	1123.84	-0.526765	2.74946e-20	8.66718e-19
ENSG00000124613	ZNF391	199.734	-0.526621	0.00584568	0.0158848
ENSG00000112715	VEGFA	585.903	-0.526498	5.11691e-07	3.25537e-06
ENSG00000185813	PCYT2	532.272	-0.526384	3.11187e-10	3.32859e-09
ENSG00000009413	REV3L	1350.48	-0.526149	8.7011e-07	5.30977e-06
ENSG00000175416	CLTB	1439.07	-0.525968	3.23842e-09	2.97606e-08
ENSG00000174501	ANKRD36C	40.6269	-0.525315	1.63477e-05	7.87011e-05
ENSG00000173230	GOLGB1	2237.01	-0.525016	5.40958e-05	0.000233758
ENSG00000277531	PNMA8C	317.09	-0.524582	4.3576e-08	3.34067e-07
ENSG00000113593	PPWD1	480.718	-0.52429	1.92518e-07	1.31589e-06
ENSG00000075407	ZNF37A	432.795	-0.524249	2.17326e-09	2.05644e-08
ENSG00000117971	CHRNB4	849.178	-0.524056	0.00290634	0.00850989
ENSG00000213694	S1PR3	526.147	-0.523828	0.00042622	0.00151093
ENSG00000163291	PAQR3	566.053	-0.523504	1.7069e-09	1.63874e-08
ENSG00000174842	GLMN	304.104	-0.522366	0.000151102	0.000591003
ENSG00000149930	TAOK2	1969.47	-0.521943	2.05095e-06	1.16534e-05
ENSG00000108106	UBE2S	844.488	-0.521844	6.15366e-06	3.21205e-05
ENSG00000178700	DHFR2	299.229	-0.521744	3.67e-05	0.00016408
ENSG00000177511	ST8SIA3	891.798	-0.520175	1.0223e-06	6.1826e-06
ENSG00000120253	NUP43	543.206	-0.520023	0.000396003	0.00141212
ENSG00000072506	HSD17B10	2003.21	-0.519168	3.43495e-23	1.40296e-21
ENSG00000159685	CHCHD6	495.153	-0.519027	6.11382e-11	7.16738e-10
ENSG00000143633	C1orf131	276.379	-0.518682	6.30557e-06	3.28738e-05
ENSG00000147155	EBP	366.381	-0.518367	6.3802e-09	5.62723e-08
ENSG00000130305	NSUN5	365.124	-0.518307	5.153e-05	0.000223606
ENSG00000151665	PIGF	179.924	-0.517813	0.000101443	0.000414049
ENSG00000178467	P4HTM	468.028	-0.517754	0.000144493	0.000568123
ENSG00000272977		16.6948	-0.517551	0.0117698	0.0293103
ENSG00000172831	CES2	1164.05	-0.517455	1.88388e-07	1.28929e-06
ENSG00000167333	TRIM68	360.114	-0.517064	1.35197e-08	1.12775e-07
ENSG00000197150	ABCB8	643.791	-0.517062	3.98384e-05	0.000176871
ENSG00000198521	ZNF43	460.263	-0.517021	2.07028e-08	1.67918e-07
ENSG00000119707	RBM25	2450.65	-0.51675	9.17056e-14	1.52057e-12
ENSG00000040275	SPDL1	542.605	-0.516618	1.04735e-07	7.49174e-07
ENSG00000100429	HDAC10	22.7212	-0.516491	9.18894e-06	4.64545e-05
ENSG00000141431	ASXL3	581.126	-0.516378	1.62014e-08	1.33511e-07
ENSG00000146021	KLHL3	207.905	-0.516378	0.000218506	0.000822593
ENSG00000183150	GPR19	211.293	-0.516214	1.34504e-05	6.58346e-05
ENSG00000274828		214.041	-0.515933	0.00157669	0.00491805
ENSG00000197019	SERTAD1	162.304	-0.515667	0.0039754	0.0112792
ENSG00000113318	MSH3	646.51	-0.515419	1.3301e-14	2.38998e-13
ENSG00000234072		149.161	-0.515238	0.00509879	0.0140619
ENSG00000170854	RIOX2	620.311	-0.514983	7.52804e-09	6.57015e-08
ENSG00000116560	SFPQ	8068.39	-0.514979	2.37124e-22	9.03821e-21
ENSG00000110693	SOX6	1201.51	-0.514873	1.73984e-15	3.47455e-14
ENSG00000171763	SPATA5L1	205.452	-0.514792	0.000190215	0.000726557
ENSG00000152926	ZNF117	122.155	-0.514638	0.000246184	0.000917081
ENSG00000088356	PDRG1	698.292	-0.514279	1.23554e-20	4.00543e-19
ENSG00000112149	CD83	503.582	-0.514106	6.54937e-12	8.74648e-11
ENSG00000112280	COL9A1	784.525	-0.513931	1.9671e-11	2.46319e-10
ENSG00000186577	SMIM29	455.707	-0.5137	0.00223988	0.00672647
ENSG00000137103	TMEM8B	1342.37	-0.513673	8.17499e-06	4.17371e-05
ENSG00000164548	TRA2A	1407.85	-0.513549	2.89776e-18	7.61777e-17
ENSG00000171223	JUNB	376.06	-0.513433	8.04795e-16	1.64664e-14
ENSG00000221890	NPTXR	1266.93	-0.513295	5.64352e-08	4.24399e-07
ENSG00000165948	IFI27L1	294.209	-0.512126	4.94228e-07	3.15631e-06
ENSG00000115556	PLCD4	239.694	-0.511985	0.0100889	0.0256533
ENSG00000147121	KRBOX4	359.405	-0.511681	1.07478e-13	1.76323e-12
ENSG00000138336	TET1	432.627	-0.511529	0.000155535	0.000606139
ENSG00000104863	LIN7B	204.261	-0.511443	0.0045267	0.0126563
ENSG00000170430	MGMT	439.041	-0.511423	1.52371e-07	1.06088e-06
ENSG00000135828	RNASEL	163.895	-0.510821	0.00169425	0.00524178
ENSG00000196267	ZNF836	91.8677	-0.51082	0.000357094	0.00128734
ENSG00000198919	DZIP3	1231.16	-0.509549	2.96852e-12	4.10072e-11
ENSG00000064547	LPAR2	115.674	-0.509534	2.2634e-06	1.27594e-05
ENSG00000137074	APTX	795.423	-0.509451	9.68947e-15	1.7689e-13
ENSG00000248103		69.5713	-0.509134	0.0102043	0.0259026
ENSG00000187800	PEAR1	146.096	-0.508701	0.00704983	0.0187052
ENSG00000259994		19.1979	-0.508687	0.000392639	0.00140128
ENSG00000103018	CYB5B	2414.81	-0.508383	4.92948e-26	2.62036e-24
ENSG00000225138	SLC9A3-AS1	327.978	-0.508311	3.9226e-09	3.57001e-08
ENSG00000117523	PRRC2C	6635.16	-0.507915	4.85639e-08	3.70734e-07
ENSG00000101203	COL20A1	941.205	-0.507869	0.0117667	0.0293059
ENSG00000156170	NDUFAF6	379.121	-0.507773	1.91215e-08	1.55754e-07
ENSG00000167747	C19orf48	1335.29	-0.507748	6.42771e-16	1.32766e-14
ENSG00000169964	TMEM42	138.016	-0.507554	0.0182467	0.0431225
ENSG00000135929	CYP27A1	759.009	-0.507526	7.11213e-13	1.05867e-11
ENSG00000162607	USP1	1110.93	-0.507272	2.11221e-16	4.63661e-15
ENSG00000137814	HAUS2	641.798	-0.507224	2.73228e-08	2.17539e-07
ENSG00000162613	FUBP1	3811.29	-0.506818	8.50502e-17	1.94986e-15
ENSG00000168243	GNG4	1040.77	-0.506786	2.73859e-06	1.52153e-05
ENSG00000234127	TRIM26	1067.74	-0.506005	7.73666e-15	1.43046e-13
ENSG00000160613	PCSK7	492.435	-0.505834	1.23946e-05	6.10525e-05
ENSG00000144134	RABL2A	142.094	-0.505805	0.0191148	0.0449001
ENSG00000135924	DNAJB2	1818.22	-0.505523	3.2755e-10	3.49086e-09
ENSG00000080644	CHRNA3	1950.62	-0.505273	8.40145e-05	0.000349407
ENSG00000261675		129.109	-0.505137	1.19309e-06	7.10674e-06
ENSG00000077238	IL4R	414.594	-0.504997	1.63477e-07	1.13094e-06
ENSG00000185246	PRPF39	590.142	-0.504964	5.89874e-05	0.000253168
ENSG00000177853	ZNF518A	728.989	-0.503883	3.42738e-05	0.000154186
ENSG00000121931	LRIF1	541.213	-0.503821	5.6613e-08	4.25441e-07
ENSG00000162757	C1orf74	107.17	-0.503189	0.0152689	0.0369053
ENSG00000140104	CLBA1	211.892	-0.503137	2.77565e-05	0.000127202
ENSG00000147475	ERLIN2	1600.8	-0.503084	1.34659e-14	2.41761e-13
ENSG00000197093	GAL3ST4	466.22	-0.502984	0.00167918	0.00520104
ENSG00000260920		113.66	-0.502976	0.0019883	0.00603616
ENSG00000107020	PLGRKT	242.366	-0.502895	3.43984e-08	2.68937e-07
ENSG00000182240	BACE2	3004.44	-0.502868	4.5188e-11	5.39371e-10
ENSG00000143748	NVL	894.705	-0.502735	2.15768e-13	3.40332e-12
ENSG00000229921	KIF25-AS1	29.583	-0.500766	0.01174	0.0292496
ENSG00000127081	ZNF484	211.752	-0.500167	1.12243e-11	1.44729e-10
ENSG00000184500	PROS1	1129.57	-0.500079	2.35806e-08	1.89906e-07
ENSG00000285928		18.4371	-0.499196	0.01112	0.0278831
ENSG00000111602	TIMELESS	1017.46	-0.499133	1.02035e-06	6.17276e-06
ENSG00000183808	RBM12B	639.289	-0.498998	1.12869e-08	9.52861e-08
ENSG00000088035	ALG6	292.67	-0.498784	7.99109e-09	6.9186e-08
ENSG00000112759	SLC29A1	619.821	-0.498706	4.76646e-06	2.53992e-05
ENSG00000169255	B3GALNT1	1022.6	-0.498262	2.32612e-12	3.26319e-11
ENSG00000196204	RNF216P1	1136.63	-0.498019	5.10193e-16	1.06806e-14
ENSG00000119333	DYNC2I2	537.242	-0.497555	2.28838e-06	1.28843e-05
ENSG00000111261	MANSC1	279.433	-0.497551	9.10974e-05	0.000376256
ENSG00000167645	YIF1B	789.39	-0.497358	2.74147e-07	1.82607e-06
ENSG00000133460	SLC2A11	206.178	-0.497046	0.00119786	0.00384023
ENSG00000106546	AHR	981.882	-0.496909	6.65601e-06	3.45183e-05
ENSG00000100325	ASCC2	1365.44	-0.496888	4.61587e-19	1.2884e-17
ENSG00000087494	PTHLH	75.8352	-0.49681	0.0178854	0.0423795
ENSG00000139746	RBM26	1887.41	-0.49599	5.80404e-11	6.83006e-10
ENSG00000240445	FOXO3B	200.174	-0.495708	0.00136163	0.00430042
ENSG00000116001	TIA1	1637.43	-0.495565	1.43195e-07	1.00246e-06
ENSG00000168209	DDIT4	778.597	-0.495464	0.000433562	0.0015347
ENSG00000177628	GBA	974.164	-0.495373	2.50387e-20	7.92759e-19
ENSG00000135547	HEY2	540.613	-0.495273	1.97375e-08	1.60445e-07
ENSG00000148950	IMMP1L	164.266	-0.495131	0.00104041	0.00338702
ENSG00000134363	FST	117.864	-0.494938	0.000977827	0.00320252
ENSG00000197603	CPLANE1	888.55	-0.49481	5.7544e-07	3.62373e-06
ENSG00000165097	KDM1B	919.53	-0.494525	5.10894e-16	1.06849e-14
ENSG00000090013	BLVRB	319.716	-0.494397	1.28112e-07	9.03578e-07
ENSG00000121064	SCPEP1	704.436	-0.494313	5.22664e-13	7.88285e-12
ENSG00000177728	TMEM94	1487.26	-0.494105	2.35192e-05	0.000109484
ENSG00000120251	GRIA2	120.2	-0.494001	0.0161316	0.0387058
ENSG00000102383	ZDHHC15	241.868	-0.493938	0.0102468	0.0259982
ENSG00000148848	ADAM12	22773.1	-0.49387	5.78221e-23	2.33094e-21
ENSG00000196705	ZNF431	249.093	-0.493645	2.55436e-09	2.3848e-08
ENSG00000104825	NFKBIB	257.131	-0.493375	0.000574041	0.00197647
ENSG00000106477	CEP41	865.422	-0.493326	3.66515e-13	5.62959e-12
ENSG00000148690	FRA10AC1	381.399	-0.493224	0.000591605	0.00203179
ENSG00000197961	ZNF121	253.255	-0.493071	1.07594e-19	3.17916e-18
ENSG00000117593	DARS2	761.139	-0.492867	4.14321e-13	6.32802e-12
ENSG00000163644	PPM1K	1117.31	-0.492699	0.00125791	0.00401141
ENSG00000063244	U2AF2	3704.2	-0.492659	3.22441e-10	3.43979e-09
ENSG00000101945	SUV39H1	186.387	-0.492608	0.000160789	0.000624945
ENSG00000149599	DUSP15	157.275	-0.492107	0.00356845	0.0102439
ENSG00000158352	SHROOM4	250.314	-0.491775	0.000373107	0.00133884
ENSG00000185201	IFITM2	4077.51	-0.491465	3.20869e-10	3.4264e-09
ENSG00000061936	SFSWAP	931.125	-0.491396	5.01616e-06	2.66317e-05
ENSG00000268049		67.7365	-0.491087	0.00128818	0.00409889
ENSG00000118058	KMT2A	2262.35	-0.48973	4.53354e-12	6.1529e-11
ENSG00000196924	FLNA	20190.2	-0.489416	1.17941e-07	8.37923e-07
ENSG00000180979	LRRC57	457.868	-0.489168	3.13618e-05	0.000142215
ENSG00000108384	RAD51C	397.205	-0.488884	5.62661e-08	4.23274e-07
ENSG00000203761	MSTO2P	41.531	-0.488635	4.90612e-05	0.000213663
ENSG00000161791	FMNL3	1102.87	-0.487343	1.1452e-08	9.65672e-08
ENSG00000109065	NAT9	607.677	-0.487243	6.41644e-06	3.34117e-05
ENSG00000123572	NRK	270.813	-0.487005	0.000421211	0.00149467
ENSG00000123411	IKZF4	531.661	-0.486759	1.8064e-06	1.03781e-05
ENSG00000196670	ZFP62	613.884	-0.486731	9.59838e-13	1.4075e-11
ENSG00000006282	SPATA20	495.075	-0.486696	8.50526e-07	5.20051e-06
ENSG00000175066	GK5	277.341	-0.486671	0.00175745	0.00541492
ENSG00000134247	PTGFRN	2442.39	-0.486502	3.57187e-14	6.14328e-13
ENSG00000084652	TXLNA	2332.03	-0.485357	4.89802e-10	5.09732e-09
ENSG00000168003	SLC3A2	2529.1	-0.484911	2.39516e-33	2.16443e-31
ENSG00000120334	CENPL	245.016	-0.484907	3.90535e-05	0.000173686
ENSG00000283236		13.3218	-0.484727	0.00023227	0.000869731
ENSG00000110851	PRDM4	1700.57	-0.484692	7.40935e-17	1.70227e-15
ENSG00000068654	POLR1A	2178.9	-0.484348	3.67802e-08	2.86115e-07
ENSG00000130818	ZNF426	484.683	-0.484327	2.1218e-10	2.33355e-09
ENSG00000160285	LSS	2021.72	-0.484292	3.09482e-06	1.70184e-05
ENSG00000114854	TNNC1	73.5229	-0.483771	0.00190157	0.00580698
ENSG00000181222	POLR2A	9318.61	-0.483569	0.000143851	0.000566112
ENSG00000147454	SLC25A37	525.276	-0.482982	5.81849e-08	4.36045e-07
ENSG00000178229	ZNF543	97.0439	-0.48177	2.34596e-17	5.64697e-16
ENSG00000186462	NAP1L2	492.247	-0.481753	5.43111e-07	3.43611e-06
ENSG00000223749	MIR503HG	33.091	-0.481606	0.000612719	0.002097
ENSG00000087087	SRRT	2366.19	-0.481398	6.2794e-09	5.54284e-08
ENSG00000168803	ADAL	540.696	-0.481012	4.07142e-07	2.64216e-06
ENSG00000105173	CCNE1	229.57	-0.480389	0.00122857	0.00392823
ENSG00000220201	ZGLP1	9.93582	-0.480276	0.00580598	0.0157894
ENSG00000132763	MMACHC	189.483	-0.480262	0.000179414	0.000689183
ENSG00000163898	LIPH	210.251	-0.480213	2.50843e-06	1.40467e-05
ENSG00000169242	EFNA1	125.18	-0.48018	3.80633e-09	3.47147e-08
ENSG00000178921	PFAS	1936.89	-0.480067	5.35372e-09	4.77432e-08
ENSG00000180425	C11orf71	170.346	-0.479395	0.000238729	0.000891147
ENSG00000256087	ZNF432	228.467	-0.47904	2.40527e-07	1.61703e-06
ENSG00000188186	LAMTOR4	900.175	-0.478724	2.29648e-16	5.02077e-15
ENSG00000120725	SIL1	1007.2	-0.478681	1.62746e-09	1.56872e-08
ENSG00000148459	PDSS1	153.897	-0.478638	2.27867e-05	0.000106371
ENSG00000178338	ZNF354B	133.188	-0.478483	0.00165224	0.0051245
ENSG00000105552	BCAT2	474.89	-0.478407	3.81035e-05	0.000169829
ENSG00000130695	CEP85	824.057	-0.477966	1.10257e-10	1.25328e-09
ENSG00000030110	BAK1	371.84	-0.47784	1.47212e-09	1.42724e-08
ENSG00000150967	ABCB9	428.553	-0.47779	1.12626e-05	5.5985e-05
ENSG00000144843	ADPRH	58.4473	-0.477709	0.00411179	0.0116115
ENSG00000168175	MAPK1IP1L	2964.69	-0.477685	2.64378e-06	1.47475e-05
ENSG00000127191	TRAF2	337.294	-0.47754	2.69722e-05	0.000123909
ENSG00000117682	DHDDS	1120.17	-0.477358	4.56341e-07	2.93683e-06
ENSG00000134318	ROCK2	4013.06	-0.477175	4.65385e-09	4.18461e-08
ENSG00000172687	ZNF738	295.476	-0.477119	0.00028283	0.00104055
ENSG00000171827	ZNF570	277.271	-0.477085	2.88313e-07	1.91514e-06
ENSG00000274602	PI4KAP1	36.431	-0.477013	0.00164452	0.0051032
ENSG00000186814	ZSCAN30	536.214	-0.476822	1.3156e-05	6.451e-05
ENSG00000146143	PRIM2	220.333	-0.476724	1.75071e-07	1.20574e-06
ENSG00000263002	ZNF234	195.822	-0.476662	2.83477e-08	2.25451e-07
ENSG00000179958	DCTPP1	552.764	-0.476464	1.45838e-12	2.09883e-11
ENSG00000175548	ALG10B	171.465	-0.476393	0.00162414	0.00504915
ENSG00000182253	SYNM	601.575	-0.476315	1.13274e-05	5.62945e-05
ENSG00000109099	PMP22	3364.01	-0.476003	4.95759e-24	2.17652e-22
ENSG00000197905	TEAD4	117.823	-0.475995	5.99438e-06	3.13495e-05
ENSG00000111581	NUP107	1074.26	-0.475754	2.17389e-07	1.47244e-06
ENSG00000139437	TCHP	614.444	-0.475746	1.98441e-05	9.37439e-05
ENSG00000164342	TLR3	31.1167	-0.475706	0.00433292	0.0121647
ENSG00000125821	DTD1	698.664	-0.475653	1.6726e-13	2.66731e-12
ENSG00000027847	B4GALT7	540.4	-0.474872	1.35723e-09	1.32057e-08
ENSG00000198932	GPRASP1	700.385	-0.474732	0.000213474	0.000805609
ENSG00000131018	SYNE1	1870.8	-0.474499	0.000722708	0.00242971
ENSG00000103005	USB1	1569.2	-0.474195	8.21343e-10	8.27755e-09
ENSG00000231205	ZNF826P	176.255	-0.473777	0.00116971	0.00375999
ENSG00000152208	GRID2	1087.54	-0.472924	2.65465e-24	1.19448e-22
ENSG00000188493	C19orf54	399.192	-0.472655	0.000218573	0.000822701
ENSG00000198538	ZNF28	412.407	-0.472251	2.45314e-07	1.64667e-06
ENSG00000100478	AP4S1	188.552	-0.471913	0.0177745	0.0421304
ENSG00000146063	TRIM41	897.785	-0.471904	0.000153896	0.000600412
ENSG00000223768	LINC00205	2018.78	-0.470811	7.5687e-09	6.60297e-08
ENSG00000070718	AP3M2	973.708	-0.470801	2.03346e-12	2.88434e-11
ENSG00000068400	GRIPAP1	1569.9	-0.470719	9.54287e-11	1.0939e-09
ENSG00000184178	SCFD2	718.597	-0.470256	2.11786e-11	2.64434e-10
ENSG00000127419	TMEM175	302.865	-0.470127	0.00754711	0.019886
ENSG00000141905	NFIC	524.724	-0.469597	0.000263751	0.000976648
ENSG00000149809	TM7SF2	754.825	-0.469419	3.8104e-08	2.95252e-07
ENSG00000149503	INCENP	827.229	-0.469392	9.69821e-05	0.000397894
ENSG00000187164	SHTN1	2529.67	-0.469108	8.37368e-13	1.23796e-11
ENSG00000116984	MTR	1590.07	-0.468973	8.33064e-08	6.07311e-07
ENSG00000120802	TMPO	2091.9	-0.46895	1.03575e-10	1.18166e-09
ENSG00000185189	NRBP2	943.962	-0.46877	9.88492e-06	4.96835e-05
ENSG00000110063	DCPS	663.792	-0.468252	5.50625e-08	4.14796e-07
ENSG00000101811	CSTF2	493.412	-0.467862	2.45181e-10	2.6721e-09
[truncated: 2,570 more rows]
